# Supplementary material for: Multimodal imaging and functional analysis of the chick NMDA retinal damage model
Source: PLoS One. 2021 Sep 7;16(9):e0257148. doi: 10.1371/journal.pone.0257148 (PMC8423281; doi:10.1371/journal.pone.0257148)
Supplement: S1 File — (ZIP) [file pone.0257148.s004.zip]

Archive with 1,285 entries (903 files):
- IOP&Weight/Celeris Chicks, IOP, Nonparametric.png
- IOP&Weight/Celeris Chicks, IOP.jmp
- IOP&Weight/Celeris Chicks, Weight, Nonparametric.png
- IOP&Weight/Celeris Chicks, Weight.jmp
- IOP&Weight/IOP & Weight Database 5-20-20.xlsx
- IOP&Weight/Thumbs.db
- SD-OCT/C200727/
- SD-OCT/C200727/001/
- SD-OCT/C200727/001/D15-PWk3/
- SD-OCT/C200727/001/D15-PWk3/~$C200727-001 D15PWk3 SDOCT Data Summary.xlsx
- SD-OCT/C200727/001/D15-PWk3/C200727-001 D15PWk3 SDOCT Data Summary.xlsx
- SD-OCT/C200727/001/D15-PWk3/C200727-001_OD_R_14_0_REGAVG0000096/
- SD-OCT/C200727/001/D15-PWk3/C200727-001_OD_R_14_0_REGAVG0000096/C200727-001 OD R D15Pwk3.xlsx
- SD-OCT/C200727/001/D15-PWk3/C200727-001_OD_R_14_0_REGAVG0000096/Manual_PreDefineThreeByFourGridRadialRetina_1.csv
- SD-OCT/C200727/001/D15-PWk3/C200727-001_OD_R_14_0_REGAVG0000096/Manual_PreDefineThreeByFourGridRadialRetina_1.pdf
- SD-OCT/C200727/001/D15-PWk3/C200727-001_OD_V_14X14_0_REGAVG0000100/
- SD-OCT/C200727/001/D15-PWk3/C200727-001_OD_V_14X14_0_REGAVG0000100/C200727-001 OD V D15Pwk3.xlsx
- SD-OCT/C200727/001/D15-PWk3/C200727-001_OD_V_14X14_0_REGAVG0000100/Manual_PreDefineFiveByFiveGridRectangularRetina_1.csv
- SD-OCT/C200727/001/D15-PWk3/C200727-001_OD_V_14X14_0_REGAVG0000100/Manual_PreDefineFiveByFiveGridRectangularRetina_1.pdf
- SD-OCT/C200727/001/D15-PWk3/C200727-001_OS_R_14_0_REGAVG0000085/
- SD-OCT/C200727/001/D15-PWk3/C200727-001_OS_R_14_0_REGAVG0000085/C200727-001 OS R D15Pwk3.xlsx
- SD-OCT/C200727/001/D15-PWk3/C200727-001_OS_R_14_0_REGAVG0000085/Manual_PreDefineThreeByFourGridRadialRetina_1.csv
- SD-OCT/C200727/001/D15-PWk3/C200727-001_OS_R_14_0_REGAVG0000085/Manual_PreDefineThreeByFourGridRadialRetina_1.pdf
- SD-OCT/C200727/001/D15-PWk3/C200727-001_OS_V_14X14_0_REGAVG0000089/
- SD-OCT/C200727/001/D15-PWk3/C200727-001_OS_V_14X14_0_REGAVG0000089/C200727-001 OS V D15Pwk3.xlsx
- SD-OCT/C200727/001/D15-PWk3/C200727-001_OS_V_14X14_0_REGAVG0000089/Manual_PreDefineFiveByFiveGridRectangularRetina_1.csv
- SD-OCT/C200727/001/D15-PWk3/C200727-001_OS_V_14X14_0_REGAVG0000089/Manual_PreDefineFiveByFiveGridRectangularRetina_1.pdf
- SD-OCT/C200727/001/D1-PWk1/
- SD-OCT/C200727/001/D1-PWk1/C200727-001 D1PWk1 SDOCT Data Summary.xlsx
- SD-OCT/C200727/001/D1-PWk1/C200727-001_OD_R_14_0_REGAVG0000016/
- SD-OCT/C200727/001/D1-PWk1/C200727-001_OD_R_14_0_REGAVG0000016/~$C200727-001 D1.xlsx
- SD-OCT/C200727/001/D1-PWk1/C200727-001_OD_R_14_0_REGAVG0000016/C200727-001 D1.xlsx
- SD-OCT/C200727/001/D1-PWk1/C200727-001_OD_R_14_0_REGAVG0000016/Manual_PreDefineThreeByFourGridRadialRetina_1.csv
- SD-OCT/C200727/001/D1-PWk1/C200727-001_OD_R_14_0_REGAVG0000016/Manual_PreDefineThreeByFourGridRadialRetina_1.pdf
- SD-OCT/C200727/001/D1-PWk1/C200727-001_OD_V_14X14_0_REGAVG0000020/
- SD-OCT/C200727/001/D1-PWk1/C200727-001_OD_V_14X14_0_REGAVG0000020/C200727-001 OD D1Wk1.xlsx
- SD-OCT/C200727/001/D1-PWk1/C200727-001_OD_V_14X14_0_REGAVG0000020/Manual_PreDefineFiveByFiveGridRectangularRetina_1.csv
- SD-OCT/C200727/001/D1-PWk1/C200727-001_OD_V_14X14_0_REGAVG0000020/Manual_PreDefineFiveByFiveGridRectangularRetina_1.pdf
- SD-OCT/C200727/001/D1-PWk1/C200727-001_OS_R_14_0_REGAVG0000005/
- SD-OCT/C200727/001/D1-PWk1/C200727-001_OS_R_14_0_REGAVG0000005/C200727-001 OS D1PWk1 R.xlsx
- SD-OCT/C200727/001/D1-PWk1/C200727-001_OS_R_14_0_REGAVG0000005/Manual_PreDefineThreeByFourGridRadialRetina_1.csv
- SD-OCT/C200727/001/D1-PWk1/C200727-001_OS_R_14_0_REGAVG0000005/Manual_PreDefineThreeByFourGridRadialRetina_1.pdf
- SD-OCT/C200727/001/D1-PWk1/C200727-001_OS_V_14X14_0_REGAVG0000009/
- SD-OCT/C200727/001/D1-PWk1/C200727-001_OS_V_14X14_0_REGAVG0000009/C200727-001 OS D1Pwk1 V.xlsx
- SD-OCT/C200727/001/D1-PWk1/C200727-001_OS_V_14X14_0_REGAVG0000009/Manual_PreDefineFiveByFiveGridRectangularRetina_1.csv
- SD-OCT/C200727/001/D1-PWk1/C200727-001_OS_V_14X14_0_REGAVG0000009/Manual_PreDefineFiveByFiveGridRectangularRetina_1.pdf
- SD-OCT/C200727/001/D8-PWk2/
- SD-OCT/C200727/001/D8-PWk2/C200727-001 D8PWk2 SDOCT Data Summary.xlsx
- SD-OCT/C200727/001/D8-PWk2/C200727-001_OD_R_14_0_REGAVG0000056/
- SD-OCT/C200727/001/D8-PWk2/C200727-001_OD_R_14_0_REGAVG0000056/C200727-001 OD R D8Pwk2.xlsx
- SD-OCT/C200727/001/D8-PWk2/C200727-001_OD_R_14_0_REGAVG0000056/Manual_PreDefineThreeByFourGridRadialRetina_1.csv
- SD-OCT/C200727/001/D8-PWk2/C200727-001_OD_R_14_0_REGAVG0000056/Manual_PreDefineThreeByFourGridRadialRetina_1.pdf
- SD-OCT/C200727/001/D8-PWk2/C200727-001_OD_V_14X14_0_REGAVG0000060/
- SD-OCT/C200727/001/D8-PWk2/C200727-001_OD_V_14X14_0_REGAVG0000060/C200727-001 OD V D8Pwk2.xlsx
- SD-OCT/C200727/001/D8-PWk2/C200727-001_OD_V_14X14_0_REGAVG0000060/Manual_PreDefineFiveByFiveGridRectangularRetina_1.csv
- SD-OCT/C200727/001/D8-PWk2/C200727-001_OD_V_14X14_0_REGAVG0000060/Manual_PreDefineFiveByFiveGridRectangularRetina_1.pdf
- SD-OCT/C200727/001/D8-PWk2/C200727-001_OS_R_14_0_REGAVG0000045/
- SD-OCT/C200727/001/D8-PWk2/C200727-001_OS_R_14_0_REGAVG0000045/C200727-001 OS R D8Pk2.xlsx
- SD-OCT/C200727/001/D8-PWk2/C200727-001_OS_R_14_0_REGAVG0000045/Manual_PreDefineThreeByFourGridRadialRetina_1.csv
- SD-OCT/C200727/001/D8-PWk2/C200727-001_OS_R_14_0_REGAVG0000045/Manual_PreDefineThreeByFourGridRadialRetina_1.pdf
- SD-OCT/C200727/001/D8-PWk2/C200727-001_OS_V_14X14_0_REGAVG0000049/
- SD-OCT/C200727/001/D8-PWk2/C200727-001_OS_V_14X14_0_REGAVG0000049/C200727-001 OS V D8Pwk2.xlsx
- SD-OCT/C200727/001/D8-PWk2/C200727-001_OS_V_14X14_0_REGAVG0000049/Manual_PreDefineFiveByFiveGridRectangularRetina_1.csv
- SD-OCT/C200727/001/D8-PWk2/C200727-001_OS_V_14X14_0_REGAVG0000049/Manual_PreDefineFiveByFiveGridRectangularRetina_1.pdf
- SD-OCT/C200727/002/
- SD-OCT/C200727/002/D15-PWk3/
- SD-OCT/C200727/002/D15-PWk3/~$C200727-001 D15PWk3 SDOCT Data Summary.xlsx
- SD-OCT/C200727/002/D15-PWk3/C200727-002 D15PWk3 SDOCT Data Summary.xlsx
- SD-OCT/C200727/002/D15-PWk3/C200727-002_OD_R_14_0_REGAVG0000096/
- SD-OCT/C200727/002/D15-PWk3/C200727-002_OD_R_14_0_REGAVG0000096/C200727-002 OD R D15 PWk3.xlsx
- SD-OCT/C200727/002/D15-PWk3/C200727-002_OD_R_14_0_REGAVG0000096/Manual_PreDefineThreeByFourGridRadialRetina_1.csv
- SD-OCT/C200727/002/D15-PWk3/C200727-002_OD_R_14_0_REGAVG0000096/Manual_PreDefineThreeByFourGridRadialRetina_1.pdf
- SD-OCT/C200727/002/D15-PWk3/C200727-002_OD_V_14X14_0_REGAVG0000100/
- SD-OCT/C200727/002/D15-PWk3/C200727-002_OD_V_14X14_0_REGAVG0000100/C200727-002 OD V D15 PWk3.xlsx
- SD-OCT/C200727/002/D15-PWk3/C200727-002_OD_V_14X14_0_REGAVG0000100/Manual_PreDefineFiveByFiveGridRectangularRetina_1.csv
- SD-OCT/C200727/002/D15-PWk3/C200727-002_OD_V_14X14_0_REGAVG0000100/Manual_PreDefineFiveByFiveGridRectangularRetina_1.pdf
- SD-OCT/C200727/002/D15-PWk3/C200727-002_OS_R_14_0_REGAVG0000085/
- SD-OCT/C200727/002/D15-PWk3/C200727-002_OS_R_14_0_REGAVG0000085/Manual_PreDefineThreeByFourGridRadialRetina_1.csv
- SD-OCT/C200727/002/D15-PWk3/C200727-002_OS_R_14_0_REGAVG0000085/Manual_PreDefineThreeByFourGridRadialRetina_1.pdf
- SD-OCT/C200727/002/D15-PWk3/C200727-002_OS_V_14X14_0_REGAVG0000089/
- SD-OCT/C200727/002/D15-PWk3/C200727-002_OS_V_14X14_0_REGAVG0000089/C200727-002 OS V D15 PWk3.xlsx
- SD-OCT/C200727/002/D15-PWk3/C200727-002_OS_V_14X14_0_REGAVG0000089/Manual_PreDefineFiveByFiveGridRectangularRetina_1.csv
- SD-OCT/C200727/002/D15-PWk3/C200727-002_OS_V_14X14_0_REGAVG0000089/Manual_PreDefineFiveByFiveGridRectangularRetina_1.pdf
- SD-OCT/C200727/002/D1-PWk1/
- SD-OCT/C200727/002/D1-PWk1/C200727-002 D1PWk1 SDOCT Data Summary.xlsx
- SD-OCT/C200727/002/D1-PWk1/C200727-002_OD_R_14_0_REGAVG0000016/
- SD-OCT/C200727/002/D1-PWk1/C200727-002_OD_R_14_0_REGAVG0000016/C200727-002 OD R D1Pwk1.xlsx
- SD-OCT/C200727/002/D1-PWk1/C200727-002_OD_R_14_0_REGAVG0000016/Manual_PreDefineThreeByFourGridRadialRetina_1.csv
- SD-OCT/C200727/002/D1-PWk1/C200727-002_OD_R_14_0_REGAVG0000016/Manual_PreDefineThreeByFourGridRadialRetina_1.pdf
- SD-OCT/C200727/002/D1-PWk1/C200727-002_OD_V_14X14_0_REGAVG0000020/
- SD-OCT/C200727/002/D1-PWk1/C200727-002_OD_V_14X14_0_REGAVG0000020/C200727-002 OD V D1Pwk1.xlsx
- SD-OCT/C200727/002/D1-PWk1/C200727-002_OD_V_14X14_0_REGAVG0000020/Manual_PreDefineFiveByFiveGridRectangularRetina_1.csv
- SD-OCT/C200727/002/D1-PWk1/C200727-002_OD_V_14X14_0_REGAVG0000020/Manual_PreDefineFiveByFiveGridRectangularRetina_1.pdf
- SD-OCT/C200727/002/D1-PWk1/C200727-002_OS_R_14_0_REGAVG0000005/
- SD-OCT/C200727/002/D1-PWk1/C200727-002_OS_R_14_0_REGAVG0000005/C200727-002 OS R D1 Pwk1.xlsx
- SD-OCT/C200727/002/D1-PWk1/C200727-002_OS_R_14_0_REGAVG0000005/Manual_PreDefineThreeByFourGridRadialRetina_1.csv
- SD-OCT/C200727/002/D1-PWk1/C200727-002_OS_R_14_0_REGAVG0000005/Manual_PreDefineThreeByFourGridRadialRetina_1.pdf
- SD-OCT/C200727/002/D1-PWk1/C200727-002_OS_V_14X14_0_REGAVG0000009/
- SD-OCT/C200727/002/D1-PWk1/C200727-002_OS_V_14X14_0_REGAVG0000009/C200727-002 OS V D1Pwk1.xlsx
- SD-OCT/C200727/002/D1-PWk1/C200727-002_OS_V_14X14_0_REGAVG0000009/Manual_PreDefineFiveByFiveGridRectangularRetina_1.csv
- SD-OCT/C200727/002/D1-PWk1/C200727-002_OS_V_14X14_0_REGAVG0000009/Manual_PreDefineFiveByFiveGridRectangularRetina_1.pdf
- SD-OCT/C200727/002/D22-PWk4/
- SD-OCT/C200727/002/D29-PWk5/
- SD-OCT/C200727/002/D8-PWk2/
- SD-OCT/C200727/002/D8-PWk2/C200727-002 D8PWk2 SDOCT Data Summary.xlsx
- SD-OCT/C200727/002/D8-PWk2/C200727-002_OD_R_14_0_REGAVG0000056/
- SD-OCT/C200727/002/D8-PWk2/C200727-002_OD_R_14_0_REGAVG0000056/C200727-002 OD R D8Pwk2.xlsx
- SD-OCT/C200727/002/D8-PWk2/C200727-002_OD_R_14_0_REGAVG0000056/Manual_PreDefineThreeByFourGridRadialRetina_1.csv
- SD-OCT/C200727/002/D8-PWk2/C200727-002_OD_R_14_0_REGAVG0000056/Manual_PreDefineThreeByFourGridRadialRetina_1.pdf
- SD-OCT/C200727/002/D8-PWk2/C200727-002_OD_V_14X14_0_REGAVG0000060/
- SD-OCT/C200727/002/D8-PWk2/C200727-002_OD_V_14X14_0_REGAVG0000060/C200727-002 OD V D8Pwk2.xlsx
- SD-OCT/C200727/002/D8-PWk2/C200727-002_OD_V_14X14_0_REGAVG0000060/Manual_PreDefineFiveByFiveGridRectangularRetina_1.csv
- SD-OCT/C200727/002/D8-PWk2/C200727-002_OD_V_14X14_0_REGAVG0000060/Manual_PreDefineFiveByFiveGridRectangularRetina_1.pdf
- SD-OCT/C200727/002/D8-PWk2/C200727-002_OS_R_14_0_REGAVG0000045/
- SD-OCT/C200727/002/D8-PWk2/C200727-002_OS_R_14_0_REGAVG0000045/C200727-002 OS R D8Pwk2.xlsx
- SD-OCT/C200727/002/D8-PWk2/C200727-002_OS_R_14_0_REGAVG0000045/Manual_PreDefineThreeByFourGridRadialRetina_1.csv
- SD-OCT/C200727/002/D8-PWk2/C200727-002_OS_R_14_0_REGAVG0000045/Manual_PreDefineThreeByFourGridRadialRetina_1.pdf
- SD-OCT/C200727/002/D8-PWk2/C200727-002_OS_V_14X14_0_REGAVG0000049/
- SD-OCT/C200727/002/D8-PWk2/C200727-002_OS_V_14X14_0_REGAVG0000049/C200727-002 OS V D8Pwk2.xlsx
- SD-OCT/C200727/002/D8-PWk2/C200727-002_OS_V_14X14_0_REGAVG0000049/Manual_PreDefineFiveByFiveGridRectangularRetina_1.csv
- SD-OCT/C200727/002/D8-PWk2/C200727-002_OS_V_14X14_0_REGAVG0000049/Manual_PreDefineFiveByFiveGridRectangularRetina_1.pdf
- SD-OCT/C200727/003/
- SD-OCT/C200727/003/D15-PWk3/
- SD-OCT/C200727/003/D15-PWk3/~$C200727-001 D15PWk3 SDOCT Data Summary.xlsx
- SD-OCT/C200727/003/D15-PWk3/C200727-003 D15PWk3 SDOCT Data Summary.xlsx
- SD-OCT/C200727/003/D15-PWk3/C200727-003_OD_R_14_0_REGAVG0000096/
- SD-OCT/C200727/003/D15-PWk3/C200727-003_OD_R_14_0_REGAVG0000096/C200727-003 OD R D15 PWk3.xlsx
- SD-OCT/C200727/003/D15-PWk3/C200727-003_OD_R_14_0_REGAVG0000096/Manual_PreDefineThreeByFourGridRadialRetina_1.csv
- SD-OCT/C200727/003/D15-PWk3/C200727-003_OD_R_14_0_REGAVG0000096/Manual_PreDefineThreeByFourGridRadialRetina_1.pdf
- SD-OCT/C200727/003/D15-PWk3/C200727-003_OD_V_14X14_0_REGAVG0000100/
- SD-OCT/C200727/003/D15-PWk3/C200727-003_OD_V_14X14_0_REGAVG0000100/C200727-003 OD V D15 PWk3.xlsx
- SD-OCT/C200727/003/D15-PWk3/C200727-003_OD_V_14X14_0_REGAVG0000100/Manual_PreDefineFiveByFiveGridRectangularRetina_1.csv
- SD-OCT/C200727/003/D15-PWk3/C200727-003_OD_V_14X14_0_REGAVG0000100/Manual_PreDefineFiveByFiveGridRectangularRetina_1.pdf
- SD-OCT/C200727/003/D15-PWk3/C200727-003_OS_R_14_0_REGAVG0000085/
- SD-OCT/C200727/003/D15-PWk3/C200727-003_OS_R_14_0_REGAVG0000085/C200727-003 OS R D15 PWk3.xlsx
- SD-OCT/C200727/003/D15-PWk3/C200727-003_OS_R_14_0_REGAVG0000085/Manual_PreDefineThreeByFourGridRadialRetina_1.csv
- SD-OCT/C200727/003/D15-PWk3/C200727-003_OS_R_14_0_REGAVG0000085/Manual_PreDefineThreeByFourGridRadialRetina_1.pdf
- SD-OCT/C200727/003/D15-PWk3/C200727-003_OS_V_14X14_0_REGAVG0000089/
- SD-OCT/C200727/003/D15-PWk3/C200727-003_OS_V_14X14_0_REGAVG0000089/C200727-003 OS V D15 PWk3.xlsx
- SD-OCT/C200727/003/D15-PWk3/C200727-003_OS_V_14X14_0_REGAVG0000089/Manual_PreDefineFiveByFiveGridRectangularRetina_1.csv
- SD-OCT/C200727/003/D15-PWk3/C200727-003_OS_V_14X14_0_REGAVG0000089/Manual_PreDefineFiveByFiveGridRectangularRetina_1.pdf
- SD-OCT/C200727/003/D1-PWk1/
- SD-OCT/C200727/003/D1-PWk1/C200727-003 D1PWk1 SDOCT Data Summary.xlsx
- SD-OCT/C200727/003/D1-PWk1/C200727-003_OD_R_14_0_REGAVG0000016/
- SD-OCT/C200727/003/D1-PWk1/C200727-003_OD_R_14_0_REGAVG0000016/C200727-003 OD R D1Pwk1.xlsx
- SD-OCT/C200727/003/D1-PWk1/C200727-003_OD_R_14_0_REGAVG0000016/Manual_PreDefineThreeByFourGridRadialRetina_1.csv
- SD-OCT/C200727/003/D1-PWk1/C200727-003_OD_R_14_0_REGAVG0000016/Manual_PreDefineThreeByFourGridRadialRetina_1.pdf
- SD-OCT/C200727/003/D1-PWk1/C200727-003_OD_V_14X14_0_REGAVG0000020/
- SD-OCT/C200727/003/D1-PWk1/C200727-003_OD_V_14X14_0_REGAVG0000020/C200727-003 OD V D1Pwk1.xlsx
- SD-OCT/C200727/003/D1-PWk1/C200727-003_OD_V_14X14_0_REGAVG0000020/Manual_PreDefineFiveByFiveGridRectangularRetina_1.csv
- SD-OCT/C200727/003/D1-PWk1/C200727-003_OD_V_14X14_0_REGAVG0000020/Manual_PreDefineFiveByFiveGridRectangularRetina_1.pdf
- SD-OCT/C200727/003/D1-PWk1/C200727-003_OS_R_14_0_REGAVG0000005/
- SD-OCT/C200727/003/D1-PWk1/C200727-003_OS_R_14_0_REGAVG0000005/C200727-003 OS R D1Pwk1.xlsx
- SD-OCT/C200727/003/D1-PWk1/C200727-003_OS_R_14_0_REGAVG0000005/Manual_PreDefineThreeByFourGridRadialRetina_1.csv
- SD-OCT/C200727/003/D1-PWk1/C200727-003_OS_R_14_0_REGAVG0000005/Manual_PreDefineThreeByFourGridRadialRetina_1.pdf
- SD-OCT/C200727/003/D1-PWk1/C200727-003_OS_V_14X14_0_REGAVG0000009/
- SD-OCT/C200727/003/D1-PWk1/C200727-003_OS_V_14X14_0_REGAVG0000009/C200727-003 OS V D1Pwk1.xlsx
- SD-OCT/C200727/003/D1-PWk1/C200727-003_OS_V_14X14_0_REGAVG0000009/Manual_PreDefineFiveByFiveGridRectangularRetina_1.csv
- SD-OCT/C200727/003/D1-PWk1/C200727-003_OS_V_14X14_0_REGAVG0000009/Manual_PreDefineFiveByFiveGridRectangularRetina_1.pdf
- SD-OCT/C200727/003/D22-PWk4/
- SD-OCT/C200727/003/D29-PWk5/
- SD-OCT/C200727/003/D8-PWk2/
- SD-OCT/C200727/003/D8-PWk2/C200727-003 D8PWk2 SDOCT Data Summary.xlsx
- SD-OCT/C200727/003/D8-PWk2/C200727-003_OD_R_14_0_REGAVG0000038/
- SD-OCT/C200727/003/D8-PWk2/C200727-003_OD_R_14_0_REGAVG0000038/C200727-003 OD R D8Pwk2.xlsx
- SD-OCT/C200727/003/D8-PWk2/C200727-003_OD_R_14_0_REGAVG0000038/Manual_PreDefineThreeByFourGridRadialRetina_1.csv
- SD-OCT/C200727/003/D8-PWk2/C200727-003_OD_R_14_0_REGAVG0000038/Manual_PreDefineThreeByFourGridRadialRetina_1.pdf
- SD-OCT/C200727/003/D8-PWk2/C200727-003_OD_V_14X14_0_REGAVG0000042/
- SD-OCT/C200727/003/D8-PWk2/C200727-003_OD_V_14X14_0_REGAVG0000042/C200727-003 OD V D8Pwk.xlsx
- SD-OCT/C200727/003/D8-PWk2/C200727-003_OD_V_14X14_0_REGAVG0000042/Manual_PreDefineFiveByFiveGridRectangularRetina_1.csv
- SD-OCT/C200727/003/D8-PWk2/C200727-003_OD_V_14X14_0_REGAVG0000042/Manual_PreDefineFiveByFiveGridRectangularRetina_1.pdf
- SD-OCT/C200727/003/D8-PWk2/C200727-003_OD_V_14X14_0_REGAVG0000042/Manual_PreDefineFiveByFiveGridRectangularRetina_2.csv
- SD-OCT/C200727/003/D8-PWk2/C200727-003_OD_V_14X14_0_REGAVG0000042/Manual_PreDefineFiveByFiveGridRectangularRetina_2.pdf
- SD-OCT/C200727/003/D8-PWk2/C200727-003_OS_R_14_0_REGAVG0000027/
- SD-OCT/C200727/003/D8-PWk2/C200727-003_OS_R_14_0_REGAVG0000027/C200727-003 OS R D8Pwk2.xlsx
- SD-OCT/C200727/003/D8-PWk2/C200727-003_OS_R_14_0_REGAVG0000027/Manual_PreDefineThreeByFourGridRadialRetina_1.csv
- SD-OCT/C200727/003/D8-PWk2/C200727-003_OS_R_14_0_REGAVG0000027/Manual_PreDefineThreeByFourGridRadialRetina_1.pdf
- SD-OCT/C200727/003/D8-PWk2/C200727-003_OS_V_14X14_0_REGAVG0000031/
- SD-OCT/C200727/003/D8-PWk2/C200727-003_OS_V_14X14_0_REGAVG0000031/C200727-003 OSV D8Pwk2.xlsx
- SD-OCT/C200727/003/D8-PWk2/C200727-003_OS_V_14X14_0_REGAVG0000031/Manual_PreDefineFiveByFiveGridRectangularRetina_1.csv
- SD-OCT/C200727/003/D8-PWk2/C200727-003_OS_V_14X14_0_REGAVG0000031/Manual_PreDefineFiveByFiveGridRectangularRetina_1.pdf
- SD-OCT/C200727/004/
- SD-OCT/C200727/004/D15-PWk3/
- SD-OCT/C200727/004/D15-PWk3/~$C200727-001 D15PWk3 SDOCT Data Summary.xlsx
- SD-OCT/C200727/004/D15-PWk3/C200727-004 D15PWk3 SDOCT Data Summary.xlsx
- SD-OCT/C200727/004/D15-PWk3/C200727-004_OD_R_14_0_REGAVG0000096/
- SD-OCT/C200727/004/D15-PWk3/C200727-004_OD_R_14_0_REGAVG0000096/C200727-004 OD R D15 PWk3.xlsx
- SD-OCT/C200727/004/D15-PWk3/C200727-004_OD_R_14_0_REGAVG0000096/Manual_PreDefineThreeByFourGridRadialRetina_1.csv
- SD-OCT/C200727/004/D15-PWk3/C200727-004_OD_R_14_0_REGAVG0000096/Manual_PreDefineThreeByFourGridRadialRetina_1.pdf
- SD-OCT/C200727/004/D15-PWk3/C200727-004_OD_V_14X14_0_REGAVG0000100/
- SD-OCT/C200727/004/D15-PWk3/C200727-004_OD_V_14X14_0_REGAVG0000100/C200727-004 OD V D15 PWk3.xlsx
- SD-OCT/C200727/004/D15-PWk3/C200727-004_OD_V_14X14_0_REGAVG0000100/Manual_PreDefineFiveByFiveGridRectangularRetina_1.csv
- SD-OCT/C200727/004/D15-PWk3/C200727-004_OD_V_14X14_0_REGAVG0000100/Manual_PreDefineFiveByFiveGridRectangularRetina_1.pdf
- SD-OCT/C200727/004/D15-PWk3/C200727-004_OS_R_14_0_REGAVG0000085/
- SD-OCT/C200727/004/D15-PWk3/C200727-004_OS_R_14_0_REGAVG0000085/C200727-004 OS R D15 PWk3.xlsx
- SD-OCT/C200727/004/D15-PWk3/C200727-004_OS_R_14_0_REGAVG0000085/Manual_PreDefineThreeByFourGridRadialRetina_1.csv
- SD-OCT/C200727/004/D15-PWk3/C200727-004_OS_R_14_0_REGAVG0000085/Manual_PreDefineThreeByFourGridRadialRetina_1.pdf
- SD-OCT/C200727/004/D15-PWk3/C200727-004_OS_V_14X14_0_REGAVG0000089/
- SD-OCT/C200727/004/D15-PWk3/C200727-004_OS_V_14X14_0_REGAVG0000089/C200727-004 OS V D15 PWk3.xlsx
- SD-OCT/C200727/004/D15-PWk3/C200727-004_OS_V_14X14_0_REGAVG0000089/Manual_PreDefineFiveByFiveGridRectangularRetina_1.csv
- SD-OCT/C200727/004/D15-PWk3/C200727-004_OS_V_14X14_0_REGAVG0000089/Manual_PreDefineFiveByFiveGridRectangularRetina_1.pdf
- SD-OCT/C200727/004/D1-PWk1/
- SD-OCT/C200727/004/D1-PWk1/C200727-004 D1PWk1 SDOCT Data Summary.xlsx
- SD-OCT/C200727/004/D1-PWk1/C200727-004_OD_R_14_0_REGAVG0000016/
- SD-OCT/C200727/004/D1-PWk1/C200727-004_OD_R_14_0_REGAVG0000016/C200727-004 OD R D1 Pwk1.xlsx
- SD-OCT/C200727/004/D1-PWk1/C200727-004_OD_R_14_0_REGAVG0000016/Manual_PreDefineThreeByFourGridRadialRetina_1.csv
- SD-OCT/C200727/004/D1-PWk1/C200727-004_OD_R_14_0_REGAVG0000016/Manual_PreDefineThreeByFourGridRadialRetina_1.pdf
- SD-OCT/C200727/004/D1-PWk1/C200727-004_OD_V_14X14_0_REGAVG0000020/
- SD-OCT/C200727/004/D1-PWk1/C200727-004_OD_V_14X14_0_REGAVG0000020/C200727-004 OD V D1Pwk1.xlsx
- SD-OCT/C200727/004/D1-PWk1/C200727-004_OD_V_14X14_0_REGAVG0000020/Manual_PreDefineFiveByFiveGridRectangularRetina_1.csv
- SD-OCT/C200727/004/D1-PWk1/C200727-004_OD_V_14X14_0_REGAVG0000020/Manual_PreDefineFiveByFiveGridRectangularRetina_1.pdf
- SD-OCT/C200727/004/D1-PWk1/C200727-004_OS_R_14_0_REGAVG0000005/
- SD-OCT/C200727/004/D1-PWk1/C200727-004_OS_R_14_0_REGAVG0000005/C200727-004 OS R D1PWk1.xlsx
- SD-OCT/C200727/004/D1-PWk1/C200727-004_OS_R_14_0_REGAVG0000005/Manual_PreDefineThreeByFourGridRadialRetina_1.csv
- SD-OCT/C200727/004/D1-PWk1/C200727-004_OS_R_14_0_REGAVG0000005/Manual_PreDefineThreeByFourGridRadialRetina_1.pdf
- SD-OCT/C200727/004/D1-PWk1/C200727-004_OS_V_14X14_0_REGAVG0000009/
- SD-OCT/C200727/004/D1-PWk1/C200727-004_OS_V_14X14_0_REGAVG0000009/C200727-004 OS V D1Pwk1.xlsx
- SD-OCT/C200727/004/D1-PWk1/C200727-004_OS_V_14X14_0_REGAVG0000009/Manual_PreDefineFiveByFiveGridRectangularRetina_1.csv
- SD-OCT/C200727/004/D1-PWk1/C200727-004_OS_V_14X14_0_REGAVG0000009/Manual_PreDefineFiveByFiveGridRectangularRetina_1.pdf
- SD-OCT/C200727/004/D22-PWk4/
- SD-OCT/C200727/004/D29-PWk5/
- SD-OCT/C200727/004/D8-PWk2/
- SD-OCT/C200727/004/D8-PWk2/C200727-004 D8PWk2 SDOCT Data Summary.xlsx
- SD-OCT/C200727/004/D8-PWk2/C200727-004_OD_R_14_0_REGAVG0000038/
- SD-OCT/C200727/004/D8-PWk2/C200727-004_OD_R_14_0_REGAVG0000038/C200727-004 OD R D8Pwk2.xlsx
- SD-OCT/C200727/004/D8-PWk2/C200727-004_OD_R_14_0_REGAVG0000038/Manual_PreDefineThreeByFourGridRadialRetina_1.csv
- SD-OCT/C200727/004/D8-PWk2/C200727-004_OD_R_14_0_REGAVG0000038/Manual_PreDefineThreeByFourGridRadialRetina_1.pdf
- SD-OCT/C200727/004/D8-PWk2/C200727-004_OD_V_14X14_0_REGAVG0000042/
- SD-OCT/C200727/004/D8-PWk2/C200727-004_OD_V_14X14_0_REGAVG0000042/C200727-004 OD V D8Pwk2.xlsx
- SD-OCT/C200727/004/D8-PWk2/C200727-004_OD_V_14X14_0_REGAVG0000042/Manual_PreDefineFiveByFiveGridRectangularRetina_1.csv
- SD-OCT/C200727/004/D8-PWk2/C200727-004_OD_V_14X14_0_REGAVG0000042/Manual_PreDefineFiveByFiveGridRectangularRetina_1.pdf
- SD-OCT/C200727/004/D8-PWk2/C200727-004_OS_R_14_0_REGAVG0000027/
- SD-OCT/C200727/004/D8-PWk2/C200727-004_OS_R_14_0_REGAVG0000027/C200727-004 OS R D8Pwk2.xlsx
- SD-OCT/C200727/004/D8-PWk2/C200727-004_OS_R_14_0_REGAVG0000027/Manual_PreDefineThreeByFourGridRadialRetina_1.csv
- SD-OCT/C200727/004/D8-PWk2/C200727-004_OS_R_14_0_REGAVG0000027/Manual_PreDefineThreeByFourGridRadialRetina_1.pdf
- SD-OCT/C200727/004/D8-PWk2/C200727-004_OS_V_14X14_0_REGAVG0000031/
- SD-OCT/C200727/004/D8-PWk2/C200727-004_OS_V_14X14_0_REGAVG0000031/C200727-004 OS V D8Pwk2.xlsx
- SD-OCT/C200727/004/D8-PWk2/C200727-004_OS_V_14X14_0_REGAVG0000031/Manual_PreDefineFiveByFiveGridRectangularRetina_1.csv
- SD-OCT/C200727/004/D8-PWk2/C200727-004_OS_V_14X14_0_REGAVG0000031/Manual_PreDefineFiveByFiveGridRectangularRetina_1.pdf
- SD-OCT/C200727/005/
- SD-OCT/C200727/005/D15-PWk3/
- SD-OCT/C200727/005/D15-PWk3/~$C200727-001 D15PWk3 SDOCT Data Summary.xlsx
- SD-OCT/C200727/005/D15-PWk3/C200727-005 D15PWk3 SDOCT Data Summary.xlsx
- SD-OCT/C200727/005/D15-PWk3/C200727-005_OD_R_14_0_REGAVG0000096/
- SD-OCT/C200727/005/D15-PWk3/C200727-005_OD_R_14_0_REGAVG0000096/C200772-005 OD R D15 PWk3.xlsx
- SD-OCT/C200727/005/D15-PWk3/C200727-005_OD_R_14_0_REGAVG0000096/Manual_PreDefineThreeByFourGridRadialRetina_1.csv
- SD-OCT/C200727/005/D15-PWk3/C200727-005_OD_R_14_0_REGAVG0000096/Manual_PreDefineThreeByFourGridRadialRetina_1.pdf
- SD-OCT/C200727/005/D15-PWk3/C200727-005_OD_V_14X14_0_REGAVG0000100/
- SD-OCT/C200727/005/D15-PWk3/C200727-005_OD_V_14X14_0_REGAVG0000100/C200727-005 OD V D15 PWk3.xlsx
- SD-OCT/C200727/005/D15-PWk3/C200727-005_OD_V_14X14_0_REGAVG0000100/C200772-005 OD R D15 PWk3.xlsx
- SD-OCT/C200727/005/D15-PWk3/C200727-005_OD_V_14X14_0_REGAVG0000100/Manual_PreDefineFiveByFiveGridRectangularRetina_1.csv
- SD-OCT/C200727/005/D15-PWk3/C200727-005_OD_V_14X14_0_REGAVG0000100/Manual_PreDefineFiveByFiveGridRectangularRetina_1.pdf
- SD-OCT/C200727/005/D15-PWk3/C200727-005_OS_R_14_0_REGAVG0000085/
- SD-OCT/C200727/005/D15-PWk3/C200727-005_OS_R_14_0_REGAVG0000085/C200727-005 OS R D15 PWk3.xlsx
- SD-OCT/C200727/005/D15-PWk3/C200727-005_OS_R_14_0_REGAVG0000085/Manual_PreDefineThreeByFourGridRadialRetina_1.csv
- SD-OCT/C200727/005/D15-PWk3/C200727-005_OS_R_14_0_REGAVG0000085/Manual_PreDefineThreeByFourGridRadialRetina_1.pdf
- SD-OCT/C200727/005/D15-PWk3/C200727-005_OS_V_14X14_0_REGAVG0000089/
- SD-OCT/C200727/005/D15-PWk3/C200727-005_OS_V_14X14_0_REGAVG0000089/C200727-005 OD V D15 PWk3.xlsx
- SD-OCT/C200727/005/D15-PWk3/C200727-005_OS_V_14X14_0_REGAVG0000089/C200727-005 OS R D15 PWk3.xlsx
- SD-OCT/C200727/005/D15-PWk3/C200727-005_OS_V_14X14_0_REGAVG0000089/C200727-005 OS V D15 PWk3.xlsx
- SD-OCT/C200727/005/D15-PWk3/C200727-005_OS_V_14X14_0_REGAVG0000089/C200772-005 OD R D15 PWk3.xlsx
- SD-OCT/C200727/005/D15-PWk3/C200727-005_OS_V_14X14_0_REGAVG0000089/Manual_PreDefineFiveByFiveGridRectangularRetina_1.csv
- SD-OCT/C200727/005/D15-PWk3/C200727-005_OS_V_14X14_0_REGAVG0000089/Manual_PreDefineFiveByFiveGridRectangularRetina_1.pdf
- SD-OCT/C200727/005/D1-PWk1/
- SD-OCT/C200727/005/D1-PWk1/C200727-005 D1PWk1 SDOCT Data Summary.xlsx
- SD-OCT/C200727/005/D1-PWk1/C200727-005_OD_R_14_0_REGAVG0000016/
- SD-OCT/C200727/005/D1-PWk1/C200727-005_OD_R_14_0_REGAVG0000016/C200727-005 OD R D1 Pwk1.xlsx
- SD-OCT/C200727/005/D1-PWk1/C200727-005_OD_R_14_0_REGAVG0000016/Manual_PreDefineThreeByFourGridRadialRetina_1.csv
- SD-OCT/C200727/005/D1-PWk1/C200727-005_OD_R_14_0_REGAVG0000016/Manual_PreDefineThreeByFourGridRadialRetina_1.pdf
- SD-OCT/C200727/005/D1-PWk1/C200727-005_OD_V_14X14_0_REGAVG0000020/
- SD-OCT/C200727/005/D1-PWk1/C200727-005_OD_V_14X14_0_REGAVG0000020/C200727-005 OD V D1Pwk1.xlsx
- SD-OCT/C200727/005/D1-PWk1/C200727-005_OD_V_14X14_0_REGAVG0000020/Manual_PreDefineFiveByFiveGridRectangularRetina_1.csv
- SD-OCT/C200727/005/D1-PWk1/C200727-005_OD_V_14X14_0_REGAVG0000020/Manual_PreDefineFiveByFiveGridRectangularRetina_1.pdf
- SD-OCT/C200727/005/D1-PWk1/C200727-005_OS_R_14_0_REGAVG0000005/
- SD-OCT/C200727/005/D1-PWk1/C200727-005_OS_R_14_0_REGAVG0000005/C200727-005 OS R D1 Pwk1.xlsx
- SD-OCT/C200727/005/D1-PWk1/C200727-005_OS_R_14_0_REGAVG0000005/Manual_PreDefineThreeByFourGridRadialRetina_1.csv
- SD-OCT/C200727/005/D1-PWk1/C200727-005_OS_R_14_0_REGAVG0000005/Manual_PreDefineThreeByFourGridRadialRetina_1.pdf
- SD-OCT/C200727/005/D1-PWk1/C200727-005_OS_V_14X14_0_REGAVG0000009/
- SD-OCT/C200727/005/D1-PWk1/C200727-005_OS_V_14X14_0_REGAVG0000009/C200727-005 OS V D1Pwk1.xlsx
- SD-OCT/C200727/005/D1-PWk1/C200727-005_OS_V_14X14_0_REGAVG0000009/Manual_PreDefineFiveByFiveGridRectangularRetina_1.csv
- SD-OCT/C200727/005/D1-PWk1/C200727-005_OS_V_14X14_0_REGAVG0000009/Manual_PreDefineFiveByFiveGridRectangularRetina_1.pdf
- SD-OCT/C200727/005/D22-PWk4/
- SD-OCT/C200727/005/D29-PWk5/
- SD-OCT/C200727/005/D8-PWk2/
- SD-OCT/C200727/005/D8-PWk2/C200727-005 D8PWk2 SDOCT Data Summary.xlsx
- SD-OCT/C200727/005/D8-PWk2/C200727-005_OD_R_14_0_REGAVG0000038/
- SD-OCT/C200727/005/D8-PWk2/C200727-005_OD_R_14_0_REGAVG0000038/C200727-005 OD R D8Pwk2.xlsx
- SD-OCT/C200727/005/D8-PWk2/C200727-005_OD_R_14_0_REGAVG0000038/Manual_PreDefineThreeByFourGridRadialRetina_1.csv
- SD-OCT/C200727/005/D8-PWk2/C200727-005_OD_R_14_0_REGAVG0000038/Manual_PreDefineThreeByFourGridRadialRetina_1.pdf
- SD-OCT/C200727/005/D8-PWk2/C200727-005_OD_V_14X14_0_REGAVG0000042/
- SD-OCT/C200727/005/D8-PWk2/C200727-005_OD_V_14X14_0_REGAVG0000042/C200727-005 OD V D8Pwk2.xlsx
- SD-OCT/C200727/005/D8-PWk2/C200727-005_OD_V_14X14_0_REGAVG0000042/Manual_PreDefineFiveByFiveGridRectangularRetina_1.csv
- SD-OCT/C200727/005/D8-PWk2/C200727-005_OD_V_14X14_0_REGAVG0000042/Manual_PreDefineFiveByFiveGridRectangularRetina_1.pdf
- SD-OCT/C200727/005/D8-PWk2/C200727-005_OS_R_14_0_REGAVG0000027/
- SD-OCT/C200727/005/D8-PWk2/C200727-005_OS_R_14_0_REGAVG0000027/C200727-005 OS R D8Pwk2.xlsx
- SD-OCT/C200727/005/D8-PWk2/C200727-005_OS_R_14_0_REGAVG0000027/Manual_PreDefineThreeByFourGridRadialRetina_1.csv
- SD-OCT/C200727/005/D8-PWk2/C200727-005_OS_R_14_0_REGAVG0000027/Manual_PreDefineThreeByFourGridRadialRetina_1.pdf
- SD-OCT/C200727/005/D8-PWk2/C200727-005_OS_V_14X14_0_REGAVG0000031/
- SD-OCT/C200727/005/D8-PWk2/C200727-005_OS_V_14X14_0_REGAVG0000031/C200727-005 OS V D8Pwk2.xlsx
- SD-OCT/C200727/005/D8-PWk2/C200727-005_OS_V_14X14_0_REGAVG0000031/Manual_PreDefineFiveByFiveGridRectangularRetina_1.csv
[truncated: 985 more entries]
