# Supplementary material for: Multimodal imaging and functional analysis of the chick NMDA retinal damage model
Source: PLoS One. 2021 Sep 7;16(9):e0257148. doi: 10.1371/journal.pone.0257148 (PMC8423281; doi:10.1371/journal.pone.0257148)
Supplement: S1 File — (ZIP) [file pone.0257148.s004.zip › IOP&Weight/IOP & Weight Database 5-20-20.xlsx]

## Sheet: C200727 Batch
Subject ID	Treatment	Subject Age	Day	Weight	Before treatment IOP average (OD)	Before treatment IOP average (OS)	Time taken after anesthesia start time (min)	After treatment IOP average (OD)	After treatment IOP average (OS)	Time taken after anesthesia start time (min)	Time taken after injection, OD (min)	Time taken after injection, OS (min)
C200727-001	OS: NMDA OD: Saline	7	0	59.4	14	13	-2	15	14.6	14	10	10			Untreated (Pre injection)		Undamaged								NMDA						Saline
C200727-001	OS: NMDA OD: Saline	8	1	62.4	15.8	14.8								IOP
C200727-001	OS: NMDA OD: Saline	15	8	115.2	15	14.6									D0/P7	D0/P7	D0/P14	D0/P14	D0/P21	D0/P21	D0/P28	D0/P28	D0/P35	D0/P35	D0/P7	D1/P8	D8/P17	D17/P24	D21/P28	D29/P36	D0/P7	D1/P8	D8/P17	D17/P24	D21/P28	D29/P36
C200727-001	OS: NMDA OD: Saline	24	17	208	16.8	16.2								1	14	13									14.6	14.8	14.6	16.2			15	15.8	15	16.8
C200727-002	OS: NMDA OD: Saline	7	0	66	14.8	14.2	0	12.6	10.8	13	9	11		2	14.8	14.2									10.8	13	15.4	15.8			12.6	15.2	16	16
C200727-002	OS: NMDA OD: Saline	8	1	65.3	15.2	13								3	15	15									13.2	13	13	14.6			15.2	15	14.4	15.6
C200727-002	OS: NMDA OD: Saline	15	8	121.8	16	15.4								4	15.4	13.8									19.2	12.6	13	16			10.6	13.8	15.8	16
C200727-002	OS: NMDA OD: Saline	24	17	211.3	16	15.8								5	14.4	16									24.4	14.2	13.8	14.8			16.2	15	15.4	15.6
C200727-003	OS: NMDA OD: Saline	7	0	77.9	15	15	0	15.2	13.2	17	12	14		6	14.4	15.8									14.6	14.4	15.2	16	16.6	18.4	17	15	16	17	16.8	17.4
C200727-003	OS: NMDA OD: Saline	8	1	79.2	15	13								7	15.8	15.8									15	14	15.2	13.2	12.8	16.2	16.8	14.8	15.8	13.4	15	16.8
C200727-003	OS: NMDA OD: Saline	15	8	156.2	14.4	13								8	14.4	14.4									11.6	13.2	14.8	14.2	15	15.2	12.4	13.6	14.8	15.2	16	16.6
C200727-003	OS: NMDA OD: Saline	24	17	267.3	15.6	14.6								9	14.8	15.2									13.4	14	13.6	15.4	16	17.2	12.6	16	14.2	15.2	15.6	17
C200727-004	OS: NMDA OD: Saline	7	0	64.3	15.4	13.8	0	10.6	19.2	12	8	10		10	14.4	16.6									17	14.2	14	15	16	17.2	17	14.8	15.2	15.8	16.6	15.8
C200727-004	OS: NMDA OD: Saline	8	1	66	13.8	12.6								11	17	15.4	15.6	15.2	16.8	17
C200727-004	OS: NMDA OD: Saline	15	8	125.4	15.8	13								12	14.8	14.8	15.6	14.8	14.6	15.4
C200727-004	OS: NMDA OD: Saline	24	17	231.5	16	16								13	14.8	15	15.8	15.4	15	17
C200727-005	OS: NMDA OD: Saline	7	0	57.5	14.4	16	0	16.2	24.4	14	11	12		14	16.8	16	16	16	17	17
C200727-005	OS: NMDA OD: Saline	8	1	58.3	15	14.2								15	16	15.2	15.6	15.4	15	15.8
C200727-005	OS: NMDA OD: Saline	15	8	124	15.4	13.8								16	15.8	15.2	14.6	15	17	16.2	17.6	16.4	20	18.8
C200727-005	OS: NMDA OD: Saline	24	17	241.1	15.6	14.8								17	16	15	17	16.8	16.6	17	17.4	15.6	17	17.4
C200727-006	OS: NMDA OD: Saline	7	0	64.6	14.4	15.8	0	17	14.6	14	11	11		18	16.8	15.6	14.6	15	16.4	16.2	17	16.8	17.8	19.2
C200727-006	OS: NMDA OD: Saline	8	1	66.6	15	14.4								19	14.6	14	14	14.6	16.6	16.8	16.4	16	17.4	17.2
C200727-006	OS: NMDA OD: Saline	15	8	122.4	16	15.2								20	16.2	15.6	14.4	15.4	16	15.8	16	15.8	16.6	17
C200727-006	OS: NMDA OD: Saline	24	17	213.1	17	16								21	15.6	16.6									21.4	13.8					17.4	13.4
C200727-006	OS: NMDA OD: Saline	28	21	274	16.8	16.6								22	16	15.8									14.2	11.6					20.4	14.4
C200727-006	OS: NMDA OD: Saline	36	29	366.7	17.4	18.4								23	15	16									14	13.6					14.8	15.4
C200727-007	OS: NMDA OD: Saline	7	0	70.7	15.8	15.8	-1	16.8	15	13	10	12		24	16	17									15.4	13.8					12	15.6
C200727-007	OS: NMDA OD: Saline	8	1	70.1	14.8	14								25	15.6	15									17.8	12					18.6	14.2
C200727-007	OS: NMDA OD: Saline	15	8	145.4	15.8	15.2								26	15	14.4									10	13.4					20	14
C200727-007	OS: NMDA OD: Saline	24	17	245.7	13.4	13.2
C200727-007	OS: NMDA OD: Saline	28	21	303.4	15	12.8
C200727-007	OS: NMDA OD: Saline	36	29	403.8	16.8	16.2
C200727-008	OS: NMDA OD: Saline	7	0	66.7	14.4	14.4	-1	12.4	11.6	14	11	12
C200727-008	OS: NMDA OD: Saline	8	1	67	13.6	13.2
C200727-008	OS: NMDA OD: Saline	15	8	141.1	14.8	14.8								AVE	15.3615	15.2462	15.32	15.36	16.1	16.42	16.88	16.12	17.76	17.92	15.4125	13.475	14.26	15.12	15.28	16.84	15.5375	14.75	15.26	15.66	16	16.72
C200727-008	OS: NMDA OD: Saline	24	17	260.6	15.2	14.2
C200727-008	OS: NMDA OD: Saline	28	21	320	16	15
C200727-008	OS: NMDA OD: Saline	36	29	446.7	16.6	15.2
C200727-009	OS: NMDA OD: Saline	7	0	75.5	14.8	15.2	-1	12.6	13.4	13	11	12
C200727-009	OS: NMDA OD: Saline	8	1	76.9	16	14									Untreated (Pre injection)	Undamaged				NMDA						IOP	P7/D1	P14/D7	P21/D14	P28/D21	P35/D28
C200727-009	OS: NMDA OD: Saline	15	8	149.4	14.2	13.6								Weight												Undamaged	15.195	15.34	16.26	16.5	17.84
C200727-009	OS: NMDA OD: Saline	24	17	260.8	15.2	15.4									D0/P7	D0/P14	D0/P21	D0/P28	D0/P35	D1/P8	D8/P15	D17/P24	D21/P28	D29/P36		Saline	14.9	14.9	15.26	15.66	16
C200727-009	OS: NMDA OD: Saline	28	21	330	15.6	16								1	59.4					62.4	115.2	208				NMDA	13.74	13.74	14.26	15.12	15.28
C200727-009	OS: NMDA OD: Saline	36	29	432.5	17	17.2								2	66					65.3	121.8	211.3					0.89039	0.762544	0.770782	0.681502	1.11475
C200727-010	OS: NMDA OD: Saline	7	0	68.1	14.4	16.6	-1	17	17	15	12	14		3	77.9					79.2	156.2	267.3					0.749815	0.749815	0.653537	0.993535	0.734847
C200727-010	OS: NMDA OD: Saline	8	1	66.1	14.8	14.2								4	64.3					66	125.4	231.5					0.730601	0.730601	0.904556	0.953124	1.50067
C200727-010	OS: NMDA OD: Saline	15	8	128.4	15.2	14								5	57.5					58.3	124	241.1
C200727-010	OS: NMDA OD: Saline	24	17	219.7	15.8	15								6	64.6					66.6	122.4	274	274	366.7
C200727-010	OS: NMDA OD: Saline	28	21	274.7	16.6	16								7	70.7					70.1	145.4	245.7	303.4	403.8
C200727-010	OS: NMDA OD: Saline	36	29	361	15.8	17.2								8	66.7					67	141.1	260.6	320	446.7
C200727-011	Undamaged	7	0	67.9	17	15.4								9	75.5					76.9	149.4	260.8	330	432.5
C200727-011	Undamaged	14	0	123.8	15.6	15.2								10	68.1					66.1	128.4	219.7	274.7	361
C200727-011	Undamaged	21	0	197.3	16.8	17								11	67.9	123.8	197.3
C200727-012	Undamaged	7	0	66.6	14.8	14.8								12	66.6	133.1	204.3
C200727-012	Undamaged	14	0	133.1	15.6	14.8								13	68.1	121.1	195.8
C200727-012	Undamaged	21	0	204.3	14.6	15.4								14	65.3	124.7	204.1
C200727-013	Undamaged	7	0	68.1	14.8	15								15	67.8	127.9	207.2
C200727-013	Undamaged	14	0	121.1	15.8	15.4								16	71.7	139.4	227.1	329.3	399.2
C200727-013	Undamaged	21	0	195.8	15	17								17	68.8	114.1	188.5	275	356.8
C200727-014	Undamaged	7	0	65.3	16.8	16								18	66.4	115	185.2	269.4	323.9
C200727-014	Undamaged	14	0	124.7	16	16								19	76.6	133.5	224.6	329	400.9
C200727-014	Undamaged	21	0	204.1	17	17								20	64.9	111.8	193	262.9	345.7								t-Test: Two-Sample Assuming Unequal Variances
C200727-015	Undamaged	7	0	67.8	16	15.2								21	64					72.5
C200727-015	Undamaged	14	0	127.9	15.6	15.4								22	63					72.7							P21-24	Undamaged	NMDA
C200727-015	Undamaged	21	0	207.2	15	15.8								23	68.2					78.05							Mean	202.71	242
C200727-016	Undamaged	7	0	71.7	15.8	15.2								24	68.8					78.33							Variance	197.61	564.891
C200727-016	Undamaged	14	0	139.4	14.6	15								25	68.7					80.42							Observations	10	10
C200727-016	Undamaged	21	0	227.1	17	16.2								26	62.3					69.93							Hypothesized Mean Difference	0							p			NMDA	Saline	Untreated	NMDAvUndamaged
C200727-016	Undamaged	28	0	329.3	17.6	16.4																					df	15					NMDA D1 v D29		<.0001			p7vp35	p8vp36	p7vp35	p7
C200727-016	Undamaged	35	0	399.2	20	18.8																					t Stat	-4.49947					Undamaged P7 v P35		<.0001			p14vp35		p14vp35
C200727-017	Undamaged	7	0	68.8	16	15																					P(T<=t) one-tail	0.000211871					NMDA D8 v D29		<.0001			p21vp35		p21vp35
C200727-017	Undamaged	14	0	114.1	17	16.8																					t Critical one-tail	1.75305					Undamaged P14 v P35		<.0001					p7vp21
C200727-017	Undamaged	21	0	188.5	16.6	17									Pre-Injection	Undamaged P14	Undamaged P21	Undamaged P28	Undamaged P35	NMDA D1P8	NMDA D8P15	NMDA D17P24	NMDA D21P28	NMDAD29P36			P(T<=t) two-tail	0.000423741					Saline D29P36 v D1P8		0.0152
C200727-017	Undamaged	28	0	275	17.4	15.6								Weight	67.74	124.44	202.71	293.12	365.3	67.79	132.93	242	300.42	402.14			t Critical two-tail	2.13145					NMDA D29P36 v D17P24		0.0303
C200727-017	Undamaged	35	0	356.8	17	17.4								SD	5.05302	9.19108	14.0574	33.1685	33.8635	6.25326	13.9088	23.7674	25.626	38.2707									Undamaged P21 v P35		0.006
C200727-018	Undamaged	7	0	66.4	16.8	15.6																											Undamaged P7 v NMDA D1P8		0.0005
C200727-018	Undamaged	14	0	115	14.6	15																											Undamaged P7 v P21		0.0014
C200727-018	Undamaged	21	0	185.2	16.4	16.2									P7/D1	P14/D7	P21/D14	P28/D21	P35/D28
C200727-018	Undamaged	28	0	269.4	17	16.8								Undamaged	67.74	124.44	202.71	293.12	365.3
C200727-018	Undamaged	35	0	323.9	17.8	19.2								NMDA	67.79	132.93	242	300.42	402.14
C200727-019	Undamaged	7	0	76.6	14.6	14									5.05302	9.19108	14.0574	33.1685	33.8635
C200727-019	Undamaged	14	0	133.5	14	14.6									6.25326	13.9088	23.7674	25.626	38.2707
C200727-019	Undamaged	21	0	224.6	16.6	16.8
C200727-019	Undamaged	28	0	329	16.4	16
C200727-019	Undamaged	35	0	400.9	17.4	17.2
C200727-020	Undamaged	7	0	64.9	16.2	15.6
C200727-020	Undamaged	14	0	111.8	14.4	15.4
C200727-020	Undamaged	21	0	193	16	15.8
C200727-020	Undamaged	28	0	262.9	16	15.8
C200727-020	Undamaged	35	0	345.7	16.6	17																							P21 Undamaged v NMDA
C200727-021	OS: NMDA OD: Saline	7	0	64	15.6	16.6	-1	17.4	21.4	16	12	13																	p = 0.0004
C200727-021	OS: NMDA OD: Saline	8	1	72.5	13.4	13.8																							NMDA measured 3 days after undamaged measurement
C200727-022	OS: NMDA OD: Saline	7	0	63	16	15.8	-1	20.4	14.2	13	10	10
C200727-022	OS: NMDA OD: Saline	8	1	72.7	14.4	11.6
C200727-023	OS: NMDA OD: Saline	7	0	68.2	15	16	0	14.8	14	14	11	10
C200727-023	OS: NMDA OD: Saline	8	1	78.05	15.4	13.6
C200727-024	OS: NMDA OD: Saline	7	0	68.8	16	17	-1	12	15.4	13	10	12
C200727-024	OS: NMDA OD: Saline	8	1	78.33	15.6	13.8
C200727-025	OS: NMDA OD: Saline	7	0	68.7	15.6	15	-1	18.6	17.8	12	9	11
C200727-025	OS: NMDA OD: Saline	8	1	80.42	14.2	12
C200727-026	OS: NMDA OD: Saline	7	0	62.3	15	14.4	-1	20	10	11	8	9
C200727-026	OS: NMDA OD: Saline	8	1	69.93	14	13.4
