# Supplementary material for: Multimodal imaging and functional analysis of the chick NMDA retinal damage model
Source: PLoS One. 2021 Sep 7;16(9):e0257148. doi: 10.1371/journal.pone.0257148 (PMC8423281; doi:10.1371/journal.pone.0257148)
Supplement: S1 File — (ZIP) [file pone.0257148.s004.zip › SD-OCT/C200727/001/D15-PWk3/C200727-001 D15PWk3 SDOCT Data Summary.xlsx]

## Sheet: 1st
OD	RNFL	IPL	RNFL+IPL	INL	OPL	ONL	ELM	PR Segments	RPE	TOTAL					RNFL	IPL	RNFL+IPL	INL	OPL	ONL	ELM	PR Segments	RPE	TOTAL
Radial	48.5892	74.9789	123.568	58.9133	11.1086	15.7268	5.72074	33.9084	17.4743	262.471				OD - Saline	47.2816	75.0903	122.008	55.434	10.3129	16.6006	5.98078	33.3753	18.2024	262.986
Volumetric	45.974	75.2018	120.448	51.9548	9.51724	17.4743	6.24081	32.8423	18.9305	263.501				OS - NMDA	41.5906	51.4867	93.0773	44.8113	10.5759	17.1734	6.82032	35.5281	17.296	229.617
Ave	47.2816	75.0903	122.008	55.434	10.3129	16.6006	5.98078	33.3753	18.2024	262.986
STDEV	1.84922	0.157604	2.20646	4.92041	1.12529	1.23562	0.367743	0.753874	1.02968	0.728482
OS
Radial	34.057	55.1866	89.2436	51.7096	10.0745	18.9007	7.0432	37.534	16.4936	230.999
Volumetric	49.1241	47.7868	96.9109	37.9129	11.0774	15.446	6.59743	33.5221	18.0984	228.235
Ave	41.5906	51.4867	93.0773	44.8113	10.5759	17.1734	6.82032	35.5281	17.296	229.617
STDEV	10.6541	5.23246	5.42159	9.75571	0.709219	2.44287	0.315209	2.83688	1.13475	1.95429
OD	%RNFL	%IPL	%RNFL-IPL	%INL	%OPL	%ONL	%ELM	%PRS	%RPE
Radial	0.185122	0.285666	0.470788	0.224457	0.0423234	0.0599185	0.0217957	0.129189	0.0665761
Volumetric	0.174474	0.285395	0.457105	0.197171	0.0361184	0.0663158	0.0236842	0.124638	0.0718421
Ave	0.179798	0.28553	0.463947	0.210814	0.0392209	0.0631171	0.02274	0.126914	0.0692091
STDEV	0.0075297	0.000191643	0.00967519	0.0192937	0.00438756	0.00452358	0.00133535	0.00321815	0.00372364
	0.75297	0.0191643	0.967519	1.92937	0.438756	0.452358	0.133535	0.321815	0.372364
OS
Radial	#REF!	#REF!	#REF!	#REF!	#REF!	#REF!	#REF!	#REF!	#REF!
Volumetric	0.215234	0.209375	0.424609	0.166113	0.0485352	0.0676758	0.0289062	0.146875	0.0792969
Ave	#REF!	#REF!	#REF!	#REF!	#REF!	#REF!	#REF!	#REF!	#REF!				RNFL/Total	IPL/Total	RNFL+INL/Total	INL/Total	OPL/Total	ONL/Total	ERM/Total	PRS/Total	RPE/Total
STDEV	#REF!	#REF!	#REF!	#REF!	#REF!	#REF!	#REF!	#REF!	#REF!			OD - Untreated	17.9798	28.553	46.3947	21.0814	3.92209	6.31171	2.274	12.6914	6.92091
	#REF!	#REF!	#REF!	#REF!	#REF!	#REF!	#REF!	#REF!	#REF!			OS - Untreated	#REF!	#REF!	#REF!	#REF!	#REF!	#REF!	#REF!	#REF!	#REF!
Ratio	RNFL	IPL	RNFL+IPL	INL	OPL	ONL	ELM	PR Segments	RPE	TOTAL
OS/OD	#REF!	#REF!	#REF!	#REF!	#REF!	#REF!	#REF!	#REF!	#REF!	0.873117
OD/OD	1	1	1	1	1	1	1	1	1	1
