# Supplementary material for: Multimodal imaging and functional analysis of the chick NMDA retinal damage model
Source: PLoS One. 2021 Sep 7;16(9):e0257148. doi: 10.1371/journal.pone.0257148 (PMC8423281; doi:10.1371/journal.pone.0257148)
Supplement: S1 File — (ZIP) [file pone.0257148.s004.zip › SD-OCT/C200727/001/D15-PWk3/C200727-001_OD_R_14_0_REGAVG0000096/C200727-001 OD R D15Pwk3.xlsx]

## Sheet: Manual_PreDefineThreeByFourGrid
Bioptigen	X	Y	Depth(Point 1)	X	Y	Depth(Point 2)	X	Y	Depth(Point 3)	X	Y	Depth(Point 4)	X	Y	Depth(Point 5)	X	Y	Depth(Point 6)	X	Y	Depth(Point 7)	X	Y	Depth(Point 8)	X	Y	Depth(Point 9)
Inner RNFL	0	-3.5		0	0	0.161121	0	3.5	0.129917	-2.475	-2.475		-3.5	0	0.18546	2.475	2.475	0.118683	-2.475	2.475	0.170482	3.5	0	0.119931	2.475	-2.475	0.180312
Outer RNFL	0	-3.5		0	0	0.221657	0	3.5	0.172354	-2.475	-2.475		-3.5	0	0.245996	2.475	2.475	0.159873	-2.475	2.475	0.217912	3.5	0	0.15176	2.475	-2.475	0.236479
Outer IPL	0	-3.5		0	0	0.295298	0	3.5	0.249116	-2.475	-2.475		-3.5	0	0.30778	2.475	2.475	0.237259	-2.475	2.475	0.284065	3.5	0	0.244748	2.475	-2.475	0.312617
Outer INL	0	-3.5		0	0	0.348345	0	3.5	0.299667	-2.475	-2.475		-3.5	0		2.475	2.475	0.299667	-2.475	2.475		3.5	0	0.314021	2.475	-2.475	0.371905
Outer OPL	0	-3.5		0	0	0.358955	0	3.5	0.309652	-2.475	-2.475		-3.5	0		2.475	2.475	0.3109	-2.475	2.475		3.5	0	0.325878	2.475	-2.475	0.383762
Outer ONL	0	-3.5		0	0	0.372684	0	3.5	0.326502	-2.475	-2.475		-3.5	0		2.475	2.475	0.327126	-2.475	2.475	0.35833	3.5	0	0.344601	2.475	-2.475	0.396868
Inner IS/OS	0	-3.5		0	0	0.377053	0	3.5	0.334615	-2.475	-2.475		-3.5	0		2.475	2.475	0.333991	-2.475	2.475	0.363323	3.5	0	0.348969	2.475	-2.475	0.402485
Outer IS/OS	0	-3.5		0	0	0.391407	0	3.5	0.350217	-2.475	-2.475		-3.5	0	0.398896	2.475	2.475	0.345225	-2.475	2.475	0.381421	3.5	0	0.364571	2.475	-2.475	0.419959
ETPRS	0	-3.5		0	0	0.410129	0	3.5	0.367692	-2.475	-2.475		-3.5	0	0.416994	2.475	2.475	0.365819	-2.475	2.475	0.395775	3.5	0	0.385166	2.475	-2.475	0.439306
RPE	0	-3.5		0	0	0.428228	0	3.5	0.382046	-2.475	-2.475		-3.5	0	0.43322	2.475	2.475	0.384542	-2.475	2.475	0.412001	3.5	0	0.407633	2.475	-2.475	0.455532

## Sheet: Sheet1
Bioptigen	Inner RNFL	Outer RNFL	Outer IPL	Outer INL	Outer OPL	Outer ONL	Inner IS/OS	Outer IS/OS	ETPRS	RPE		RNFL	IPL	RNFL+IPL	INL	OPL	ONL	ELM	PR Segments	RPE	TOTAL
X	0	0	0	0	0	0	0	0	0	0
Y	-3.5	-3.5	-3.5	-3.5	-3.5	-3.5	-3.5	-3.5	-3.5	-3.5
Depth(Point 1)
X	0	0	0	0	0	0	0	0	0	0
Y	0	0	0	0	0	0	0	0	0	0
Depth(Point 2)	0.161121	0.221657	0.295298	0.348345	0.358955	0.372684	0.377053	0.391407	0.410129	0.428228		0.0605359	0.0736416	0.134177	0.0530469	0.0106094	0.0137298	0.00436857	0.0330763	0.0180984	0.267107
X	0	0	0	0	0	0	0	0	0	0
Y	3.5	3.5	3.5	3.5	3.5	3.5	3.5	3.5	3.5	3.5
Depth(Point 3)	0.129917	0.172354	0.249116	0.299667	0.309652	0.326502	0.334615	0.350217	0.367692	0.382046		0.0424375	0.076762	0.1192	0.0505506	0.0099853	0.0168502	0.00811306	0.0330763	0.0143539	0.252129
X	-2.475	-2.475	-2.475	-2.475	-2.475	-2.475	-2.475	-2.475	-2.475	-2.475
Y	-2.475	-2.475	-2.475	-2.475	-2.475	-2.475	-2.475	-2.475	-2.475	-2.475
Depth(Point 4)
X	-3.5	-3.5	-3.5	-3.5	-3.5	-3.5	-3.5	-3.5	-3.5	-3.5
Y	0	0	0	0	0	0	0	0	0	0
Depth(Point 5)	0.18546	0.245996	0.30778					0.398896	0.416994	0.43322		0.0605359	0.061784	0.12232						0.0162261	0.24776
X	2.475	2.475	2.475	2.475	2.475	2.475	2.475	2.475	2.475	2.475
Y	2.475	2.475	2.475	2.475	2.475	2.475	2.475	2.475	2.475	2.475
Depth(Point 6)	0.118683	0.159873	0.237259	0.299667	0.3109	0.327126	0.333991	0.345225	0.365819	0.384542		0.0411894	0.0773861	0.118575	0.0624081	0.0112335	0.0162261	0.00686489	0.0318281	0.0187224	0.265859
X	-2.475	-2.475	-2.475	-2.475	-2.475	-2.475	-2.475	-2.475	-2.475	-2.475
Y	2.475	2.475	2.475	2.475	2.475	2.475	2.475	2.475	2.475	2.475
Depth(Point 7)	0.170482	0.217912	0.284065			0.35833	0.363323	0.381421	0.395775	0.412001		0.0474302	0.0661526	0.113583				0.00499265	0.0324522	0.0162261	0.241519
X	3.5	3.5	3.5	3.5	3.5	3.5	3.5	3.5	3.5	3.5
Y	0	0	0	0	0	0	0	0	0	0
Depth(Point 8)	0.119931	0.15176	0.244748	0.314021	0.325878	0.344601	0.348969	0.364571	0.385166	0.407633		0.0318281	0.0929881	0.124816	0.069273	0.0118575	0.0187224	0.00436857	0.0361967	0.0224669	0.287701
X	2.475	2.475	2.475	2.475	2.475	2.475	2.475	2.475	2.475	2.475
Y	-2.475	-2.475	-2.475	-2.475	-2.475	-2.475	-2.475	-2.475	-2.475	-2.475
Depth(Point 9)	0.180312	0.236479	0.312617	0.371905	0.383762	0.396868	0.402485	0.419959	0.439306	0.455532		0.0561673	0.0761379	0.132305	0.0592877	0.0118575	0.0131057	0.00561673	0.0368208	0.0162261	0.27522
											Average (mm)	0.0485892	0.0749789	0.123568	0.0589133	0.0111086	0.0157268	0.00572074	0.0339084	0.0174743	0.262471
											Average (um)	48.5892	74.9789	123.568	58.9133	11.1086	15.7268	5.72074	33.9084	17.4743	262.471
