# Supplementary material for: Multimodal imaging and functional analysis of the chick NMDA retinal damage model
Source: PLoS One. 2021 Sep 7;16(9):e0257148. doi: 10.1371/journal.pone.0257148 (PMC8423281; doi:10.1371/journal.pone.0257148)
Supplement: S1 File — (ZIP) [file pone.0257148.s004.zip › SD-OCT/C200727/001/D15-PWk3/C200727-001_OD_R_14_0_REGAVG0000096/Manual_PreDefineThreeByFourGridRadialRetina_1.csv]

Bioptigen	X	Y	Depth(Point 1)	X	Y	Depth(Point 2)	X	Y	Depth(Point 3)	X	Y	Depth(Point 4)	X	Y	Depth(Point 5)	X	Y	Depth(Point 6)	X	Y	Depth(Point 7)	X	Y	Depth(Point 8)	X	Y	Depth(Point 9)
Inner RNFL	0.000	-3.500		0.000	0.000	0.161120818360964	0.000	3.500	0.129916756992416	-2.475	-2.475		-3.500	0.000	0.185459986228432	2.475	2.475	0.118683294899738	-2.475	2.475	0.170482036771529	3.500	0.000	0.11993145735448	2.475	-2.475	0.180311825418095
Outer RNFL	0.000	-3.500		0.000	0.000	0.221656697415948	0.000	3.500	0.172354280453642	-2.475	-2.475		-3.500	0.000	0.245995865283416	2.475	2.475	0.159872655906222	-2.475	2.475	0.217912210051723	3.500	0.000	0.1517595999504	2.475	-2.475	0.236479135881483
Outer IPL	0.000	-3.500		0.000	0.000	0.295298282245723	0.000	3.500	0.249116271420271	-2.475	-2.475		-3.500	0.000	0.307779906793142	2.475	2.475	0.237258728100223	-2.475	2.475	0.284064820153045	3.500	0.000	0.244747702828674	2.475	-2.475	0.312617045620741
Outer INL	0.000	-3.500		0.000	0.000	0.348345186572256	0.000	3.500	0.29966685083732	-2.475	-2.475		-3.500	0.000		2.475	2.475	0.29966685083732	-2.475	2.475		3.500	0.000	0.314020719066852	2.475	-2.475	0.371904762220984
Outer OPL	0.000	-3.500		0.000	0.000	0.358954567437562	0.000	3.500	0.309652150475255	-2.475	-2.475		-3.500	0.000		2.475	2.475	0.310900312929997	-2.475	2.475		3.500	0.000	0.325878262386901	2.475	-2.475	0.383762305541032
Outer ONL	0.000	-3.500		0.000	0.000	0.372684354439723	0.000	3.500	0.326502343614272	-2.475	-2.475		-3.500	0.000		2.475	2.475	0.327126424841643	-2.475	2.475	0.358330486210191	3.500	0.000	0.34460069920803	2.475	-2.475	0.396868011315822
Inner IS/OS	0.000	-3.500		0.000	0.000	0.37705292303132	0.000	3.500	0.334615399570094	-2.475	-2.475		-3.500	0.000		2.475	2.475	0.333991318342723	-2.475	2.475	0.363323136029159	3.500	0.000	0.348969267799627	2.475	-2.475	0.402484742362161
Outer IS/OS	0.000	-3.500		0.000	0.000	0.391406791260853	0.000	3.500	0.350217430254368	-2.475	-2.475		-3.500	0.000	0.398895765989304	2.475	2.475	0.345224780435401	-2.475	2.475	0.381421491622917	3.500	0.000	0.364571298483901	2.475	-2.475	0.419959016728548
ETPRS	0.000	-3.500		0.000	0.000	0.410129228081982	0.000	3.500	0.367691704620756	-2.475	-2.475		-3.500	0.000	0.416994121583062	2.475	2.475	0.365819460938643	-2.475	2.475	0.395775359852449	3.500	0.000	0.385165978987143	2.475	-2.475	0.439305534777048
RPE	0.000	-3.500		0.000	0.000	0.42822758367574	0.000	3.500	0.382045572850288	-2.475	-2.475		-3.500	0.000	0.433220233494708	2.475	2.475	0.384541897759772	-2.475	2.475	0.412001471764095	3.500	0.000	0.407632903172498	2.475	-2.475	0.455531646688694
