# Supplementary material for: Multimodal imaging and functional analysis of the chick NMDA retinal damage model
Source: PLoS One. 2021 Sep 7;16(9):e0257148. doi: 10.1371/journal.pone.0257148 (PMC8423281; doi:10.1371/journal.pone.0257148)
Supplement: S1 File — (ZIP) [file pone.0257148.s004.zip › SD-OCT/C200727/001/D15-PWk3/C200727-001_OD_V_14X14_0_REGAVG0000100/C200727-001 OD V D15Pwk3.xlsx]

## Sheet: Manual_PreDefineFiveByFiveGridR
Bioptigen	X	Y	Depth(Point 1)	X	Y	Depth(Point 2)	X	Y	Depth(Point 3)	X	Y	Depth(Point 4)	X	Y	Depth(Point 5)	X	Y	Depth(Point 6)	X	Y	Depth(Point 7)	X	Y	Depth(Point 8)	X	Y	Depth(Point 9)	X	Y	Depth(Point 10)	X	Y	Depth(Point 11)	X	Y	Depth(Point 12)	X	Y	Depth(Point 13)	X	Y	Depth(Point 14)	X	Y	Depth(Point 15)	X	Y	Depth(Point 16)	X
Inner RNFL	-3.557	-4.751		-3.557	-2.371		-3.557	-0.131		-3.557	2.249		-3.557	4.629	0.217473	-1.177	-4.751		-1.177	-2.371		-1.177	-0.131	0.208112	-1.177	2.249	0.253045	-1.177	4.629	0.201247	1.063	-4.751	0.200623	1.063	-2.371	0.194382	1.063	-0.131	0.176908	1.063	2.249	0.205615	1.063	4.629	0.170043	3.443	-4.751		3.443
Outer RNFL	-3.557	-4.751		-3.557	-2.371		-3.557	-0.131		-3.557	2.249		-3.557	4.629	0.269272	-1.177	-4.751		-1.177	-2.371		-1.177	-0.131	0.28425	-1.177	2.249	0.28737	-1.177	4.629	0.241812	1.063	-4.751	0.239316	1.063	-2.371	0.244932	1.063	-0.131	0.234947	1.063	2.249	0.249301	1.063	4.629	0.190013	3.443	-4.751		3.443
Outer IPL	-3.557	-4.751		-3.557	-2.371		-3.557	-0.131		-3.557	2.249		-3.557	4.629		-1.177	-4.751		-1.177	-2.371		-1.177	-0.131	0.350402	-1.177	2.249	0.372869	-1.177	4.629	0.317326	1.063	-4.751	0.300476	1.063	-2.371	0.312333	1.063	-0.131	0.304844	1.063	2.249	0.327935	1.063	4.629	0.28737	3.443	-4.751		3.443
Outer INL	-3.557	-4.751		-3.557	-2.371		-3.557	-0.131		-3.557	2.249		-3.557	4.629		-1.177	-4.751		-1.177	-2.371		-1.177	-0.131	0.39596	-1.177	2.249	0.42342	-1.177	4.629		1.063	-4.751		1.063	-2.371		1.063	-0.131	0.352274	1.063	2.249	0.392216	1.063	4.629		3.443	-4.751		3.443
Outer OPL	-3.557	-4.751		-3.557	-2.371		-3.557	-0.131		-3.557	2.249		-3.557	4.629		-1.177	-4.751		-1.177	-2.371		-1.177	-0.131	0.404073	-1.177	2.249	0.435277	-1.177	4.629		1.063	-4.751		1.063	-2.371		1.063	-0.131	0.359763	1.063	2.249	0.402825	1.063	4.629		3.443	-4.751		3.443
Outer ONL	-3.557	-4.751		-3.557	-2.371		-3.557	-0.131		-3.557	2.249		-3.557	4.629		-1.177	-4.751		-1.177	-2.371		-1.177	-0.131	0.417179	-1.177	2.249	0.456496	-1.177	4.629	0.420923	1.063	-4.751	0.373493	1.063	-2.371	0.382854	1.063	-0.131	0.378486	1.063	2.249	0.419675	1.063	4.629	0.395336	3.443	-4.751		3.443
Inner IS/OS	-3.557	-4.751		-3.557	-2.371		-3.557	-0.131		-3.557	2.249		-3.557	4.629		-1.177	-4.751		-1.177	-2.371		-1.177	-0.131	0.425916	-1.177	2.249	0.463361	-1.177	4.629	0.427164	1.063	-4.751	0.378486	1.063	-2.371	0.388471	1.063	-0.131	0.383478	1.063	2.249	0.425916	1.063	4.629	0.401577	3.443	-4.751		3.443
Outer IS/OS	-3.557	-4.751		-3.557	-2.371		-3.557	-0.131		-3.557	2.249		-3.557	4.629	0.455248	-1.177	-4.751		-1.177	-2.371		-1.177	-0.131	0.439022	-1.177	2.249	0.477091	-1.177	4.629	0.444638	1.063	-4.751	0.393464	1.063	-2.371	0.404697	1.063	-0.131	0.399705	1.063	2.249	0.44027	1.063	4.629	0.416555	3.443	-4.751		3.443
ETPRS	-3.557	-4.751		-3.557	-2.371		-3.557	-0.131		-3.557	2.249		-3.557	4.629	0.471474	-1.177	-4.751		-1.177	-2.371		-1.177	-0.131	0.452751	-1.177	2.249	0.493941	-1.177	4.629	0.467105	1.063	-4.751	0.411562	1.063	-2.371	0.420299	1.063	-0.131	0.419675	1.063	2.249	0.45712	1.063	4.629	0.434653	3.443	-4.751		3.443
RPE	-3.557	-4.751		-3.557	-2.371		-3.557	-0.131		-3.557	2.249		-3.557	4.629	0.49082	-1.177	-4.751		-1.177	-2.371		-1.177	-0.131	0.472722	-1.177	2.249	0.519528	-1.177	4.629	0.483331	1.063	-4.751	0.424668	1.063	-2.371	0.435277	1.063	-0.131	0.434653	1.063	2.249	0.480835	1.063	4.629	0.45712	3.443	-4.751		3.443
[truncated: 26 more columns]

## Sheet: Sheet1
Bioptigen	Inner RNFL	Outer RNFL	Outer IPL	Outer INL	Outer OPL	Outer ONL	Inner IS/OS	Outer IS/OS	ETPRS	RPE		RNFL	IPL	RNFL+IPL	INL	OPL	ONL	ELM	PR Segments	RPE	TOTAL
X	-3.557	-3.557	-3.557	-3.557	-3.557	-3.557	-3.557	-3.557	-3.557	-3.557
Y	-4.751	-4.751	-4.751	-4.751	-4.751	-4.751	-4.751	-4.751	-4.751	-4.751
Depth(Point 1)
X	-3.557	-3.557	-3.557	-3.557	-3.557	-3.557	-3.557	-3.557	-3.557	-3.557
Y	-2.371	-2.371	-2.371	-2.371	-2.371	-2.371	-2.371	-2.371	-2.371	-2.371
Depth(Point 2)
X	-3.557	-3.557	-3.557	-3.557	-3.557	-3.557	-3.557	-3.557	-3.557	-3.557
Y	-0.131	-0.131	-0.131	-0.131	-0.131	-0.131	-0.131	-0.131	-0.131	-0.131
Depth(Point 3)
X	-3.557	-3.557	-3.557	-3.557	-3.557	-3.557	-3.557	-3.557	-3.557	-3.557
Y	2.249	2.249	2.249	2.249	2.249	2.249	2.249	2.249	2.249	2.249
Depth(Point 4)
X	-3.557	-3.557	-3.557	-3.557	-3.557	-3.557	-3.557	-3.557	-3.557	-3.557
Y	4.629	4.629	4.629	4.629	4.629	4.629	4.629	4.629	4.629	4.629
Depth(Point 5)	0.217473	0.269272						0.455248	0.471474	0.49082		0.0517987								0.0193465	0.273348
X	-1.177	-1.177	-1.177	-1.177	-1.177	-1.177	-1.177	-1.177	-1.177	-1.177
Y	-4.751	-4.751	-4.751	-4.751	-4.751	-4.751	-4.751	-4.751	-4.751	-4.751
Depth(Point 6)
X	-1.177	-1.177	-1.177	-1.177	-1.177	-1.177	-1.177	-1.177	-1.177	-1.177
Y	-2.371	-2.371	-2.371	-2.371	-2.371	-2.371	-2.371	-2.371	-2.371	-2.371
Depth(Point 7)
X	-1.177	-1.177	-1.177	-1.177	-1.177	-1.177	-1.177	-1.177	-1.177	-1.177
Y	-0.131	-0.131	-0.131	-0.131	-0.131	-0.131	-0.131	-0.131	-0.131	-0.131
Depth(Point 8)	0.208112	0.28425	0.350402	0.39596	0.404073	0.417179	0.425916	0.439022	0.452751	0.472722		0.0761379	0.0661526	0.142291	0.0455579	0.00811306	0.0131057	0.00873714	0.0268355	0.0199706	0.26461
X	-1.177	-1.177	-1.177	-1.177	-1.177	-1.177	-1.177	-1.177	-1.177	-1.177
Y	2.249	2.249	2.249	2.249	2.249	2.249	2.249	2.249	2.249	2.249
Depth(Point 9)	0.253045	0.28737	0.372869	0.42342	0.435277	0.456496	0.463361	0.477091	0.493941	0.519528		0.0343245	0.0854991	0.119824	0.0505506	0.0118575	0.0212188	0.00686489	0.03058	0.0255873	0.266483
X	-1.177	-1.177	-1.177	-1.177	-1.177	-1.177	-1.177	-1.177	-1.177	-1.177
Y	4.629	4.629	4.629	4.629	4.629	4.629	4.629	4.629	4.629	4.629
Depth(Point 10)	0.201247	0.241812	0.317326			0.420923	0.427164	0.444638	0.467105	0.483331		0.0405653	0.0755138	0.116079				0.00624081	0.0399412	0.0162261	0.282085
X	1.063	1.063	1.063	1.063	1.063	1.063	1.063	1.063	1.063	1.063
Y	-4.751	-4.751	-4.751	-4.751	-4.751	-4.751	-4.751	-4.751	-4.751	-4.751
Depth(Point 11)	0.200623	0.239316	0.300476			0.373493	0.378486	0.393464	0.411562	0.424668		0.038693	0.06116	0.099853				0.00499265	0.0330763	0.0131057	0.224045
X	1.063	1.063	1.063	1.063	1.063	1.063	1.063	1.063	1.063	1.063
Y	-2.371	-2.371	-2.371	-2.371	-2.371	-2.371	-2.371	-2.371	-2.371	-2.371
Depth(Point 12)	0.194382	0.244932	0.312333			0.382854	0.388471	0.404697	0.420299	0.435277		0.0505506	0.0674008	0.117951				0.00561673	0.0318281	0.0149779	0.240895
X	1.063	1.063	1.063	1.063	1.063	1.063	1.063	1.063	1.063	1.063
Y	-0.131	-0.131	-0.131	-0.131	-0.131	-0.131	-0.131	-0.131	-0.131	-0.131
Depth(Point 13)	0.176908	0.234947	0.304844	0.352274	0.359763	0.378486	0.383478	0.399705	0.419675	0.434653		0.0580396	0.0698971	0.127937	0.0474302	0.00748897	0.0187224	0.00499265	0.0361967	0.0149779	0.257746
X	1.063	1.063	1.063	1.063	1.063	1.063	1.063	1.063	1.063	1.063
Y	2.249	2.249	2.249	2.249	2.249	2.249	2.249	2.249	2.249	2.249
Depth(Point 14)	0.205615	0.249301	0.327935	0.392216	0.402825	0.419675	0.425916	0.44027	0.45712	0.480835		0.0436857	0.0786342	0.12232	0.0642804	0.0106094	0.0168502	0.00624081	0.0312041	0.0237151	0.27522
X	1.063	1.063	1.063	1.063	1.063	1.063	1.063	1.063	1.063	1.063
Y	4.629	4.629	4.629	4.629	4.629	4.629	4.629	4.629	4.629	4.629
Depth(Point 15)	0.170043	0.190013	0.28737			0.395336	0.401577	0.416555	0.434653	0.45712		0.0199706	0.0973567	0.117327				0.00624081	0.0330763	0.0224669	0.287077
X	3.443	3.443	3.443	3.443	3.443	3.443	3.443	3.443	3.443	3.443
Y	-4.751	-4.751	-4.751	-4.751	-4.751	-4.751	-4.751	-4.751	-4.751	-4.751
Depth(Point 16)
X	3.443	3.443	3.443	3.443	3.443	3.443	3.443	3.443	3.443	3.443
Y	-2.371	-2.371	-2.371	-2.371	-2.371	-2.371	-2.371	-2.371	-2.371	-2.371
Depth(Point 17)
X	3.443	3.443	3.443	3.443	3.443	3.443	3.443	3.443	3.443	3.443
Y	-0.131	-0.131	-0.131	-0.131	-0.131	-0.131	-0.131	-0.131	-0.131	-0.131
Depth(Point 18)
X	3.443	3.443	3.443	3.443	3.443	3.443	3.443	3.443	3.443	3.443
Y	2.249	2.249	2.249	2.249	2.249	2.249	2.249	2.249	2.249	2.249
Depth(Point 19)
X	3.443	3.443	3.443	3.443	3.443	3.443	3.443	3.443	3.443	3.443
Y	4.629	4.629	4.629	4.629	4.629	4.629	4.629	4.629	4.629	4.629
Depth(Point 20)
X	5.823	5.823	5.823	5.823	5.823	5.823	5.823	5.823	5.823	5.823
Y	-4.751	-4.751	-4.751	-4.751	-4.751	-4.751	-4.751	-4.751	-4.751	-4.751
Depth(Point 21)
X	5.823	5.823	5.823	5.823	5.823	5.823	5.823	5.823	5.823	5.823
Y	-2.371	-2.371	-2.371	-2.371	-2.371	-2.371	-2.371	-2.371	-2.371	-2.371
Depth(Point 22)
X	5.823	5.823	5.823	5.823	5.823	5.823	5.823	5.823	5.823	5.823
Y	-0.131	-0.131	-0.131	-0.131	-0.131	-0.131	-0.131	-0.131	-0.131	-0.131
Depth(Point 23)
X	5.823	5.823	5.823	5.823	5.823	5.823	5.823	5.823	5.823	5.823
Y	2.249	2.249	2.249	2.249	2.249	2.249	2.249	2.249	2.249	2.249
Depth(Point 24)
X	5.823	5.823	5.823	5.823	5.823	5.823	5.823	5.823	5.823	5.823
Y	4.629	4.629	4.629	4.629	4.629	4.629	4.629	4.629	4.629	4.629
Depth(Point 25)
											Average (mm)	0.045974	0.0752018	0.120448	0.0519548	0.00951724	0.0174743	0.00624081	0.0328423	0.0189305	0.263501
											Average (um)	45.974	75.2018	120.448	51.9548	9.51724	17.4743	6.24081	32.8423	18.9305	263.501
