# Supplementary material for: Multimodal imaging and functional analysis of the chick NMDA retinal damage model
Source: PLoS One. 2021 Sep 7;16(9):e0257148. doi: 10.1371/journal.pone.0257148 (PMC8423281; doi:10.1371/journal.pone.0257148)
Supplement: S1 File — (ZIP) [file pone.0257148.s004.zip › SD-OCT/C200727/001/D15-PWk3/C200727-001_OD_V_14X14_0_REGAVG0000100/Manual_PreDefineFiveByFiveGridRectangularRetina_1.csv]

Bioptigen	X	Y	Depth(Point 1)	X	Y	Depth(Point 2)	X	Y	Depth(Point 3)	X	Y	Depth(Point 4)	X	Y	Depth(Point 5)	X	Y	Depth(Point 6)	X	Y	Depth(Point 7)	X	Y	Depth(Point 8)	X	Y	Depth(Point 9)	X	Y	Depth(Point 10)	X	Y	Depth(Point 11)	X	Y	Depth(Point 12)	X	Y	Depth(Point 13)	X	Y	Depth(Point 14)	X	Y	Depth(Point 15)	X	Y	Depth(Point 16)	X
Inner RNFL	-3.557	-4.751		-3.557	-2.371		-3.557	-0.131		-3.557	2.249		-3.557	4.629	0.217472840569558	-1.177	-4.751		-1.177	-2.371		-1.177	-0.131	0.208111622158994	-1.177	2.249	0.253045470529704	-1.177	4.629	0.201246728657913	1.063	-4.751	0.200622647430542	1.063	-2.371	0.194381835156832	1.063	-0.131	0.176907560790445	1.063	2.249	0.20561529724951	1.063	4.629	0.170042667289364	3.443	-4.751		3.443
Outer RNFL	-3.557	-4.751		-3.557	-2.371		-3.557	-0.131		-3.557	2.249		-3.557	4.629	0.269271582441349	-1.177	-4.751		-1.177	-2.371		-1.177	-0.131	0.284249531898252	-1.177	2.249	0.287369938035107	-1.177	4.629	0.241812008437026	1.063	-4.751	0.239315683527542	1.063	-2.371	0.244932414573881	1.063	-0.131	0.234947114935945	1.063	2.249	0.249300983165478	1.063	4.629	0.190013266565235	3.443	-4.751		3.443
Outer IPL	-3.557	-4.751		-3.557	-2.371		-3.557	-0.131		-3.557	2.249		-3.557	4.629		-1.177	-4.751		-1.177	-2.371		-1.177	-0.131	0.350402141999575	-1.177	2.249	0.37286906618493	-1.177	4.629	0.317325836948914	1.063	-4.751	0.300475643809897	1.063	-2.371	0.312333187129946	1.063	-0.131	0.304844212401494	1.063	2.249	0.32793521781422	1.063	4.629	0.287369938035107	3.443	-4.751		3.443
Outer INL	-3.557	-4.751		-3.557	-2.371		-3.557	-0.131		-3.557	2.249		-3.557	4.629		-1.177	-4.751		-1.177	-2.371		-1.177	-0.131	0.395960071597656	-1.177	2.249	0.423419645601979	-1.177	4.629		1.063	-4.751		1.063	-2.371		1.063	-0.131	0.352274385681688	1.063	2.249	0.39221558423343	1.063	4.629		3.443	-4.751		3.443
Outer OPL	-3.557	-4.751		-3.557	-2.371		-3.557	-0.131		-3.557	2.249		-3.557	4.629		-1.177	-4.751		-1.177	-2.371		-1.177	-0.131	0.404073127553479	-1.177	2.249	0.435277188922027	-1.177	4.629		1.063	-4.751		1.063	-2.371		1.063	-0.131	0.35976336041014	1.063	2.249	0.402824965098737	1.063	4.629		3.443	-4.751		3.443
Outer ONL	-3.557	-4.751		-3.557	-2.371		-3.557	-0.131		-3.557	2.249		-3.557	4.629		-1.177	-4.751		-1.177	-2.371		-1.177	-0.131	0.417178833328269	-1.177	2.249	0.45649595065264	-1.177	4.629	0.420923320692495	1.063	-4.751	0.373493147412301	1.063	-2.371	0.382854365822866	1.063	-0.131	0.378485797231269	1.063	2.249	0.419675158237753	1.063	4.629	0.395335990370285	3.443	-4.751		3.443
Inner IS/OS	-3.557	-4.751		-3.557	-2.371		-3.557	-0.131		-3.557	2.249		-3.557	4.629		-1.177	-4.751		-1.177	-2.371		-1.177	-0.131	0.425915970511462	-1.177	2.249	0.463360844153721	-1.177	4.629	0.427164132966204	1.063	-4.751	0.378485797231269	1.063	-2.371	0.388471096869204	1.063	-0.131	0.383478447050236	1.063	2.249	0.425915970511462	1.063	4.629	0.401576802643995	3.443	-4.751		3.443
Outer IS/OS	-3.557	-4.751		-3.557	-2.371		-3.557	-0.131		-3.557	2.249		-3.557	4.629	0.455247788197898	-1.177	-4.751		-1.177	-2.371		-1.177	-0.131	0.439021676286253	-1.177	2.249	0.477090631155882	-1.177	4.629	0.444638407332592	1.063	-4.751	0.393463746688172	1.063	-2.371	0.40469720878085	1.063	-0.131	0.399704558961882	1.063	2.249	0.440269838740995	1.063	4.629	0.416554752100898	3.443	-4.751		3.443
ETPRS	-3.557	-4.751		-3.557	-2.371		-3.557	-0.131		-3.557	2.249		-3.557	4.629	0.471473900109543	-1.177	-4.751		-1.177	-2.371		-1.177	-0.131	0.452751463288414	-1.177	2.249	0.493940824294898	-1.177	4.629	0.467105331517947	1.063	-4.751	0.41156210228193	1.063	-2.371	0.420299239465124	1.063	-0.131	0.419675158237753	1.063	2.249	0.457120031880011	1.063	4.629	0.434653107694656	3.443	-4.751		3.443
RPE	-3.557	-4.751		-3.557	-2.371		-3.557	-0.131		-3.557	2.249		-3.557	4.629	0.490820418158043	-1.177	-4.751		-1.177	-2.371		-1.177	-0.131	0.472722062564285	-1.177	2.249	0.519528154617108	-1.177	4.629	0.483331443429592	1.063	-4.751	0.424667808056721	1.063	-2.371	0.435277188922027	1.063	-0.131	0.434653107694656	1.063	2.249	0.480835118520108	1.063	4.629	0.457120031880011	3.443	-4.751		3.443
[truncated: 26 more columns]
