# Supplementary material for: Multimodal imaging and functional analysis of the chick NMDA retinal damage model
Source: PLoS One. 2021 Sep 7;16(9):e0257148. doi: 10.1371/journal.pone.0257148 (PMC8423281; doi:10.1371/journal.pone.0257148)
Supplement: S1 File — (ZIP) [file pone.0257148.s004.zip › SD-OCT/C200727/001/D15-PWk3/C200727-001_OS_R_14_0_REGAVG0000085/C200727-001 OS R D15Pwk3.xlsx]

## Sheet: Manual_PreDefineThreeByFourGrid
Bioptigen	X	Y	Depth(Point 1)	X	Y	Depth(Point 2)	X	Y	Depth(Point 3)	X	Y	Depth(Point 4)	X	Y	Depth(Point 5)	X	Y	Depth(Point 6)	X	Y	Depth(Point 7)	X	Y	Depth(Point 8)	X	Y	Depth(Point 9)
Inner RNFL	0	-3.5	0.387097	0	0	0.356134	0	3.5	0.355764	-2.475	-2.475	0.44047	-3.5	0		2.475	2.475	0.350147	-2.475	2.475		3.5	0	0.334503	2.475	-2.475	0.261485
Outer RNFL	0	-3.5	0.421421	0	0	0.393579	0	3.5	0.398826	-2.475	-2.475	0.476667	-3.5	0		2.475	2.475	0.387592	-2.475	2.475		3.5	0	0.36009	2.475	-2.475	0.285824
Outer IPL	0	-3.5	0.474468	0	0	0.451618	0	3.5	0.454993	-2.475	-2.475	0.524097	-3.5	0		2.475	2.475	0.446256	-2.475	2.475		3.5	0	0.415633	2.475	-2.475	0.34324
Outer INL	0	-3.5	0.522522	0	0	0.519019	0	3.5	0.501799	-2.475	-2.475	0.567783	-3.5	0		2.475	2.475	0.496807	-2.475	2.475		3.5	0	0.468056	2.475	-2.475	0.396287
Outer OPL	0	-3.5	0.533132	0	0	0.52526	0	3.5	0.509912	-2.475	-2.475	0.579016	-3.5	0		2.475	2.475	0.50804	-2.475	2.475		3.5	0	0.479914	2.475	-2.475	0.40752
Outer ONL	0	-3.5	0.551854	0	0	0.536493	0	3.5	0.531131	-2.475	-2.475	0.597115	-3.5	0		2.475	2.475	0.529259	-2.475	2.475		3.5	0	0.503005	2.475	-2.475	0.426243
Inner IS/OS	0	-3.5	0.559967	0	0	0.542734	0	3.5	0.53862	-2.475	-2.475	0.604604	-3.5	0		2.475	2.475	0.5355	-2.475	2.475		3.5	0	0.507997	2.475	-2.475	0.43498
Outer IS/OS	0	-3.5	0.576817	0	0	0.561456	0	3.5	0.556718	-2.475	-2.475	0.621454	-3.5	0		2.475	2.475	0.548605	-2.475	2.475		3.5	0	0.522975	2.475	-2.475	0.447461
ETPRS	0	-3.5	0.59554	0	0	0.585171	0	3.5	0.576689	-2.475	-2.475	0.642048	-3.5	0		2.475	2.475	0.574817	-2.475	2.475		3.5	0	0.544194	2.475	-2.475	0.46868
RPE	0	-3.5	0.614886	0	0	0.598277	0	3.5	0.591043	-2.475	-2.475	0.652658	-3.5	0		2.475	2.475	0.592915	-2.475	2.475		3.5	0	0.562292	2.475	-2.475	0.490523

## Sheet: Sheet1
Bioptigen	Inner RNFL	Outer RNFL	Outer IPL	Outer INL	Outer OPL	Outer ONL	Inner IS/OS	Outer IS/OS	ETPRS	RPE		RNFL	IPL	RNFL+IPL	INL	OPL	ONL	ELM	PR Segments	RPE	TOTAL
X	0	0	0	0	0	0	0	0	0	0
Y	-3.5	-3.5	-3.5	-3.5	-3.5	-3.5	-3.5	-3.5	-3.5	-3.5
Depth(Point 1)	0.387097	0.421421	0.474468	0.522522	0.533132	0.551854	0.559967	0.576817	0.59554	0.614886		0.0343245	0.0530469	0.0873714	0.0480543	0.0106094	0.0187224	0.00811306	0.0355726	0.0193465	0.22779
X	0	0	0	0	0	0	0	0	0	0
Y	0	0	0	0	0	0	0	0	0	0
Depth(Point 2)	0.356134	0.393579	0.451618	0.519019	0.52526	0.536493	0.542734	0.561456	0.585171	0.598277		0.0374449	0.0580396	0.0954844	0.0674008	0.00624081	0.0112335	0.00624081	0.0424375	0.0131057	0.242144
X	0	0	0	0	0	0	0	0	0	0
Y	3.5	3.5	3.5	3.5	3.5	3.5	3.5	3.5	3.5	3.5
Depth(Point 3)	0.355764	0.398826	0.454993	0.501799	0.509912	0.531131	0.53862	0.556718	0.576689	0.591043		0.0430616	0.0561673	0.0992289	0.0468061	0.00811306	0.0212188	0.00748897	0.038069	0.0143539	0.235279
X	-2.475	-2.475	-2.475	-2.475	-2.475	-2.475	-2.475	-2.475	-2.475	-2.475
Y	-2.475	-2.475	-2.475	-2.475	-2.475	-2.475	-2.475	-2.475	-2.475	-2.475
Depth(Point 4)	0.44047	0.476667	0.524097	0.567783	0.579016	0.597115	0.604604	0.621454	0.642048	0.652658		0.0361967	0.0474302	0.0836269	0.0436857	0.0112335	0.0180984	0.00748897	0.0374449	0.0106094	0.212188
X	-3.5	-3.5	-3.5	-3.5	-3.5	-3.5	-3.5	-3.5	-3.5	-3.5
Y	0	0	0	0	0	0	0	0	0	0
Depth(Point 5)
X	2.475	2.475	2.475	2.475	2.475	2.475	2.475	2.475	2.475	2.475
Y	2.475	2.475	2.475	2.475	2.475	2.475	2.475	2.475	2.475	2.475
Depth(Point 6)	0.350147	0.387592	0.446256	0.496807	0.50804	0.529259	0.5355	0.548605	0.574817	0.592915		0.0374449	0.0586636	0.0961085	0.0505506	0.0112335	0.0212188	0.00624081	0.0393171	0.0180984	0.242768
X	-2.475	-2.475	-2.475	-2.475	-2.475	-2.475	-2.475	-2.475	-2.475	-2.475
Y	2.475	2.475	2.475	2.475	2.475	2.475	2.475	2.475	2.475	2.475
Depth(Point 7)
X	3.5	3.5	3.5	3.5	3.5	3.5	3.5	3.5	3.5	3.5
Y	0	0	0	0	0	0	0	0	0	0
Depth(Point 8)	0.334503	0.36009	0.415633	0.468056	0.479914	0.503005	0.507997	0.522975	0.544194	0.562292		0.0255873	0.0555432	0.0811306	0.0524228	0.0118575	0.023091	0.00499265	0.0361967	0.0180984	0.22779
X	2.475	2.475	2.475	2.475	2.475	2.475	2.475	2.475	2.475	2.475
Y	-2.475	-2.475	-2.475	-2.475	-2.475	-2.475	-2.475	-2.475	-2.475	-2.475
Depth(Point 9)	0.261485	0.285824	0.34324	0.396287	0.40752	0.426243	0.43498	0.447461	0.46868	0.490523		0.0243392	0.0574155	0.0817546	0.0530469	0.0112335	0.0187224	0.00873714	0.0337004	0.0218428	0.229038
											Average (mm)	0.034057	0.0551866	0.0892436	0.0517096	0.0100745	0.0189007	0.0070432	0.037534	0.0164936	0.230999
											Average (um)	34.057	55.1866	89.2436	51.7096	10.0745	18.9007	7.0432	37.534	16.4936	230.999
