# Supplementary material for: Multimodal imaging and functional analysis of the chick NMDA retinal damage model
Source: PLoS One. 2021 Sep 7;16(9):e0257148. doi: 10.1371/journal.pone.0257148 (PMC8423281; doi:10.1371/journal.pone.0257148)
Supplement: S1 File — (ZIP) [file pone.0257148.s004.zip › SD-OCT/C200727/001/D15-PWk3/C200727-001_OS_R_14_0_REGAVG0000085/Manual_PreDefineThreeByFourGridRadialRetina_1.csv]

Bioptigen	X	Y	Depth(Point 1)	X	Y	Depth(Point 2)	X	Y	Depth(Point 3)	X	Y	Depth(Point 4)	X	Y	Depth(Point 5)	X	Y	Depth(Point 6)	X	Y	Depth(Point 7)	X	Y	Depth(Point 8)	X	Y	Depth(Point 9)
Inner RNFL	0.000	-3.500	0.387096624176931	0.000	0.000	0.356133638799369	0.000	3.500	0.355764215308956	-2.475	-2.475	0.440470169494068	-3.500	0.000		2.475	2.475	0.350147484262617	-2.475	2.475		3.500	0.000	0.334502671078534	2.475	-2.475	0.261485167476131
Outer RNFL	0.000	-3.500	0.421421091682335	0.000	0.000	0.393578512441628	0.000	3.500	0.398825819997553	-2.475	-2.475	0.476666880681585	-3.500	0.000		2.475	2.475	0.387592357904876	-2.475	2.475		3.500	0.000	0.360090001400744	2.475	-2.475	0.285824335343598
Outer IPL	0.000	-3.500	0.474467996008867	0.000	0.000	0.451618066587128	0.000	3.500	0.45499313046094	-2.475	-2.475	0.524097053961778	-3.500	0.000		2.475	2.475	0.446255993277747	-2.475	2.475		3.500	0.000	0.41563323063676	2.475	-2.475	0.343239808261728
Outer INL	0.000	-3.500	0.522522250516432	0.000	0.000	0.519018839143193	0.000	3.500	0.501799222513763	-2.475	-2.475	0.567782739877746	-3.500	0.000		2.475	2.475	0.496806572694796	-2.475	2.475		3.500	0.000	0.468056053735922	2.475	-2.475	0.39628671258826
Outer OPL	0.000	-3.500	0.533131631381738	0.000	0.000	0.525259651416902	0.000	3.500	0.509912278469586	-2.475	-2.475	0.579016201970424	-3.500	0.000		2.475	2.475	0.508040034787473	-2.475	2.475		3.500	0.000	0.47991359705597	2.475	-2.475	0.407520174680938
Outer ONL	0.000	-3.500	0.551854068202868	0.000	0.000	0.53649311350958	0.000	3.500	0.531131040200199	-2.475	-2.475	0.597114557564182	-3.500	0.000		2.475	2.475	0.529258796518086	-2.475	2.475		3.500	0.000	0.503004602468696	2.475	-2.475	0.426242611502067
Inner IS/OS	0.000	-3.500	0.55996712415869	0.000	0.000	0.54273392578329	0.000	3.500	0.538620014928651	-2.475	-2.475	0.604603532292634	-3.500	0.000		2.475	2.475	0.535499608791796	-2.475	2.475		3.500	0.000	0.507997252287664	2.475	-2.475	0.434979748685261
Outer IS/OS	0.000	-3.500	0.576817317297706	0.000	0.000	0.561456362604419	0.000	3.500	0.556718370522409	-2.475	-2.475	0.62145372543165	-3.500	0.000		2.475	2.475	0.548605314566586	-2.475	2.475		3.500	0.000	0.522975201744567	2.475	-2.475	0.44746137323268
ETPRS	0.000	-3.500	0.595539754118836	0.000	0.000	0.585171449244516	0.000	3.500	0.57668896979828	-2.475	-2.475	0.642048405934892	-3.500	0.000		2.475	2.475	0.574816726116167	-2.475	2.475		3.500	0.000	0.54419396347518	2.475	-2.475	0.468680134963293
RPE	0.000	-3.500	0.614886272167336	0.000	0.000	0.598277155019306	0.000	3.500	0.591042838027812	-2.475	-2.475	0.652657786800198	-3.500	0.000		2.475	2.475	0.592915081709925	-2.475	2.475		3.500	0.000	0.562292319068939	2.475	-2.475	0.490522977921277
