# Supplementary material for: Multimodal imaging and functional analysis of the chick NMDA retinal damage model
Source: PLoS One. 2021 Sep 7;16(9):e0257148. doi: 10.1371/journal.pone.0257148 (PMC8423281; doi:10.1371/journal.pone.0257148)
Supplement: S1 File — (ZIP) [file pone.0257148.s004.zip › SD-OCT/C200727/001/D15-PWk3/C200727-001_OS_V_14X14_0_REGAVG0000089/C200727-001 OS V D15Pwk3.xlsx]

## Sheet: Manual_PreDefineFiveByFiveGridR
Bioptigen	X	Y	Depth(Point 1)	X	Y	Depth(Point 2)	X	Y	Depth(Point 3)	X	Y	Depth(Point 4)	X	Y	Depth(Point 5)	X	Y	Depth(Point 6)	X	Y	Depth(Point 7)	X	Y	Depth(Point 8)	X	Y	Depth(Point 9)	X	Y	Depth(Point 10)	X	Y	Depth(Point 11)	X	Y	Depth(Point 12)	X	Y	Depth(Point 13)	X	Y	Depth(Point 14)	X	Y	Depth(Point 15)	X	Y	Depth(Point 16)	X
Inner RNFL	-3.067	-4.62		-3.067	-2.24		-3.067	0		-3.067	2.38		-3.067	4.76		-0.687	-4.62		-0.687	-2.24		-0.687	0		-0.687	2.38		-0.687	4.76		1.553	-4.62	0.312462	1.553	-2.24	0.253798	1.553	0	0.174893	1.553	2.38	0.1004	1.553	4.76		3.933	-4.62		3.933
Outer RNFL	-3.067	-4.62		-3.067	-2.24		-3.067	0		-3.067	2.38		-3.067	4.76		-0.687	-4.62		-0.687	-2.24		-0.687	0		-0.687	2.38		-0.687	4.76		1.553	-4.62	0.369253	1.553	-2.24	0.315582	1.553	0	0.224196	1.553	2.38	0.120995	1.553	4.76		3.933	-4.62		3.933
Outer IPL	-3.067	-4.62		-3.067	-2.24		-3.067	0		-3.067	2.38		-3.067	4.76		-0.687	-4.62		-0.687	-2.24		-0.687	0		-0.687	2.38		-0.687	4.76		1.553	-4.62	0.404201	1.553	-2.24	0.353027	1.553	0	0.26913	1.553	2.38	0.186523	1.553	4.76		3.933	-4.62		3.933
Outer INL	-3.067	-4.62		-3.067	-2.24		-3.067	0		-3.067	2.38		-3.067	4.76		-0.687	-4.62		-0.687	-2.24		-0.687	0		-0.687	2.38		-0.687	4.76		1.553	-4.62	0.443519	1.553	-2.24	0.389848	1.553	0		1.553	2.38		1.553	4.76		3.933	-4.62		3.933
Outer OPL	-3.067	-4.62		-3.067	-2.24		-3.067	0		-3.067	2.38		-3.067	4.76		-0.687	-4.62		-0.687	-2.24		-0.687	0		-0.687	2.38		-0.687	4.76		1.553	-4.62	0.454752	1.553	-2.24	0.399833	1.553	0		1.553	2.38		1.553	4.76		3.933	-4.62		3.933
Outer ONL	-3.067	-4.62		-3.067	-2.24		-3.067	0		-3.067	2.38		-3.067	4.76		-0.687	-4.62		-0.687	-2.24		-0.687	0		-0.687	2.38		-0.687	4.76		1.553	-4.62	0.467858	1.553	-2.24	0.416059	1.553	0	0.349636	1.553	2.38	0.275767	1.553	4.76		3.933	-4.62		3.933
Inner IS/OS	-3.067	-4.62		-3.067	-2.24		-3.067	0		-3.067	2.38		-3.067	4.76		-0.687	-4.62		-0.687	-2.24		-0.687	0		-0.687	2.38		-0.687	4.76		1.553	-4.62	0.473474	1.553	-2.24	0.422924	1.553	0	0.356501	1.553	2.38	0.28388	1.553	4.76		3.933	-4.62		3.933
Outer IS/OS	-3.067	-4.62		-3.067	-2.24		-3.067	0		-3.067	2.38		-3.067	4.76		-0.687	-4.62		-0.687	-2.24		-0.687	0		-0.687	2.38		-0.687	4.76		1.553	-4.62	0.489077	1.553	-2.24	0.437278	1.553	0	0.373975	1.553	2.38	0.300106	1.553	4.76		3.933	-4.62		3.933
ETPRS	-3.067	-4.62		-3.067	-2.24		-3.067	0		-3.067	2.38		-3.067	4.76		-0.687	-4.62		-0.687	-2.24		-0.687	0		-0.687	2.38		-0.687	4.76		1.553	-4.62	0.505927	1.553	-2.24	0.456624	1.553	0	0.39145	1.553	2.38	0.318205	1.553	4.76		3.933	-4.62		3.933
RPE	-3.067	-4.62		-3.067	-2.24		-3.067	0		-3.067	2.38		-3.067	4.76		-0.687	-4.62		-0.687	-2.24		-0.687	0		-0.687	2.38		-0.687	4.76		1.553	-4.62	0.520905	1.553	-2.24	0.471602	1.553	0	0.407676	1.553	2.38	0.340672	1.553	4.76		3.933	-4.62		3.933
[truncated: 26 more columns]

## Sheet: Sheet1
Bioptigen	Inner RNFL	Outer RNFL	Outer IPL	Outer INL	Outer OPL	Outer ONL	Inner IS/OS	Outer IS/OS	ETPRS	RPE		RNFL	IPL	RNFL+IPL	INL	OPL	ONL	ELM	PR Segments	RPE	TOTAL
X	-3.067	-3.067	-3.067	-3.067	-3.067	-3.067	-3.067	-3.067	-3.067	-3.067
Y	-4.62	-4.62	-4.62	-4.62	-4.62	-4.62	-4.62	-4.62	-4.62	-4.62
Depth(Point 1)
X	-3.067	-3.067	-3.067	-3.067	-3.067	-3.067	-3.067	-3.067	-3.067	-3.067
Y	-2.24	-2.24	-2.24	-2.24	-2.24	-2.24	-2.24	-2.24	-2.24	-2.24
Depth(Point 2)
X	-3.067	-3.067	-3.067	-3.067	-3.067	-3.067	-3.067	-3.067	-3.067	-3.067
Y	0	0	0	0	0	0	0	0	0	0
Depth(Point 3)
X	-3.067	-3.067	-3.067	-3.067	-3.067	-3.067	-3.067	-3.067	-3.067	-3.067
Y	2.38	2.38	2.38	2.38	2.38	2.38	2.38	2.38	2.38	2.38
Depth(Point 4)
X	-3.067	-3.067	-3.067	-3.067	-3.067	-3.067	-3.067	-3.067	-3.067	-3.067
Y	4.76	4.76	4.76	4.76	4.76	4.76	4.76	4.76	4.76	4.76
Depth(Point 5)
X	-0.687	-0.687	-0.687	-0.687	-0.687	-0.687	-0.687	-0.687	-0.687	-0.687
Y	-4.62	-4.62	-4.62	-4.62	-4.62	-4.62	-4.62	-4.62	-4.62	-4.62
Depth(Point 6)
X	-0.687	-0.687	-0.687	-0.687	-0.687	-0.687	-0.687	-0.687	-0.687	-0.687
Y	-2.24	-2.24	-2.24	-2.24	-2.24	-2.24	-2.24	-2.24	-2.24	-2.24
Depth(Point 7)
X	-0.687	-0.687	-0.687	-0.687	-0.687	-0.687	-0.687	-0.687	-0.687	-0.687
Y	0	0	0	0	0	0	0	0	0	0
Depth(Point 8)
X	-0.687	-0.687	-0.687	-0.687	-0.687	-0.687	-0.687	-0.687	-0.687	-0.687
Y	2.38	2.38	2.38	2.38	2.38	2.38	2.38	2.38	2.38	2.38
Depth(Point 9)
X	-0.687	-0.687	-0.687	-0.687	-0.687	-0.687	-0.687	-0.687	-0.687	-0.687
Y	4.76	4.76	4.76	4.76	4.76	4.76	4.76	4.76	4.76	4.76
Depth(Point 10)
X	1.553	1.553	1.553	1.553	1.553	1.553	1.553	1.553	1.553	1.553
Y	-4.62	-4.62	-4.62	-4.62	-4.62	-4.62	-4.62	-4.62	-4.62	-4.62
Depth(Point 11)	0.312462	0.369253	0.404201	0.443519	0.454752	0.467858	0.473474	0.489077	0.505927	0.520905		0.0567914	0.0349485	0.0917399	0.0393171	0.0112335	0.0131057	0.00561673	0.0324522	0.0149779	0.208443
X	1.553	1.553	1.553	1.553	1.553	1.553	1.553	1.553	1.553	1.553
Y	-2.24	-2.24	-2.24	-2.24	-2.24	-2.24	-2.24	-2.24	-2.24	-2.24
Depth(Point 12)	0.253798	0.315582	0.353027	0.389848	0.399833	0.416059	0.422924	0.437278	0.456624	0.471602		0.061784	0.0374449	0.0992289	0.0368208	0.0099853	0.0162261	0.00686489	0.0337004	0.0149779	0.217804
X	1.553	1.553	1.553	1.553	1.553	1.553	1.553	1.553	1.553	1.553
Y	0	0	0	0	0	0	0	0	0	0
Depth(Point 13)	0.174893	0.224196	0.26913			0.349636	0.356501	0.373975	0.39145	0.407676		0.0493024	0.0449338	0.0942363				0.00686489	0.0349485	0.0162261	0.232782
X	1.553	1.553	1.553	1.553	1.553	1.553	1.553	1.553	1.553	1.553
Y	2.38	2.38	2.38	2.38	2.38	2.38	2.38	2.38	2.38	2.38
Depth(Point 14)	0.1004	0.120995	0.186523			0.275767	0.28388	0.300106	0.318205	0.340672		0.0205947	0.0655285	0.0861232				0.00811306	0.0343245	0.0224669	0.240271
X	1.553	1.553	1.553	1.553	1.553	1.553	1.553	1.553	1.553	1.553
Y	4.76	4.76	4.76	4.76	4.76	4.76	4.76	4.76	4.76	4.76
Depth(Point 15)
X	3.933	3.933	3.933	3.933	3.933	3.933	3.933	3.933	3.933	3.933
Y	-4.62	-4.62	-4.62	-4.62	-4.62	-4.62	-4.62	-4.62	-4.62	-4.62
Depth(Point 16)
X	3.933	3.933	3.933	3.933	3.933	3.933	3.933	3.933	3.933	3.933
Y	-2.24	-2.24	-2.24	-2.24	-2.24	-2.24	-2.24	-2.24	-2.24	-2.24
Depth(Point 17)	0.193375	0.271385	0.31195	0.340034	0.351891	0.364373	0.369366	0.384968	0.401194	0.423037		0.0780102	0.0405653	0.118575	0.0280837	0.0118575	0.0124816	0.00499265	0.0318281	0.0218428	0.229662
X	3.933	3.933	3.933	3.933	3.933	3.933	3.933	3.933	3.933	3.933
Y	0	0	0	0	0	0	0	0	0	0
Depth(Point 18)	0.191503	0.23082	0.280746	0.328176	0.33941	0.35938	0.366869	0.384968	0.401194	0.415548		0.0393171	0.0499265	0.0892436	0.0474302	0.0112335	0.0199706	0.00748897	0.0343245	0.0143539	0.224045
X	3.933	3.933	3.933	3.933	3.933	3.933	3.933	3.933	3.933	3.933
Y	2.38	2.38	2.38	2.38	2.38	2.38	2.38	2.38	2.38	2.38
Depth(Point 19)	0.125988	0.164057	0.225216			0.309467	0.315708	0.331934	0.348785	0.370627		0.038069	0.06116	0.0992289				0.00624081	0.0330763	0.0218428	0.24464
X	3.933	3.933	3.933	3.933	3.933	3.933	3.933	3.933	3.933	3.933
Y	4.76	4.76	4.76	4.76	4.76	4.76	4.76	4.76	4.76	4.76
Depth(Point 20)
X	6.313	6.313	6.313	6.313	6.313	6.313	6.313	6.313	6.313	6.313
Y	-4.62	-4.62	-4.62	-4.62	-4.62	-4.62	-4.62	-4.62	-4.62	-4.62
Depth(Point 21)
X	6.313	6.313	6.313	6.313	6.313	6.313	6.313	6.313	6.313	6.313
Y	-2.24	-2.24	-2.24	-2.24	-2.24	-2.24	-2.24	-2.24	-2.24	-2.24
Depth(Point 22)
X	6.313	6.313	6.313	6.313	6.313	6.313	6.313	6.313	6.313	6.313
Y	0	0	0	0	0	0	0	0	0	0
Depth(Point 23)
X	6.313	6.313	6.313	6.313	6.313	6.313	6.313	6.313	6.313	6.313
Y	2.38	2.38	2.38	2.38	2.38	2.38	2.38	2.38	2.38	2.38
Depth(Point 24)
X	6.313	6.313	6.313	6.313	6.313	6.313	6.313	6.313	6.313	6.313
Y	4.76	4.76	4.76	4.76	4.76	4.76	4.76	4.76	4.76	4.76
Depth(Point 25)
											Average (mm)	0.0491241	0.0477868	0.0969109	0.0379129	0.0110774	0.015446	0.00659743	0.0335221	0.0180984	0.228235
											Average (um)	49.1241	47.7868	96.9109	37.9129	11.0774	15.446	6.59743	33.5221	18.0984	228.235
