# Supplementary material for: Multimodal imaging and functional analysis of the chick NMDA retinal damage model
Source: PLoS One. 2021 Sep 7;16(9):e0257148. doi: 10.1371/journal.pone.0257148 (PMC8423281; doi:10.1371/journal.pone.0257148)
Supplement: S1 File — (ZIP) [file pone.0257148.s004.zip › SD-OCT/C200727/001/D15-PWk3/C200727-001_OS_V_14X14_0_REGAVG0000089/Manual_PreDefineFiveByFiveGridRectangularRetina_1.csv]

Bioptigen	Inner RNFL	Outer RNFL	Outer IPL	Outer INL	Outer OPL	Outer ONL	Inner IS/OS	Outer IS/OS	ETPRS	RPE		RNFL	IPL	RNFL+IPL	INL	OPL	ONL	ELM	PR Segments	RPE	TOTAL
X	-3.067	-3.067	-3.067	-3.067	-3.067	-3.067	-3.067	-3.067	-3.067	-3.067
Y	-4.62	-4.62	-4.62	-4.62	-4.62	-4.62	-4.62	-4.62	-4.62	-4.62
Depth(Point 1)
X	-3.067	-3.067	-3.067	-3.067	-3.067	-3.067	-3.067	-3.067	-3.067	-3.067
Y	-2.24	-2.24	-2.24	-2.24	-2.24	-2.24	-2.24	-2.24	-2.24	-2.24
Depth(Point 2)
X	-3.067	-3.067	-3.067	-3.067	-3.067	-3.067	-3.067	-3.067	-3.067	-3.067
Y	0	0	0	0	0	0	0	0	0	0
Depth(Point 3)
X	-3.067	-3.067	-3.067	-3.067	-3.067	-3.067	-3.067	-3.067	-3.067	-3.067
Y	2.38	2.38	2.38	2.38	2.38	2.38	2.38	2.38	2.38	2.38
Depth(Point 4)
X	-3.067	-3.067	-3.067	-3.067	-3.067	-3.067	-3.067	-3.067	-3.067	-3.067
Y	4.76	4.76	4.76	4.76	4.76	4.76	4.76	4.76	4.76	4.76
Depth(Point 5)
X	-0.687	-0.687	-0.687	-0.687	-0.687	-0.687	-0.687	-0.687	-0.687	-0.687
Y	-4.62	-4.62	-4.62	-4.62	-4.62	-4.62	-4.62	-4.62	-4.62	-4.62
Depth(Point 6)
X	-0.687	-0.687	-0.687	-0.687	-0.687	-0.687	-0.687	-0.687	-0.687	-0.687
Y	-2.24	-2.24	-2.24	-2.24	-2.24	-2.24	-2.24	-2.24	-2.24	-2.24
Depth(Point 7)
X	-0.687	-0.687	-0.687	-0.687	-0.687	-0.687	-0.687	-0.687	-0.687	-0.687
Y	0	0	0	0	0	0	0	0	0	0
Depth(Point 8)
X	-0.687	-0.687	-0.687	-0.687	-0.687	-0.687	-0.687	-0.687	-0.687	-0.687
Y	2.38	2.38	2.38	2.38	2.38	2.38	2.38	2.38	2.38	2.38
Depth(Point 9)
X	-0.687	-0.687	-0.687	-0.687	-0.687	-0.687	-0.687	-0.687	-0.687	-0.687
Y	4.76	4.76	4.76	4.76	4.76	4.76	4.76	4.76	4.76	4.76
Depth(Point 10)
X	1.553	1.553	1.553	1.553	1.553	1.553	1.553	1.553	1.553	1.553
Y	-4.62	-4.62	-4.62	-4.62	-4.62	-4.62	-4.62	-4.62	-4.62	-4.62
Depth(Point 11)	0.312461535	0.369252926	0.404201475	0.443518592	0.454752054	0.46785776	0.473474491	0.489076522	0.505926715	0.520904665		0.056791392	0.034948549	0.09173994	0.039317117	0.011233462	0.013105706	0.005616731	0.032452224	0.014977949	0.20844313
X	1.553	1.553	1.553	1.553	1.553	1.553	1.553	1.553	1.553	1.553
Y	-2.24	-2.24	-2.24	-2.24	-2.24	-2.24	-2.24	-2.24	-2.24	-2.24
Depth(Point 12)	0.253797899	0.315581941	0.353026814	0.389847607	0.399832906	0.416059018	0.422923912	0.43727778	0.456624298	0.471602248		0.061784042	0.037444874	0.099228915	0.036820792	0.0099853	0.016226112	0.006864894	0.033700386	0.014977949	0.217804348
X	1.553	1.553	1.553	1.553	1.553	1.553	1.553	1.553	1.553	1.553
Y	0	0	0	0	0	0	0	0	0	0
Depth(Point 13)	0.174893388	0.224195805	0.269129653			0.349636132	0.356501025	0.373975299	0.391449574	0.407675686		0.049302417	0.044933848	0.094236265				0.006864894	0.034948549	0.016226112	0.232782298
X	1.553	1.553	1.553	1.553	1.553	1.553	1.553	1.553	1.553	1.553
Y	2.38	2.38	2.38	2.38	2.38	2.38	2.38	2.38	2.38	2.38
Depth(Point 14)	0.100400228	0.120994908	0.186523437			0.275767052	0.283880108	0.30010622	0.318204576	0.3406715		0.020594681	0.065528529	0.086123209				0.008113056	0.034324468	0.022466924	0.240271273
X	1.553	1.553	1.553	1.553	1.553	1.553	1.553	1.553	1.553	1.553
Y	4.76	4.76	4.76	4.76	4.76	4.76	4.76	4.76	4.76	4.76
Depth(Point 15)
X	3.933	3.933	3.933	3.933	3.933	3.933	3.933	3.933	3.933	3.933
Y	-4.62	-4.62	-4.62	-4.62	-4.62	-4.62	-4.62	-4.62	-4.62	-4.62
Depth(Point 16)
X	3.933	3.933	3.933	3.933	3.933	3.933	3.933	3.933	3.933	3.933
Y	-2.24	-2.24	-2.24	-2.24	-2.24	-2.24	-2.24	-2.24	-2.24	-2.24
Depth(Point 17)	0.193374749	0.271384902	0.311950182	0.340033837	0.35189138	0.364373005	0.369365655	0.384967685	0.401193797	0.42303664		0.078010153	0.04056528	0.118575433	0.028083655	0.011857543	0.012481625	0.00499265	0.031828143	0.021842843	0.229661892
X	3.933	3.933	3.933	3.933	3.933	3.933	3.933	3.933	3.933	3.933
Y	0	0	0	0	0	0	0	0	0	0
Depth(Point 18)	0.191502505	0.230819622	0.280746121	0.328176294	0.339409756	0.359380355	0.36686933	0.384967685	0.401193797	0.415547666		0.039317117	0.049926498	0.089243616	0.047430173	0.011233462	0.019970599	0.007488975	0.034324468	0.014353868	0.224045161
X	3.933	3.933	3.933	3.933	3.933	3.933	3.933	3.933	3.933	3.933
Y	2.38	2.38	2.38	2.38	2.38	2.38	2.38	2.38	2.38	2.38
Depth(Point 19)	0.125987558	0.164056513	0.225216473			0.309467439	0.315708251	0.331934363	0.348784556	0.370627399		0.038068955	0.06115996	0.099228915				0.006240812	0.033076305	0.021842843	0.244639841
X	3.933	3.933	3.933	3.933	3.933	3.933	3.933	3.933	3.933	3.933
Y	4.76	4.76	4.76	4.76	4.76	4.76	4.76	4.76	4.76	4.76
Depth(Point 20)
X	6.313	6.313	6.313	6.313	6.313	6.313	6.313	6.313	6.313	6.313
Y	-4.62	-4.62	-4.62	-4.62	-4.62	-4.62	-4.62	-4.62	-4.62	-4.62
Depth(Point 21)
X	6.313	6.313	6.313	6.313	6.313	6.313	6.313	6.313	6.313	6.313
Y	-2.24	-2.24	-2.24	-2.24	-2.24	-2.24	-2.24	-2.24	-2.24	-2.24
Depth(Point 22)
X	6.313	6.313	6.313	6.313	6.313	6.313	6.313	6.313	6.313	6.313
Y	0	0	0	0	0	0	0	0	0	0
Depth(Point 23)
X	6.313	6.313	6.313	6.313	6.313	6.313	6.313	6.313	6.313	6.313
Y	2.38	2.38	2.38	2.38	2.38	2.38	2.38	2.38	2.38	2.38
Depth(Point 24)
X	6.313	6.313	6.313	6.313	6.313	6.313	6.313	6.313	6.313	6.313
Y	4.76	4.76	4.76	4.76	4.76	4.76	4.76	4.76	4.76	4.76
Depth(Point 25)
											Average (mm)	0.049124108	0.047786791	0.096910899	0.037912935	0.011077442	0.01544601	0.00659743	0.033522077	0.018098356	0.22823542
											Average (um)	49.12410804	47.78679112	96.91089916	37.91293456	11.07744179	15.44601038	6.597430118	33.52207736	18.09835559	228.2354203
