# Supplementary material for: Multimodal imaging and functional analysis of the chick NMDA retinal damage model
Source: PLoS One. 2021 Sep 7;16(9):e0257148. doi: 10.1371/journal.pone.0257148 (PMC8423281; doi:10.1371/journal.pone.0257148)
Supplement: S1 File — (ZIP) [file pone.0257148.s004.zip › SD-OCT/C200727/001/D1-PWk1/C200727-001 D1PWk1 SDOCT Data Summary.xlsx]

## Sheet: 1st
OD	RNFL	IPL	RNFL+IPL	INL	OPL	ONL	ELM	PR Segments	RPE	TOTAL					RNFL	IPL	RNFL+IPL	INL	OPL	ONL	ELM	PR Segments	RPE	TOTAL
Radial	41.45	84.2702	125.72	70.9959	9.33481	16.443	6.25175	34.77	19.3547	282.87				OD - Vehicle	42.4676	85.3673	127.793	68.5546	8.20918	18.4533	7.06119	31.7489	19.5156	280.253
Volumetric	43.4852	86.4644	129.865	66.1132	7.08356	20.4636	7.87062	28.7278	19.6766	277.636				OS - NMDA	32.737	161.702	194.439	58.7743	10.9684	17.384	5.79465	34.3188	19.9639	345.722
Ave	42.4676	85.3673	127.793	68.5546	8.20918	18.4533	7.06119	31.7489	19.5156	280.253
STDEV	1.43911	1.55153	2.93101	3.4526	1.59187	2.84303	1.14471	4.27252	0.227555	3.70116
OS
Radial	28.6053	165.286	193.891	58.7743	10.9684	17.384	5.79465	31.2497	20.1433	344.828
Volumetric	36.8686	158.119	194.988					37.3878	19.7844	346.616
Ave	32.737	161.702	194.439	58.7743	10.9684	17.384	5.79465	34.3188	19.9639	345.722
STDEV	5.84297	5.06726	0.775716	#DIV/0!	#DIV/0!	#DIV/0!	#DIV/0!	4.34029	0.253795	1.26471
OD	%RNFL	%IPL	%RNFL-IPL	%INL	%OPL	%ONL	%ELM	%PRS	%RPE
Radial	0.146533	0.297911	0.444444	0.250984	0.0330003	0.058129	0.0221011	0.122919	0.0684226
Volumetric	0.156627	0.311431	0.467753	0.238129	0.0255138	0.0737066	0.0283487	0.103473	0.0708717
Ave	0.15158	0.304671	0.456099	0.244556	0.0292571	0.0659178	0.0252249	0.113196	0.0696472
STDEV	0.00713687	0.00955981	0.0164819	0.00908983	0.00529374	0.011015	0.0044177	0.0137503	0.00173176
	0.713687	0.955981	1.64819	0.908983	0.529374	1.1015	0.44177	1.37503	0.173176
OS
Radial	0.0829555	0.479328	0.562283	0.170445	0.0318085	0.0504134	0.0168045	0.0906242	0.0584156
Volumetric	0.106367	0.45618	0.562547					0.107865	0.0570787
Ave	0.0946612	0.467754	0.562415	0.170445	0.0318085	0.0504134	0.0168045	0.0992447	0.0577471				RNFL/Total	IPL/Total	RNFL+INL/Total	INL/Total	OPL/Total	ONL/Total	ERM/Total	PRS/Total	RPE/Total
STDEV	0.0165545	0.0163681	0.000186352	#DIV/0!	#DIV/0!	#DIV/0!	#DIV/0!	0.0121912	0.000945349			OD - Vehicle	15.158	30.4671	45.6099	24.4556	2.92571	6.59178	2.52249	11.3196	6.96472
	1.65545	1.63681	0.0186352	#DIV/0!	#DIV/0!	#DIV/0!	#DIV/0!	1.21912	0.0945349			OS - NMDA	9.46612	46.7754	56.2415	17.0445	3.18085	5.04134	1.68045	9.92447	5.77471
Ratio	RNFL	IPL	RNFL+IPL	INL	OPL	ONL	ELM	PR Segments	RPE	TOTAL
NMDA/Control	0.624497	1.53528	1.2331	0.696957	1.08721	0.764793	0.666186	0.876753	0.829138	1.23361
Control/Control	1	1	1	1	1	1	1	1	1	1
