# Supplementary material for: Multimodal imaging and functional analysis of the chick NMDA retinal damage model
Source: PLoS One. 2021 Sep 7;16(9):e0257148. doi: 10.1371/journal.pone.0257148 (PMC8423281; doi:10.1371/journal.pone.0257148)
Supplement: S1 File — (ZIP) [file pone.0257148.s004.zip › SD-OCT/C200727/001/D1-PWk1/C200727-001_OD_R_14_0_REGAVG0000016/C200727-001 D1.xlsx]

## Sheet: Manual_PreDefineThreeByFourGrid
Bioptigen	X	Y	Depth(Point 1)	X	Y	Depth(Point 2)	X	Y	Depth(Point 3)	X	Y	Depth(Point 4)	X	Y	Depth(Point 5)	X	Y	Depth(Point 6)	X	Y	Depth(Point 7)	X	Y	Depth(Point 8)	X	Y	Depth(Point 9)
Inner RNFL	0	-3.5	0.382348	0	0	0.355371	0	3.5	0.340727	-2.475	-2.475	0.399305	-3.5	0	0.39468	2.475	2.475	0.322999	-2.475	2.475	0.333019	3.5	0	0.316062	2.475	-2.475	0.352288
Outer RNFL	0	-3.5	0.431677	0	0	0.395451	0	3.5	0.368474	-2.475	-2.475	0.47561	-3.5	0	0.439384	2.475	2.475	0.346122	-2.475	2.475	0.378494	3.5	0	0.348434	2.475	-2.475	0.386202
Outer IPL	0	-3.5	0.51569	0	0	0.484089	0	3.5	0.4548	-2.475	-2.475	0.544979	-3.5	0	0.524939	2.475	2.475	0.43476	-2.475	2.475	0.461736	3.5	0	0.438614	2.475	-2.475	0.468673
Outer INL	0	-3.5	0.57581	0	0	0.564248	0	3.5	0.532647	-2.475	-2.475	0.609723	-3.5	0	0.588913	2.475	2.475	0.513378	-2.475	2.475	0.530334	3.5	0	0.511065	2.475	-2.475	0.541125
Outer OPL	0	-3.5	0.585059	0	0	0.571956	0	3.5	0.542667	-2.475	-2.475	0.617431	-3.5	0	0.599703	2.475	2.475	0.522627	-2.475	2.475	0.540354	3.5	0	0.522627	2.475	-2.475	0.548833
Outer ONL	0	-3.5	0.605099	0	0	0.588913	0	3.5	0.560394	-2.475	-2.475	0.6367	-3.5	0	0.617431	2.475	2.475	0.534959	-2.475	2.475	0.554999	3.5	0	0.534959	2.475	-2.475	0.56579
Inner IS/OS	0	-3.5	0.609723	0	0	0.594308	0	3.5	0.568102	-2.475	-2.475	0.643637	-3.5	0	0.625138	2.475	2.475	0.541125	-2.475	2.475	0.561936	3.5	0	0.539584	2.475	-2.475	0.571956
Outer IS/OS	0	-3.5	0.622826	0	0	0.610494	0	3.5	0.581205	-2.475	-2.475	0.660594	-3.5	0	0.6367	2.475	2.475	0.560394	-2.475	2.475	0.577351	3.5	0	0.552687	2.475	-2.475	0.584288
ETPRS	0	-3.5	0.642866	0	0	0.634388	0	3.5	0.604328	-2.475	-2.475	0.678321	-3.5	0	0.660594	2.475	2.475	0.579663	-2.475	2.475	0.593537	3.5	0	0.573497	2.475	-2.475	0.601245
RPE	0	-3.5	0.662906	0	0	0.65674	0	3.5	0.622826	-2.475	-2.475	0.69682	-3.5	0	0.675238	2.475	2.475	0.595079	-2.475	2.475	0.611265	3.5	0	0.597391	2.475	-2.475	0.624368

## Sheet: Sheet1
Bioptigen	Inner RNFL	Outer RNFL	Outer IPL	Outer INL	Outer OPL	Outer ONL	Inner IS/OS	Outer IS/OS	ETPRS	RPE		RNFL	IPL	RNFL+IPL	INL	OPL	ONL	ELM	PR Segments	RPE	TOTAL
X	0	0	0	0	0	0	0	0	0	0
Y	-3.5	-3.5	-3.5	-3.5	-3.5	-3.5	-3.5	-3.5	-3.5	-3.5
Depth(Point 1)	0.382348	0.431677	0.51569	0.57581	0.585059	0.605099	0.609723	0.622826	0.642866	0.662906		0.0493289	0.0840133	0.133342	0.0601196	0.00924917	0.0200399	0.00462458	0.0331429	0.0200399	0.280558
X	0	0	0	0	0	0	0	0	0	0
Y	0	0	0	0	0	0	0	0	0	0
Depth(Point 2)	0.355371	0.395451	0.484089	0.564248	0.571956	0.588913	0.594308	0.610494	0.634388	0.65674		0.0400797	0.0886379	0.128718	0.0801595	0.00770764	0.0169568	0.00539535	0.0400797	0.0223522	0.301369
X	0	0	0	0	0	0	0	0	0	0
Y	3.5	3.5	3.5	3.5	3.5	3.5	3.5	3.5	3.5	3.5
Depth(Point 3)	0.340727	0.368474	0.4548	0.532647	0.542667	0.560394	0.568102	0.581205	0.604328	0.622826		0.0277475	0.0863256	0.114073	0.0778472	0.0100199	0.0177276	0.00770764	0.0362259	0.0184983	0.2821
X	-2.475	-2.475	-2.475	-2.475	-2.475	-2.475	-2.475	-2.475	-2.475	-2.475
Y	-2.475	-2.475	-2.475	-2.475	-2.475	-2.475	-2.475	-2.475	-2.475	-2.475
Depth(Point 4)	0.399305	0.47561	0.544979	0.609723	0.617431	0.6367	0.643637	0.660594	0.678321	0.69682		0.0763056	0.0693688	0.145674	0.0647442	0.00770764	0.0192691	0.00693688	0.0346844	0.0184983	0.297515
X	-3.5	-3.5	-3.5	-3.5	-3.5	-3.5	-3.5	-3.5	-3.5	-3.5
Y	0	0	0	0	0	0	0	0	0	0
Depth(Point 5)	0.39468	0.439384	0.524939	0.588913	0.599703	0.617431	0.625138	0.6367	0.660594	0.675238		0.0447043	0.0855548	0.130259	0.0639734	0.0107907	0.0177276	0.00770764	0.0354551	0.0146445	0.280558
X	2.475	2.475	2.475	2.475	2.475	2.475	2.475	2.475	2.475	2.475
Y	2.475	2.475	2.475	2.475	2.475	2.475	2.475	2.475	2.475	2.475
Depth(Point 6)	0.322999	0.346122	0.43476	0.513378	0.522627	0.534959	0.541125	0.560394	0.579663	0.595079		0.0231229	0.0886379	0.111761	0.0786179	0.00924917	0.0123322	0.00616611	0.0385382	0.0154153	0.27208
X	-2.475	-2.475	-2.475	-2.475	-2.475	-2.475	-2.475	-2.475	-2.475	-2.475
Y	2.475	2.475	2.475	2.475	2.475	2.475	2.475	2.475	2.475	2.475
Depth(Point 7)	0.333019	0.378494	0.461736	0.530334	0.540354	0.554999	0.561936	0.577351	0.593537	0.611265		0.0454751	0.0832425	0.128718	0.068598	0.0100199	0.0146445	0.00693688	0.0316013	0.0177276	0.278246
X	3.5	3.5	3.5	3.5	3.5	3.5	3.5	3.5	3.5	3.5
Y	0	0	0	0	0	0	0	0	0	0
Depth(Point 8)	0.316062	0.348434	0.438614	0.511065	0.522627	0.534959	0.539584	0.552687	0.573497	0.597391		0.0323721	0.0901794	0.122551	0.0724518	0.0115615	0.0123322	0.00462458	0.0339136	0.0238937	0.281329
X	2.475	2.475	2.475	2.475	2.475	2.475	2.475	2.475	2.475	2.475
Y	-2.475	-2.475	-2.475	-2.475	-2.475	-2.475	-2.475	-2.475	-2.475	-2.475
Depth(Point 9)	0.352288	0.386202	0.468673	0.541125	0.548833	0.56579	0.571956	0.584288	0.601245	0.624368		0.0339136	0.0824718	0.116385	0.0724518	0.00770764	0.0169568	0.00616611	0.029289	0.0231229	0.27208
											Average (mm)	0.04145	0.0842702	0.12572	0.0709959	0.00933481	0.016443	0.00625175	0.03477	0.0193547	0.28287
											Average (um)	41.45	84.2702	125.72	70.9959	9.33481	16.443	6.25175	34.77	19.3547	282.87
