# Supplementary material for: Multimodal imaging and functional analysis of the chick NMDA retinal damage model
Source: PLoS One. 2021 Sep 7;16(9):e0257148. doi: 10.1371/journal.pone.0257148 (PMC8423281; doi:10.1371/journal.pone.0257148)
Supplement: S1 File — (ZIP) [file pone.0257148.s004.zip › SD-OCT/C200727/001/D1-PWk1/C200727-001_OD_R_14_0_REGAVG0000016/Manual_PreDefineThreeByFourGridRadialRetina_1.csv]

Bioptigen	X	Y	Depth(Point 1)	X	Y	Depth(Point 2)	X	Y	Depth(Point 3)	X	Y	Depth(Point 4)	X	Y	Depth(Point 5)	X	Y	Depth(Point 6)	X	Y	Depth(Point 7)	X	Y	Depth(Point 8)	X	Y	Depth(Point 9)
Inner RNFL	0.000	-3.500	0.382347766698144	0.000	0.000	0.355371023763093	0.000	3.500	0.34072650616978	-2.475	-2.475	0.399304576543033	-3.500	0.000	0.394679992039882	2.475	2.475	0.322998932241032	-2.475	2.475	0.333018865331194	3.500	0.000	0.316062055486305	2.475	-2.475	0.352287967427659
Outer RNFL	0.000	-3.500	0.431676668065095	0.000	0.000	0.39545075612374	0.000	3.500	0.36847401318869	-2.475	-2.475	0.475610220845035	-3.500	0.000	0.439384308903681	2.475	2.475	0.34612185475679	-2.475	2.475	0.378493946278851	3.500	0.000	0.348434147008366	2.475	-2.475	0.386201587117437
Outer IPL	0.000	-3.500	0.515689953205682	0.000	0.000	0.484088625767479	0.000	3.500	0.454799590580853	-2.475	-2.475	0.544978988392309	-3.500	0.000	0.524939122211985	2.475	2.475	0.434759724400529	-2.475	2.475	0.46173646733558	3.500	0.000	0.438613544819822	2.475	-2.475	0.468673344090307
Outer INL	0.000	-3.500	0.575809551746652	0.000	0.000	0.564248090488773	0.000	3.500	0.532646763050571	-2.475	-2.475	0.609723171436431	-3.500	0.000	0.588912541172249	2.475	2.475	0.513377660954106	-2.475	2.475	0.530334470798995	3.500	0.000	0.51106536870253	2.475	-2.475	0.541125167973016
Outer OPL	0.000	-3.500	0.585058720752956	0.000	0.000	0.571955731327359	0.000	3.500	0.542666696140733	-2.475	-2.475	0.617430812275017	-3.500	0.000	0.599703238346269	2.475	2.475	0.522626829960409	-2.475	2.475	0.540354403889157	3.500	0.000	0.522626829960409	2.475	-2.475	0.548832808811601
Outer ONL	0.000	-3.500	0.605098586933279	0.000	0.000	0.588912541172249	0.000	3.500	0.560394270069481	-2.475	-2.475	0.636699914371482	-3.500	0.000	0.617430812275017	2.475	2.475	0.534959055302147	-2.475	2.475	0.55499892148247	3.500	0.000	0.534959055302147	2.475	-2.475	0.565789618656491
Inner IS/OS	0.000	-3.500	0.609723171436431	0.000	0.000	0.594307889759259	0.000	3.500	0.568101910908067	-2.475	-2.475	0.643636791126209	-3.500	0.000	0.625138453113603	2.475	2.475	0.541125167973016	-2.475	2.475	0.561935798237198	3.500	0.000	0.539583639805298	2.475	-2.475	0.571955731327359
Outer IS/OS	0.000	-3.500	0.622826160862027	0.000	0.000	0.610493935520289	0.000	3.500	0.581204900333663	-2.475	-2.475	0.660593600971098	-3.500	0.000	0.636699914371482	2.475	2.475	0.560394270069481	-2.475	2.475	0.57735107991437	3.500	0.000	0.552686629230895	2.475	-2.475	0.584287956669097
ETPRS	0.000	-3.500	0.642866027042351	0.000	0.000	0.634387622119906	0.000	3.500	0.604327822849421	-2.475	-2.475	0.678321174899846	-3.500	0.000	0.660593600971098	2.475	2.475	0.579663372165945	-2.475	2.475	0.5935371256754	3.500	0.000	0.573497259495077	2.475	-2.475	0.601244766513986
RPE	0.000	-3.500	0.662905893222674	0.000	0.000	0.656739780551805	0.000	3.500	0.622826160862027	-2.475	-2.475	0.696819512912452	-3.500	0.000	0.675238118564412	2.475	2.475	0.595078653843117	-2.475	2.475	0.611264699604148	3.500	0.000	0.597390946094693	2.475	-2.475	0.624367689029744
