# Supplementary material for: Multimodal imaging and functional analysis of the chick NMDA retinal damage model
Source: PLoS One. 2021 Sep 7;16(9):e0257148. doi: 10.1371/journal.pone.0257148 (PMC8423281; doi:10.1371/journal.pone.0257148)
Supplement: S1 File — (ZIP) [file pone.0257148.s004.zip › SD-OCT/C200727/001/D1-PWk1/C200727-001_OD_V_14X14_0_REGAVG0000020/C200727-001 OD D1Wk1.xlsx]

## Sheet: Manual_PreDefineFiveByFiveGridR
Bioptigen	X	Y	Depth(Point 1)	X	Y	Depth(Point 2)	X	Y	Depth(Point 3)	X	Y	Depth(Point 4)	X	Y	Depth(Point 5)	X	Y	Depth(Point 6)	X	Y	Depth(Point 7)	X	Y	Depth(Point 8)	X	Y	Depth(Point 9)	X	Y	Depth(Point 10)	X	Y	Depth(Point 11)	X	Y	Depth(Point 12)	X	Y	Depth(Point 13)	X	Y	Depth(Point 14)	X	Y	Depth(Point 15)	X	Y	Depth(Point 16)	X
Inner RNFL	-5.151	-5.363		-5.151	-2.983	0.401821	-5.151	-0.743	0.361681	-5.151	1.637		-5.151	4.017		-2.771	-5.363		-2.771	-2.983		-2.771	-0.743	0.344366	-2.771	1.637	0.391589	-2.771	4.017		-0.531	-5.363	0.378209	-0.531	-2.983	0.412053	-0.531	-0.743	0.248344	-0.531	1.637		-0.531	4.017		1.849	-5.363		1.849
Outer RNFL	-5.151	-5.363		-5.151	-2.983	0.456916	-5.151	-0.743	0.405757	-5.151	1.637		-5.151	4.017		-2.771	-5.363		-2.771	-2.983		-2.771	-0.743	0.390802	-2.771	1.637	0.425433	-2.771	4.017		-0.531	-5.363	0.445897	-0.531	-2.983	0.445897	-0.531	-0.743	0.271169	-0.531	1.637		-0.531	4.017		1.849	-5.363		1.849
Outer IPL	-5.151	-5.363		-5.151	-2.983	0.541131	-5.151	-0.743		-5.151	1.637		-5.151	4.017		-2.771	-5.363		-2.771	-2.983		-2.771	-0.743	0.482889	-2.771	1.637	0.514371	-2.771	4.017		-0.531	-5.363	0.522242	-0.531	-2.983	0.537196	-0.531	-0.743	0.354598	-0.531	1.637		-0.531	4.017		1.849	-5.363		1.849
Outer INL	-5.151	-5.363		-5.151	-2.983		-5.151	-0.743		-5.151	1.637		-5.151	4.017		-2.771	-5.363		-2.771	-2.983		-2.771	-0.743		-2.771	1.637		-2.771	4.017		-0.531	-5.363		-0.531	-2.983	0.603309	-0.531	-0.743		-0.531	1.637		-0.531	4.017		1.849	-5.363		1.849
Outer OPL	-5.151	-5.363		-5.151	-2.983		-5.151	-0.743		-5.151	1.637		-5.151	4.017		-2.771	-5.363		-2.771	-2.983		-2.771	-0.743		-2.771	1.637		-2.771	4.017		-0.531	-5.363		-0.531	-2.983	0.610393	-0.531	-0.743		-0.531	1.637		-0.531	4.017		1.849	-5.363		1.849
Outer ONL	-5.151	-5.363		-5.151	-2.983		-5.151	-0.743		-5.151	1.637		-5.151	4.017		-2.771	-5.363		-2.771	-2.983		-2.771	-0.743		-2.771	1.637		-2.771	4.017		-0.531	-5.363		-0.531	-2.983	0.630856	-0.531	-0.743		-0.531	1.637		-0.531	4.017		1.849	-5.363		1.849
Inner IS/OS	-5.151	-5.363		-5.151	-2.983		-5.151	-0.743		-5.151	1.637		-5.151	4.017		-2.771	-5.363		-2.771	-2.983		-2.771	-0.743		-2.771	1.637		-2.771	4.017		-0.531	-5.363		-0.531	-2.983	0.639514	-0.531	-0.743		-0.531	1.637		-0.531	4.017		1.849	-5.363		1.849
Outer IS/OS	-5.151	-5.363		-5.151	-2.983	0.644236	-5.151	-0.743	0.600161	-5.151	1.637		-5.151	4.017		-2.771	-5.363		-2.771	-2.983		-2.771	-0.743	0.581271	-2.771	1.637	0.625347	-2.771	4.017		-0.531	-5.363	0.626921	-0.531	-2.983	0.652107	-0.531	-0.743	0.489972	-0.531	1.637		-0.531	4.017		1.849	-5.363		1.849
ETPRS	-5.151	-5.363		-5.151	-2.983	0.663913	-5.151	-0.743	0.617476	-5.151	1.637		-5.151	4.017		-2.771	-5.363		-2.771	-2.983		-2.771	-0.743	0.596226	-2.771	1.637	0.641088	-2.771	4.017		-0.531	-5.363	0.641088	-0.531	-2.983	0.670997	-0.531	-0.743	0.510436	-0.531	1.637		-0.531	4.017		1.849	-5.363		1.849
RPE	-5.151	-5.363		-5.151	-2.983	0.68359	-5.151	-0.743	0.63794	-5.151	1.637		-5.151	4.017		-2.771	-5.363		-2.771	-2.983		-2.771	-0.743	0.612754	-2.771	1.637	0.659978	-2.771	4.017		-0.531	-5.363	0.658404	-0.531	-2.983	0.690673	-0.531	-0.743	0.532474	-0.531	1.637		-0.531	4.017		1.849	-5.363		1.849
[truncated: 26 more columns]

## Sheet: Sheet1
Bioptigen	Inner RNFL	Outer RNFL	Outer IPL	Outer INL	Outer OPL	Outer ONL	Inner IS/OS	Outer IS/OS	ETPRS	RPE		RNFL	IPL	RNFL+IPL	INL	OPL	ONL	ELM	PR Segments	RPE	TOTAL
X	-5.151	-5.151	-5.151	-5.151	-5.151	-5.151	-5.151	-5.151	-5.151	-5.151
Y	-5.363	-5.363	-5.363	-5.363	-5.363	-5.363	-5.363	-5.363	-5.363	-5.363
Depth(Point 1)
X	-5.151	-5.151	-5.151	-5.151	-5.151	-5.151	-5.151	-5.151	-5.151	-5.151
Y	-2.983	-2.983	-2.983	-2.983	-2.983	-2.983	-2.983	-2.983	-2.983	-2.983
Depth(Point 2)	0.401821	0.456916	0.541131					0.644236	0.663913	0.68359		0.0550944	0.0842157	0.13931						0.0196766	0.281768
X	-5.151	-5.151	-5.151	-5.151	-5.151	-5.151	-5.151	-5.151	-5.151	-5.151
Y	-0.743	-0.743	-0.743	-0.743	-0.743	-0.743	-0.743	-0.743	-0.743	-0.743
Depth(Point 3)	0.361681	0.405757						0.600161	0.617476	0.63794		0.0440755								0.0204636	0.276259
X	-5.151	-5.151	-5.151	-5.151	-5.151	-5.151	-5.151	-5.151	-5.151	-5.151
Y	1.637	1.637	1.637	1.637	1.637	1.637	1.637	1.637	1.637	1.637
Depth(Point 4)
X	-5.151	-5.151	-5.151	-5.151	-5.151	-5.151	-5.151	-5.151	-5.151	-5.151
Y	4.017	4.017	4.017	4.017	4.017	4.017	4.017	4.017	4.017	4.017
Depth(Point 5)
X	-2.771	-2.771	-2.771	-2.771	-2.771	-2.771	-2.771	-2.771	-2.771	-2.771
Y	-5.363	-5.363	-5.363	-5.363	-5.363	-5.363	-5.363	-5.363	-5.363	-5.363
Depth(Point 6)
X	-2.771	-2.771	-2.771	-2.771	-2.771	-2.771	-2.771	-2.771	-2.771	-2.771
Y	-2.983	-2.983	-2.983	-2.983	-2.983	-2.983	-2.983	-2.983	-2.983	-2.983
Depth(Point 7)
X	-2.771	-2.771	-2.771	-2.771	-2.771	-2.771	-2.771	-2.771	-2.771	-2.771
Y	-0.743	-0.743	-0.743	-0.743	-0.743	-0.743	-0.743	-0.743	-0.743	-0.743
Depth(Point 8)	0.344366	0.390802	0.482889					0.581271	0.596226	0.612754		0.0464367	0.0920863	0.138523						0.0165283	0.268388
X	-2.771	-2.771	-2.771	-2.771	-2.771	-2.771	-2.771	-2.771	-2.771	-2.771
Y	1.637	1.637	1.637	1.637	1.637	1.637	1.637	1.637	1.637	1.637
Depth(Point 9)	0.391589	0.425433	0.514371					0.625347	0.641088	0.659978		0.0338437	0.088938	0.122782						0.0188895	0.268388
X	-2.771	-2.771	-2.771	-2.771	-2.771	-2.771	-2.771	-2.771	-2.771	-2.771
Y	4.017	4.017	4.017	4.017	4.017	4.017	4.017	4.017	4.017	4.017
Depth(Point 10)
X	-0.531	-0.531	-0.531	-0.531	-0.531	-0.531	-0.531	-0.531	-0.531	-0.531
Y	-5.363	-5.363	-5.363	-5.363	-5.363	-5.363	-5.363	-5.363	-5.363	-5.363
Depth(Point 11)	0.378209	0.445897	0.522242					0.626921	0.641088	0.658404		0.0676873	0.076345	0.144032						0.0173154	0.280194
X	-0.531	-0.531	-0.531	-0.531	-0.531	-0.531	-0.531	-0.531	-0.531	-0.531
Y	-2.983	-2.983	-2.983	-2.983	-2.983	-2.983	-2.983	-2.983	-2.983	-2.983
Depth(Point 12)	0.412053	0.445897	0.537196	0.603309	0.610393	0.630856	0.639514	0.652107	0.670997	0.690673		0.0338437	0.0912992	0.125143	0.0661132	0.00708356	0.0204636	0.00865768	0.0314825	0.0196766	0.27862
X	-0.531	-0.531	-0.531	-0.531	-0.531	-0.531	-0.531	-0.531	-0.531	-0.531
Y	-0.743	-0.743	-0.743	-0.743	-0.743	-0.743	-0.743	-0.743	-0.743	-0.743
Depth(Point 13)	0.248344	0.271169	0.354598					0.489972	0.510436	0.532474		0.0228248	0.0834286	0.106253						0.0220377	0.284129
X	-0.531	-0.531	-0.531	-0.531	-0.531	-0.531	-0.531	-0.531	-0.531	-0.531
Y	1.637	1.637	1.637	1.637	1.637	1.637	1.637	1.637	1.637	1.637
Depth(Point 14)
X	-0.531	-0.531	-0.531	-0.531	-0.531	-0.531	-0.531	-0.531	-0.531	-0.531
Y	4.017	4.017	4.017	4.017	4.017	4.017	4.017	4.017	4.017	4.017
Depth(Point 15)
X	1.849	1.849	1.849	1.849	1.849	1.849	1.849	1.849	1.849	1.849
Y	-5.363	-5.363	-5.363	-5.363	-5.363	-5.363	-5.363	-5.363	-5.363	-5.363
Depth(Point 16)
X	1.849	1.849	1.849	1.849	1.849	1.849	1.849	1.849	1.849	1.849
Y	-2.983	-2.983	-2.983	-2.983	-2.983	-2.983	-2.983	-2.983	-2.983	-2.983
Depth(Point 17)	0.377422	0.421498	0.510436			0.604883	0.611967	0.621412	0.63794	0.660765		0.0440755	0.088938	0.133014				0.00708356	0.0259731	0.0228248	0.283342
X	1.849	1.849	1.849	1.849	1.849	1.849	1.849	1.849	1.849	1.849
Y	-0.743	-0.743	-0.743	-0.743	-0.743	-0.743	-0.743	-0.743	-0.743	-0.743
Depth(Point 18)
X	1.849	1.849	1.849	1.849	1.849	1.849	1.849	1.849	1.849	1.849
Y	1.637	1.637	1.637	1.637	1.637	1.637	1.637	1.637	1.637	1.637
Depth(Point 19)
X	1.849	1.849	1.849	1.849	1.849	1.849	1.849	1.849	1.849	1.849
Y	4.017	4.017	4.017	4.017	4.017	4.017	4.017	4.017	4.017	4.017
Depth(Point 20)
X	4.229	4.229	4.229	4.229	4.229	4.229	4.229	4.229	4.229	4.229
Y	-5.363	-5.363	-5.363	-5.363	-5.363	-5.363	-5.363	-5.363	-5.363	-5.363
Depth(Point 21)
X	4.229	4.229	4.229	4.229	4.229	4.229	4.229	4.229	4.229	4.229
Y	-2.983	-2.983	-2.983	-2.983	-2.983	-2.983	-2.983	-2.983	-2.983	-2.983
Depth(Point 22)
X	4.229	4.229	4.229	4.229	4.229	4.229	4.229	4.229	4.229	4.229
Y	-0.743	-0.743	-0.743	-0.743	-0.743	-0.743	-0.743	-0.743	-0.743	-0.743
Depth(Point 23)
X	4.229	4.229	4.229	4.229	4.229	4.229	4.229	4.229	4.229	4.229
Y	1.637	1.637	1.637	1.637	1.637	1.637	1.637	1.637	1.637	1.637
Depth(Point 24)
X	4.229	4.229	4.229	4.229	4.229	4.229	4.229	4.229	4.229	4.229
Y	4.017	4.017	4.017	4.017	4.017	4.017	4.017	4.017	4.017	4.017
Depth(Point 25)
											Average (mm)	0.0434852	0.0864644	0.129865	0.0661132	0.00708356	0.0204636	0.00787062	0.0287278	0.0196766	0.277636
											Average (um)	43.4852	86.4644	129.865	66.1132	7.08356	20.4636	7.87062	28.7278	19.6766	277.636
