# Supplementary material for: Multimodal imaging and functional analysis of the chick NMDA retinal damage model
Source: PLoS One. 2021 Sep 7;16(9):e0257148. doi: 10.1371/journal.pone.0257148 (PMC8423281; doi:10.1371/journal.pone.0257148)
Supplement: S1 File — (ZIP) [file pone.0257148.s004.zip › SD-OCT/C200727/001/D1-PWk1/C200727-001_OD_V_14X14_0_REGAVG0000020/Manual_PreDefineFiveByFiveGridRectangularRetina_1.csv]

Bioptigen	X	Y	Depth(Point 1)	X	Y	Depth(Point 2)	X	Y	Depth(Point 3)	X	Y	Depth(Point 4)	X	Y	Depth(Point 5)	X	Y	Depth(Point 6)	X	Y	Depth(Point 7)	X	Y	Depth(Point 8)	X	Y	Depth(Point 9)	X	Y	Depth(Point 10)	X	Y	Depth(Point 11)	X	Y	Depth(Point 12)	X	Y	Depth(Point 13)	X	Y	Depth(Point 14)	X	Y	Depth(Point 15)	X	Y	Depth(Point 16)	X
Inner RNFL	-5.151	-5.363		-5.151	-2.983	0.401821274071474	-5.151	-0.743	0.361681102941255	-5.151	1.637		-5.151	4.017		-2.771	-5.363		-2.771	-2.983		-2.771	-0.743	0.34436573500273	-2.771	1.637	0.391589465744163	-2.771	4.017		-0.531	-5.363	0.378209408700757	-0.531	-2.983	0.412053082398784	-0.531	-0.743	0.248344149161815	-0.531	1.637		-0.531	4.017		1.849	-5.363		1.849
Outer RNFL	-5.151	-5.363		-5.151	-2.983	0.456915626603146	-5.151	-0.743	0.405756584966593	-5.151	1.637		-5.151	4.017		-2.771	-5.363		-2.771	-2.983		-2.771	-0.743	0.390802403565139	-2.771	1.637	0.425433139442191	-2.771	4.017		-0.531	-5.363	0.445896756096812	-0.531	-2.983	0.445896756096812	-0.531	-0.743	0.271168952353508	-0.531	1.637		-0.531	4.017		1.849	-5.363		1.849
Outer IPL	-5.151	-5.363		-5.151	-2.983	0.541131279758702	-5.151	-0.743		-5.151	1.637		-5.151	4.017		-2.771	-5.363		-2.771	-2.983		-2.771	-0.743	0.482888678510935	-2.771	1.637	0.51437116567189	-2.771	4.017		-0.531	-5.363	0.522241787462129	-0.531	-2.983	0.537195968863583	-0.531	-0.743	0.35459754333004	-0.531	1.637		-0.531	4.017		1.849	-5.363		1.849
Outer INL	-5.151	-5.363		-5.151	-2.983		-5.151	-0.743		-5.151	1.637		-5.151	4.017		-2.771	-5.363		-2.771	-2.983		-2.771	-0.743		-2.771	1.637		-2.771	4.017		-0.531	-5.363		-0.531	-2.983	0.60330919190159	-0.531	-0.743		-0.531	1.637		-0.531	4.017		1.849	-5.363		1.849
Outer OPL	-5.151	-5.363		-5.151	-2.983		-5.151	-0.743		-5.151	1.637		-5.151	4.017		-2.771	-5.363		-2.771	-2.983		-2.771	-0.743		-2.771	1.637		-2.771	4.017		-0.531	-5.363		-0.531	-2.983	0.610392751512805	-0.531	-0.743		-0.531	1.637		-0.531	4.017		1.849	-5.363		1.849
Outer ONL	-5.151	-5.363		-5.151	-2.983		-5.151	-0.743		-5.151	1.637		-5.151	4.017		-2.771	-5.363		-2.771	-2.983		-2.771	-0.743		-2.771	1.637		-2.771	4.017		-0.531	-5.363		-0.531	-2.983	0.630856368167426	-0.531	-0.743		-0.531	1.637		-0.531	4.017		1.849	-5.363		1.849
Inner IS/OS	-5.151	-5.363		-5.151	-2.983		-5.151	-0.743		-5.151	1.637		-5.151	4.017		-2.771	-5.363		-2.771	-2.983		-2.771	-0.743		-2.771	1.637		-2.771	4.017		-0.531	-5.363		-0.531	-2.983	0.639514052136689	-0.531	-0.743		-0.531	1.637		-0.531	4.017		1.849	-5.363		1.849
Outer IS/OS	-5.151	-5.363		-5.151	-2.983	0.644236425210832	-5.151	-0.743	0.600160943185494	-5.151	1.637		-5.151	4.017		-2.771	-5.363		-2.771	-2.983		-2.771	-0.743	0.581271450888921	-2.771	1.637	0.625346932914259	-2.771	4.017		-0.531	-5.363	0.626921057272306	-0.531	-2.983	0.652107047001071	-0.531	-0.743	0.48997223812215	-0.531	1.637		-0.531	4.017		1.849	-5.363		1.849
ETPRS	-5.151	-5.363		-5.151	-2.983	0.663912979686429	-5.151	-0.743	0.61747631112402	-5.151	1.637		-5.151	4.017		-2.771	-5.363		-2.771	-2.983		-2.771	-0.743	0.596225632290375	-2.771	1.637	0.641088176494737	-2.771	4.017		-0.531	-5.363	0.641088176494736	-0.531	-2.983	0.670996539297644	-0.531	-0.743	0.510435854776771	-0.531	1.637		-0.531	4.017		1.849	-5.363		1.849
RPE	-5.151	-5.363		-5.151	-2.983	0.683589534162027	-5.151	-0.743	0.637939927778641	-5.151	1.637		-5.151	4.017		-2.771	-5.363		-2.771	-2.983		-2.771	-0.743	0.612753938049877	-2.771	1.637	0.65997766879131	-2.771	4.017		-0.531	-5.363	0.658403544433262	-0.531	-2.983	0.690673093773242	-0.531	-0.743	0.53247359578944	-0.531	1.637		-0.531	4.017		1.849	-5.363		1.849
[truncated: 26 more columns]
