# Supplementary material for: Multimodal imaging and functional analysis of the chick NMDA retinal damage model
Source: PLoS One. 2021 Sep 7;16(9):e0257148. doi: 10.1371/journal.pone.0257148 (PMC8423281; doi:10.1371/journal.pone.0257148)
Supplement: S1 File — (ZIP) [file pone.0257148.s004.zip › SD-OCT/C200727/001/D1-PWk1/C200727-001_OS_R_14_0_REGAVG0000005/C200727-001 OS D1PWk1 R.xlsx]

## Sheet: Manual_PreDefineThreeByFourGrid
Bioptigen	X	Y	Depth(Point 1)	X	Y	Depth(Point 2)	X	Y	Depth(Point 3)	X	Y	Depth(Point 4)	X	Y	Depth(Point 5)	X	Y	Depth(Point 6)	X	Y	Depth(Point 7)	X	Y	Depth(Point 8)	X	Y	Depth(Point 9)
Inner RNFL	0	-3.5	0.358159	0	0	0.364782	0	3.5	0.308491	-2.475	-2.475	0.381338	-3.5	0	0.373888	2.475	2.475	0.272895	-2.475	2.475	0.339948	3.5	0	0.286968	2.475	-2.475	0.289451
Outer RNFL	0	-3.5	0.382166	0	0	0.390444	0	3.5	0.349053	-2.475	-2.475	0.394583	-3.5	0	0.39955	2.475	2.475	0.306007	-2.475	2.475	0.38796	3.5	0	0.308491	2.475	-2.475	0.315113
Outer IPL	0	-3.5	0.549383	0	0	0.557661	0	3.5	0.503026	-2.475	-2.475	0.564283	-3.5	0	0.575873	2.475	2.475	0.46743	-2.475	2.475	0.549383	3.5	0	0.476536	2.475	-2.475	0.477364
Outer INL	0	-3.5		0	0		0	3.5	0.565111	-2.475	-2.475		-3.5	0	0.639614	2.475	2.475	0.515443	-2.475	2.475	0.610641	3.5	0		2.475	-2.475
Outer OPL	0	-3.5		0	0		0	3.5	0.580012	-2.475	-2.475		-3.5	0	0.652031	2.475	2.475	0.527032	-2.475	2.475	0.615607	3.5	0		2.475	-2.475
Outer ONL	0	-3.5		0	0		0	3.5	0.592429	-2.475	-2.475		-3.5	0	0.672726	2.475	2.475	0.544416	-2.475	2.475	0.634647	3.5	0		2.475	-2.475
Inner IS/OS	0	-3.5		0	0		0	3.5	0.599051	-2.475	-2.475		-3.5	0	0.67521	2.475	2.475	0.551866	-2.475	2.475	0.641269	3.5	0		2.475	-2.475
Outer IS/OS	0	-3.5	0.668587	0	0	0.671898	0	3.5	0.609813	-2.475	-2.475	0.69011	-3.5	0	0.685143	2.475	2.475	0.565939	-2.475	2.475	0.656998	3.5	0	0.582495	2.475	-2.475	0.59574
ETPRS	0	-3.5	0.686799	0	0	0.691766	0	3.5	0.628852	-2.475	-2.475	0.705011	-3.5	0	0.700044	2.475	2.475	0.589118	-2.475	2.475	0.674382	3.5	0	0.604018	2.475	-2.475	0.618091
RPE	0	-3.5	0.705011	0	0	0.714944	0	3.5	0.650375	-2.475	-2.475	0.724878	-3.5	0	0.719083	2.475	2.475	0.613124	-2.475	2.475	0.693421	3.5	0	0.623058	2.475	-2.475	0.635475

## Sheet: Sheet1
Bioptigen	Inner RNFL	Outer RNFL	Outer IPL	Outer INL	Outer OPL	Outer ONL	Inner IS/OS	Outer IS/OS	ETPRS	RPE		RNFL	IPL	RNFL+IPL	INL	OPL	ONL	ELM	PR Segments	RPE	TOTAL
X	0	0	0	0	0	0	0	0	0	0
Y	-3.5	-3.5	-3.5	-3.5	-3.5	-3.5	-3.5	-3.5	-3.5	-3.5
Depth(Point 1)	0.358159	0.382166	0.549383					0.668587	0.686799	0.705011		0.0240064	0.167217	0.191224						0.0182118	0.346851
X	0	0	0	0	0	0	0	0	0	0
Y	0	0	0	0	0	0	0	0	0	0
Depth(Point 2)	0.364782	0.390444	0.557661					0.671898	0.691766	0.714944		0.025662	0.167217	0.192879						0.0231786	0.350163
X	0	0	0	0	0	0	0	0	0	0
Y	3.5	3.5	3.5	3.5	3.5	3.5	3.5	3.5	3.5	3.5
Depth(Point 3)	0.308491	0.349053	0.503026	0.565111	0.580012	0.592429	0.599051	0.609813	0.628852	0.650375		0.0405626	0.153972	0.194535	0.0620856	0.0149005	0.0124171	0.00662246	0.0298011	0.021523	0.341884
X	-2.475	-2.475	-2.475	-2.475	-2.475	-2.475	-2.475	-2.475	-2.475	-2.475
Y	-2.475	-2.475	-2.475	-2.475	-2.475	-2.475	-2.475	-2.475	-2.475	-2.475
Depth(Point 4)	0.381338	0.394583	0.564283					0.69011	0.705011	0.724878		0.0132449	0.169701	0.182945						0.0198674	0.34354
X	-3.5	-3.5	-3.5	-3.5	-3.5	-3.5	-3.5	-3.5	-3.5	-3.5
Y	0	0	0	0	0	0	0	0	0	0
Depth(Point 5)	0.373888	0.39955	0.575873	0.639614	0.652031	0.672726	0.67521	0.685143	0.700044	0.719083		0.025662	0.176323	0.201985	0.0637412	0.0124171	0.0206952	0.00248342	0.0248342	0.0190396	0.345196
X	2.475	2.475	2.475	2.475	2.475	2.475	2.475	2.475	2.475	2.475
Y	2.475	2.475	2.475	2.475	2.475	2.475	2.475	2.475	2.475	2.475
Depth(Point 6)	0.272895	0.306007	0.46743	0.515443	0.527032	0.544416	0.551866	0.565939	0.589118	0.613124		0.0331123	0.161422	0.194535	0.0480128	0.0115893	0.017384	0.00745027	0.0372513	0.0240064	0.340229
X	-2.475	-2.475	-2.475	-2.475	-2.475	-2.475	-2.475	-2.475	-2.475	-2.475
Y	2.475	2.475	2.475	2.475	2.475	2.475	2.475	2.475	2.475	2.475
Depth(Point 7)	0.339948	0.38796	0.549383	0.610641	0.615607	0.634647	0.641269	0.656998	0.674382	0.693421		0.0480128	0.161422	0.209435	0.0612577	0.00496684	0.0190396	0.00662246	0.0331123	0.0190396	0.353474
X	3.5	3.5	3.5	3.5	3.5	3.5	3.5	3.5	3.5	3.5
Y	0	0	0	0	0	0	0	0	0	0
Depth(Point 8)	0.286968	0.308491	0.476536					0.582495	0.604018	0.623058		0.021523	0.168045	0.189568						0.0190396	0.33609
X	2.475	2.475	2.475	2.475	2.475	2.475	2.475	2.475	2.475	2.475
Y	-2.475	-2.475	-2.475	-2.475	-2.475	-2.475	-2.475	-2.475	-2.475	-2.475
Depth(Point 9)	0.289451	0.315113	0.477364					0.59574	0.618091	0.635475		0.025662	0.16225	0.187912						0.017384	0.346024
											Average (mm)	0.0286053	0.165286	0.193891	0.0587743	0.0109684	0.017384	0.00579465	0.0312497	0.0201433	0.344828
											Average (um)	28.6053	165.286	193.891	58.7743	10.9684	17.384	5.79465	31.2497	20.1433	344.828
