# Supplementary material for: Multimodal imaging and functional analysis of the chick NMDA retinal damage model
Source: PLoS One. 2021 Sep 7;16(9):e0257148. doi: 10.1371/journal.pone.0257148 (PMC8423281; doi:10.1371/journal.pone.0257148)
Supplement: S1 File — (ZIP) [file pone.0257148.s004.zip › SD-OCT/C200727/001/D1-PWk1/C200727-001_OS_R_14_0_REGAVG0000005/Manual_PreDefineThreeByFourGridRadialRetina_1.csv]

Bioptigen	X	Y	Depth(Point 1)	X	Y	Depth(Point 2)	X	Y	Depth(Point 3)	X	Y	Depth(Point 4)	X	Y	Depth(Point 5)	X	Y	Depth(Point 6)	X	Y	Depth(Point 7)	X	Y	Depth(Point 8)	X	Y	Depth(Point 9)
Inner RNFL	0.000	-3.500	0.358159356210955	0.000	0.000	0.364781815546452	0.000	3.500	0.308490911194728	-2.475	-2.475	0.381337963885195	-3.500	0.000	0.373887697132761	2.475	2.475	0.272895192266432	-2.475	2.475	0.339947593038339	3.500	0.000	0.286967918354363	2.475	-2.475	0.289451340605174
Outer RNFL	0.000	-3.500	0.382165771302132	0.000	0.000	0.390443845471503	0.000	3.500	0.349053474624647	-2.475	-2.475	0.394582882556189	-3.500	0.000	0.399549727057811	2.475	2.475	0.306007488943917	-2.475	2.475	0.387960423220692	3.500	0.000	0.308490911194728	2.475	-2.475	0.315113370530225
Outer IPL	0.000	-3.500	0.54938286952343	0.000	0.000	0.557660943692801	0.000	3.500	0.503025654174951	-2.475	-2.475	0.564283403028298	-3.500	0.000	0.575872706865418	2.475	2.475	0.467429935246655	-2.475	2.475	0.54938286952343	3.500	0.000	0.476535816832964	2.475	-2.475	0.477363624249901
Outer INL	0.000	-3.500		0.000	0.000		0.000	3.500	0.565111210445235	-2.475	-2.475		-3.500	0.000	0.639613877969576	2.475	2.475	0.515442765429008	-2.475	2.475	0.610640618376777	3.500	0.000		2.475	-2.475
Outer OPL	0.000	-3.500		0.000	0.000		0.000	3.500	0.580011743950104	-2.475	-2.475		-3.500	0.000	0.652030989223633	2.475	2.475	0.527032069266128	-2.475	2.475	0.6156074628784	3.500	0.000		2.475	-2.475
Outer ONL	0.000	-3.500		0.000	0.000		0.000	3.500	0.59242885520416	-2.475	-2.475		-3.500	0.000	0.672726174647061	2.475	2.475	0.544416025021807	-2.475	2.475	0.634647033467954	3.500	0.000		2.475	-2.475
Inner IS/OS	0.000	-3.500		0.000	0.000		0.000	3.500	0.599051314539657	-2.475	-2.475		-3.500	0.000	0.675209596897872	2.475	2.475	0.551866291774242	-2.475	2.475	0.64126949280345	3.500	0.000		2.475	-2.475
Outer IS/OS	0.000	-3.500	0.668587137562375	0.000	0.000	0.671898367230124	0.000	3.500	0.60981281095984	-2.475	-2.475	0.690110130402741	-3.500	0.000	0.685143285901118	2.475	2.475	0.565939017862173	-2.475	2.475	0.656997833725256	3.500	0.000	0.582495166200915	2.475	-2.475	0.595740084871909
ETPRS	0.000	-3.500	0.686798900734992	0.000	0.000	0.691765745236615	0.000	3.500	0.628852381549394	-2.475	-2.475	0.705010663907609	-3.500	0.000	0.700043819405986	2.475	2.475	0.589117625536412	-2.475	2.475	0.674381789480935	3.500	0.000	0.60401815904128	2.475	-2.475	0.618090885129211
RPE	0.000	-3.500	0.705010663907609	0.000	0.000	0.714944352910854	0.000	3.500	0.650375374389759	-2.475	-2.475	0.7248780419141	-3.500	0.000	0.71908338999554	2.475	2.475	0.613124040627588	-2.475	2.475	0.693421360070489	3.500	0.000	0.623057729630834	2.475	-2.475	0.635474840884891
