# Supplementary material for: Multimodal imaging and functional analysis of the chick NMDA retinal damage model
Source: PLoS One. 2021 Sep 7;16(9):e0257148. doi: 10.1371/journal.pone.0257148 (PMC8423281; doi:10.1371/journal.pone.0257148)
Supplement: S1 File — (ZIP) [file pone.0257148.s004.zip › SD-OCT/C200727/001/D1-PWk1/C200727-001_OS_V_14X14_0_REGAVG0000009/C200727-001 OS D1Pwk1 V.xlsx]

## Sheet: Manual_PreDefineFiveByFiveGridR
Bioptigen	X	Y	Depth(Point 1)	X	Y	Depth(Point 2)	X	Y	Depth(Point 3)	X	Y	Depth(Point 4)	X	Y	Depth(Point 5)	X	Y	Depth(Point 6)	X	Y	Depth(Point 7)	X	Y	Depth(Point 8)	X	Y	Depth(Point 9)	X	Y	Depth(Point 10)	X	Y	Depth(Point 11)	X	Y	Depth(Point 12)	X	Y	Depth(Point 13)	X	Y	Depth(Point 14)	X	Y	Depth(Point 15)	X	Y	Depth(Point 16)	X
Inner RNFL	-3.516	-6.281		-3.516	-3.901		-3.516	-1.661		-3.516	0.719		-3.516	3.099		-1.136	-6.281		-1.136	-3.901	0.337479	-1.136	-1.661		-1.136	0.719		-1.136	3.099		1.104	-6.281		1.104	-3.901	0.335921	1.104	-1.661	0.327353	1.104	0.719		1.104	3.099		3.484	-6.281		3.484
Outer RNFL	-3.516	-6.281		-3.516	-3.901		-3.516	-1.661		-3.516	0.719		-3.516	3.099		-1.136	-6.281		-1.136	-3.901	0.36552	-1.136	-1.661		-1.136	0.719		-1.136	3.099		1.104	-6.281		1.104	-3.901	0.356173	1.104	-1.661	0.362404	1.104	0.719		1.104	3.099		3.484	-6.281		3.484
Outer IPL	-3.516	-6.281		-3.516	-3.901		-3.516	-1.661		-3.516	0.719		-3.516	3.099		-1.136	-6.281		-1.136	-3.901	0.534544	-1.136	-1.661		-1.136	0.719		-1.136	3.099		1.104	-6.281		1.104	-3.901	0.529092	1.104	-1.661	0.52286	1.104	0.719		1.104	3.099		3.484	-6.281		3.484
Outer INL	-3.516	-6.281		-3.516	-3.901		-3.516	-1.661		-3.516	0.719		-3.516	3.099		-1.136	-6.281		-1.136	-3.901		-1.136	-1.661		-1.136	0.719		-1.136	3.099		1.104	-6.281		1.104	-3.901		1.104	-1.661		1.104	0.719		1.104	3.099		3.484	-6.281		3.484
Outer OPL	-3.516	-6.281		-3.516	-3.901		-3.516	-1.661		-3.516	0.719		-3.516	3.099		-1.136	-6.281		-1.136	-3.901		-1.136	-1.661		-1.136	0.719		-1.136	3.099		1.104	-6.281		1.104	-3.901		1.104	-1.661		1.104	0.719		1.104	3.099		3.484	-6.281		3.484
Outer ONL	-3.516	-6.281		-3.516	-3.901		-3.516	-1.661		-3.516	0.719		-3.516	3.099		-1.136	-6.281		-1.136	-3.901		-1.136	-1.661		-1.136	0.719		-1.136	3.099		1.104	-6.281		1.104	-3.901		1.104	-1.661		1.104	0.719		1.104	3.099		3.484	-6.281		3.484
Inner IS/OS	-3.516	-6.281		-3.516	-3.901		-3.516	-1.661		-3.516	0.719		-3.516	3.099		-1.136	-6.281		-1.136	-3.901		-1.136	-1.661		-1.136	0.719		-1.136	3.099		1.104	-6.281		1.104	-3.901		1.104	-1.661		1.104	0.719		1.104	3.099		3.484	-6.281		3.484
Outer IS/OS	-3.516	-6.281		-3.516	-3.901		-3.516	-1.661		-3.516	0.719		-3.516	3.099		-1.136	-6.281		-1.136	-3.901	0.649823	-1.136	-1.661		-1.136	0.719		-1.136	3.099		1.104	-6.281		1.104	-3.901	0.63035	1.104	-1.661	0.650602	1.104	0.719		1.104	3.099		3.484	-6.281		3.484
ETPRS	-3.516	-6.281		-3.516	-3.901		-3.516	-1.661		-3.516	0.719		-3.516	3.099		-1.136	-6.281		-1.136	-3.901	0.664623	-1.136	-1.661		-1.136	0.719		-1.136	3.099		1.104	-6.281		1.104	-3.901	0.649823	1.104	-1.661	0.672412	1.104	0.719		1.104	3.099		3.484	-6.281		3.484
RPE	-3.516	-6.281		-3.516	-3.901		-3.516	-1.661		-3.516	0.719		-3.516	3.099		-1.136	-6.281		-1.136	-3.901	0.687211	-1.136	-1.661		-1.136	0.719		-1.136	3.099		1.104	-6.281		1.104	-3.901	0.674748	1.104	-1.661	0.68799	1.104	0.719		1.104	3.099		3.484	-6.281		3.484
[truncated: 26 more columns]

## Sheet: Sheet1
Bioptigen	Inner RNFL	Outer RNFL	Outer IPL	Outer INL	Outer OPL	Outer ONL	Inner IS/OS	Outer IS/OS	ETPRS	RPE		RNFL	IPL	RNFL+IPL	INL	OPL	ONL	ELM	PR Segments	RPE	TOTAL
X	-3.516	-3.516	-3.516	-3.516	-3.516	-3.516	-3.516	-3.516	-3.516	-3.516
Y	-6.281	-6.281	-6.281	-6.281	-6.281	-6.281	-6.281	-6.281	-6.281	-6.281
Depth(Point 1)
X	-3.516	-3.516	-3.516	-3.516	-3.516	-3.516	-3.516	-3.516	-3.516	-3.516
Y	-3.901	-3.901	-3.901	-3.901	-3.901	-3.901	-3.901	-3.901	-3.901	-3.901
Depth(Point 2)
X	-3.516	-3.516	-3.516	-3.516	-3.516	-3.516	-3.516	-3.516	-3.516	-3.516
Y	-1.661	-1.661	-1.661	-1.661	-1.661	-1.661	-1.661	-1.661	-1.661	-1.661
Depth(Point 3)
X	-3.516	-3.516	-3.516	-3.516	-3.516	-3.516	-3.516	-3.516	-3.516	-3.516
Y	0.719	0.719	0.719	0.719	0.719	0.719	0.719	0.719	0.719	0.719
Depth(Point 4)
X	-3.516	-3.516	-3.516	-3.516	-3.516	-3.516	-3.516	-3.516	-3.516	-3.516
Y	3.099	3.099	3.099	3.099	3.099	3.099	3.099	3.099	3.099	3.099
Depth(Point 5)
X	-1.136	-1.136	-1.136	-1.136	-1.136	-1.136	-1.136	-1.136	-1.136	-1.136
Y	-6.281	-6.281	-6.281	-6.281	-6.281	-6.281	-6.281	-6.281	-6.281	-6.281
Depth(Point 6)
X	-1.136	-1.136	-1.136	-1.136	-1.136	-1.136	-1.136	-1.136	-1.136	-1.136
Y	-3.901	-3.901	-3.901	-3.901	-3.901	-3.901	-3.901	-3.901	-3.901	-3.901
Depth(Point 7)	0.337479	0.36552	0.534544					0.649823	0.664623	0.687211		0.0280409	0.169024	0.197065						0.0225885	0.349732
X	-1.136	-1.136	-1.136	-1.136	-1.136	-1.136	-1.136	-1.136	-1.136	-1.136
Y	-1.661	-1.661	-1.661	-1.661	-1.661	-1.661	-1.661	-1.661	-1.661	-1.661
Depth(Point 8)
X	-1.136	-1.136	-1.136	-1.136	-1.136	-1.136	-1.136	-1.136	-1.136	-1.136
Y	0.719	0.719	0.719	0.719	0.719	0.719	0.719	0.719	0.719	0.719
Depth(Point 9)
X	-1.136	-1.136	-1.136	-1.136	-1.136	-1.136	-1.136	-1.136	-1.136	-1.136
Y	3.099	3.099	3.099	3.099	3.099	3.099	3.099	3.099	3.099	3.099
Depth(Point 10)
X	1.104	1.104	1.104	1.104	1.104	1.104	1.104	1.104	1.104	1.104
Y	-6.281	-6.281	-6.281	-6.281	-6.281	-6.281	-6.281	-6.281	-6.281	-6.281
Depth(Point 11)
X	1.104	1.104	1.104	1.104	1.104	1.104	1.104	1.104	1.104	1.104
Y	-3.901	-3.901	-3.901	-3.901	-3.901	-3.901	-3.901	-3.901	-3.901	-3.901
Depth(Point 12)	0.335921	0.356173	0.529092					0.63035	0.649823	0.674748		0.0202517	0.172919	0.19317						0.0249252	0.338827
X	1.104	1.104	1.104	1.104	1.104	1.104	1.104	1.104	1.104	1.104
Y	-1.661	-1.661	-1.661	-1.661	-1.661	-1.661	-1.661	-1.661	-1.661	-1.661
Depth(Point 13)	0.327353	0.362404	0.52286					0.650602	0.672412	0.68799		0.0350511	0.160456	0.195507						0.0155783	0.360637
X	1.104	1.104	1.104	1.104	1.104	1.104	1.104	1.104	1.104	1.104
Y	0.719	0.719	0.719	0.719	0.719	0.719	0.719	0.719	0.719	0.719
Depth(Point 14)
X	1.104	1.104	1.104	1.104	1.104	1.104	1.104	1.104	1.104	1.104
Y	3.099	3.099	3.099	3.099	3.099	3.099	3.099	3.099	3.099	3.099
Depth(Point 15)
X	3.484	3.484	3.484	3.484	3.484	3.484	3.484	3.484	3.484	3.484
Y	-6.281	-6.281	-6.281	-6.281	-6.281	-6.281	-6.281	-6.281	-6.281	-6.281
Depth(Point 16)
X	3.484	3.484	3.484	3.484	3.484	3.484	3.484	3.484	3.484	3.484
Y	-3.901	-3.901	-3.901	-3.901	-3.901	-3.901	-3.901	-3.901	-3.901	-3.901
Depth(Point 17)
X	3.484	3.484	3.484	3.484	3.484	3.484	3.484	3.484	3.484	3.484
Y	-1.661	-1.661	-1.661	-1.661	-1.661	-1.661	-1.661	-1.661	-1.661	-1.661
Depth(Point 18)	0.300091	0.356952	0.515071					0.613993	0.63035	0.645929		0.0568607	0.158119	0.21498						0.0155783	0.345837
X	3.484	3.484	3.484	3.484	3.484	3.484	3.484	3.484	3.484	3.484
Y	0.719	0.719	0.719	0.719	0.719	0.719	0.719	0.719	0.719	0.719
Depth(Point 19)	0.273608	0.307101	0.458211					0.571153	0.591405	0.611657		0.0334933	0.151109	0.184602						0.0202517	0.338048
X	3.484	3.484	3.484	3.484	3.484	3.484	3.484	3.484	3.484	3.484
Y	3.099	3.099	3.099	3.099	3.099	3.099	3.099	3.099	3.099	3.099
Depth(Point 20)
X	5.864	5.864	5.864	5.864	5.864	5.864	5.864	5.864	5.864	5.864
Y	-6.281	-6.281	-6.281	-6.281	-6.281	-6.281	-6.281	-6.281	-6.281	-6.281
Depth(Point 21)
X	5.864	5.864	5.864	5.864	5.864	5.864	5.864	5.864	5.864	5.864
Y	-3.901	-3.901	-3.901	-3.901	-3.901	-3.901	-3.901	-3.901	-3.901	-3.901
Depth(Point 22)
X	5.864	5.864	5.864	5.864	5.864	5.864	5.864	5.864	5.864	5.864
Y	-1.661	-1.661	-1.661	-1.661	-1.661	-1.661	-1.661	-1.661	-1.661	-1.661
Depth(Point 23)	0.239336	0.28685	0.423938				0.540775	0.563364	0.578163			0.0475137	0.137089	0.184602					0.0373878
X	5.864	5.864	5.864	5.864	5.864	5.864	5.864	5.864	5.864	5.864
Y	0.719	0.719	0.719	0.719	0.719	0.719	0.719	0.719	0.719	0.719
Depth(Point 24)
X	5.864	5.864	5.864	5.864	5.864	5.864	5.864	5.864	5.864	5.864
Y	3.099	3.099	3.099	3.099	3.099	3.099	3.099	3.099	3.099	3.099
Depth(Point 25)
											Average (mm)	0.0368686	0.158119	0.194988					0.0373878	0.0197844	0.346616
											Average (um)	36.8686	158.119	194.988					37.3878	19.7844	346.616
