# Supplementary material for: Multimodal imaging and functional analysis of the chick NMDA retinal damage model
Source: PLoS One. 2021 Sep 7;16(9):e0257148. doi: 10.1371/journal.pone.0257148 (PMC8423281; doi:10.1371/journal.pone.0257148)
Supplement: S1 File — (ZIP) [file pone.0257148.s004.zip › SD-OCT/C200727/001/D1-PWk1/C200727-001_OS_V_14X14_0_REGAVG0000009/Manual_PreDefineFiveByFiveGridRectangularRetina_1.csv]

Bioptigen	X	Y	Depth(Point 1)	X	Y	Depth(Point 2)	X	Y	Depth(Point 3)	X	Y	Depth(Point 4)	X	Y	Depth(Point 5)	X	Y	Depth(Point 6)	X	Y	Depth(Point 7)	X	Y	Depth(Point 8)	X	Y	Depth(Point 9)	X	Y	Depth(Point 10)	X	Y	Depth(Point 11)	X	Y	Depth(Point 12)	X	Y	Depth(Point 13)	X	Y	Depth(Point 14)	X	Y	Depth(Point 15)	X	Y	Depth(Point 16)	X
Inner RNFL	-3.516	-6.281		-3.516	-3.901		-3.516	-1.661		-3.516	0.719		-3.516	3.099		-1.136	-6.281		-1.136	-3.901	0.337479110708096	-1.136	-1.661		-1.136	0.719		-1.136	3.099		1.104	-6.281		1.104	-3.901	0.335921284445213	1.104	-1.661	0.327353239999359	1.104	0.719		1.104	3.099		3.484	-6.281		3.484
Outer RNFL	-3.516	-6.281		-3.516	-3.901		-3.516	-1.661		-3.516	0.719		-3.516	3.099		-1.136	-6.281		-1.136	-3.901	0.36551998343998	-1.136	-1.661		-1.136	0.719		-1.136	3.099		1.104	-6.281		1.104	-3.901	0.356173025862685	1.104	-1.661	0.362404330914215	1.104	0.719		1.104	3.099		3.484	-6.281		3.484
Outer IPL	-3.516	-6.281		-3.516	-3.901		-3.516	-1.661		-3.516	0.719		-3.516	3.099		-1.136	-6.281		-1.136	-3.901	0.534544132962731	-1.136	-1.661		-1.136	0.719		-1.136	3.099		1.104	-6.281		1.104	-3.901	0.529091741042642	1.104	-1.661	0.522860435991112	1.104	0.719		1.104	3.099		3.484	-6.281		3.484
Outer INL	-3.516	-6.281		-3.516	-3.901		-3.516	-1.661		-3.516	0.719		-3.516	3.099		-1.136	-6.281		-1.136	-3.901		-1.136	-1.661		-1.136	0.719		-1.136	3.099		1.104	-6.281		1.104	-3.901		1.104	-1.661		1.104	0.719		1.104	3.099		3.484	-6.281		3.484
Outer OPL	-3.516	-6.281		-3.516	-3.901		-3.516	-1.661		-3.516	0.719		-3.516	3.099		-1.136	-6.281		-1.136	-3.901		-1.136	-1.661		-1.136	0.719		-1.136	3.099		1.104	-6.281		1.104	-3.901		1.104	-1.661		1.104	0.719		1.104	3.099		3.484	-6.281		3.484
Outer ONL	-3.516	-6.281		-3.516	-3.901		-3.516	-1.661		-3.516	0.719		-3.516	3.099		-1.136	-6.281		-1.136	-3.901		-1.136	-1.661		-1.136	0.719		-1.136	3.099		1.104	-6.281		1.104	-3.901		1.104	-1.661		1.104	0.719		1.104	3.099		3.484	-6.281		3.484
Inner IS/OS	-3.516	-6.281		-3.516	-3.901		-3.516	-1.661		-3.516	0.719		-3.516	3.099		-1.136	-6.281		-1.136	-3.901		-1.136	-1.661		-1.136	0.719		-1.136	3.099		1.104	-6.281		1.104	-3.901		1.104	-1.661		1.104	0.719		1.104	3.099		3.484	-6.281		3.484
Outer IS/OS	-3.516	-6.281		-3.516	-3.901		-3.516	-1.661		-3.516	0.719		-3.516	3.099		-1.136	-6.281		-1.136	-3.901	0.649823276416035	-1.136	-1.661		-1.136	0.719		-1.136	3.099		1.104	-6.281		1.104	-3.901	0.630350448130004	1.104	-1.661	0.650602189547476	1.104	0.719		1.104	3.099		3.484	-6.281		3.484
ETPRS	-3.516	-6.281		-3.516	-3.901		-3.516	-1.661		-3.516	0.719		-3.516	3.099		-1.136	-6.281		-1.136	-3.901	0.664622625913418	-1.136	-1.661		-1.136	0.719		-1.136	3.099		1.104	-6.281		1.104	-3.901	0.649823276416035	1.104	-1.661	0.672411757227831	1.104	0.719		1.104	3.099		3.484	-6.281		3.484
RPE	-3.516	-6.281		-3.516	-3.901		-3.516	-1.661		-3.516	0.719		-3.516	3.099		-1.136	-6.281		-1.136	-3.901	0.687211106725214	-1.136	-1.661		-1.136	0.719		-1.136	3.099		1.104	-6.281		1.104	-3.901	0.674748496622154	1.104	-1.661	0.687990019856656	1.104	0.719		1.104	3.099		3.484	-6.281		3.484
[truncated: 26 more columns]
