# Supplementary material for: Multimodal imaging and functional analysis of the chick NMDA retinal damage model
Source: PLoS One. 2021 Sep 7;16(9):e0257148. doi: 10.1371/journal.pone.0257148 (PMC8423281; doi:10.1371/journal.pone.0257148)
Supplement: S1 File — (ZIP) [file pone.0257148.s004.zip › SD-OCT/C200727/001/D8-PWk2/C200727-001 D8PWk2 SDOCT Data Summary.xlsx]

## Sheet: 1st
OD	RNFL	IPL	RNFL+IPL	INL	OPL	ONL	ELM	PR Segments	RPE	TOTAL					RNFL	IPL	RNFL+IPL	INL	OPL	ONL	ELM	PR Segments	RPE	TOTAL
Radial	48.9458	78.9909	127.937	59.6443	11.2335	15.5129	7.13236	33.1655	19.7923	274.417				OD - Vehicle	50.6063	78.4225	129.029	59.5284	11.5455	14.6837	7.27166	31.4694	20.8566	273.986
Volumetric	52.2668	77.8541	130.121	59.4125	11.8575	13.8546	7.41096	29.7734	21.9209	273.555				OS - NMDA	48.6783	73.0695	120.032	22.935	12.8327	20.5167	8.56551	33.0217	17.5021	234.85
Ave	50.6063	78.4225	129.029	59.5284	11.5455	14.6837	7.27166	31.4694	20.8566	273.986
STDEV	2.3483	0.803782	1.54452	0.163908	0.441292	1.17258	0.197005	2.39855	1.50512	0.609743
OS
Radial	50.5506	69.8971	120.448	24.3392	11.9356	22.6229	8.89316	31.5941	18.3324	238.165
Volumetric	46.8061	76.2419	119.616	21.5308	13.7298	18.4104	8.23787	34.4493	16.6719	231.534
Ave	48.6783	73.0695	120.032	22.935	12.8327	20.5167	8.56551	33.0217	17.5021	234.85
STDEV	2.64775	4.48647	0.588389	1.98581	1.26871	2.97872	0.463357	2.01891	1.17415	4.68873
OD	%RNFL	%IPL	%RNFL-IPL	%INL	%OPL	%ONL	%ELM	%PRS	%RPE
Radial	0.178363	0.287849	0.466212	0.217349	0.0409357	0.0565302	0.0259909	0.120858	0.0721248
Volumetric	0.191065	0.284601	0.475666	0.217187	0.0433461	0.0506465	0.0270913	0.108839	0.0801332
Ave	0.184714	0.286225	0.470939	0.217268	0.0421409	0.0535883	0.0265411	0.114848	0.076129
STDEV	0.00898195	0.00229668	0.00668528	0.000114717	0.00170442	0.00416043	0.0007781	0.00849869	0.00566284
	0.898195	0.229668	0.668528	0.0114717	0.170442	0.416043	0.07781	0.849869	0.566284
OS
Radial	0.21225	0.293482	0.505732	0.102195	0.0501146	0.0949885	0.0373403	0.132656	0.0769735
Volumetric	0.202156	0.32929	0.516622	0.0929919	0.0592992	0.0795148	0.0355795	0.148787	0.0720062
Ave	0.207203	0.311386	0.511177	0.0975932	0.0547069	0.0872517	0.0364599	0.140722	0.0744898				RNFL/Total	IPL/Total	RNFL+INL/Total	INL/Total	OPL/Total	ONL/Total	ERM/Total	PRS/Total	RPE/Total
STDEV	0.00713747	0.0253204	0.00770016	0.00650726	0.00649446	0.0109416	0.00124508	0.0114061	0.00351242			OD - Vehicle	18.4714	28.6225	47.0939	21.7268	4.21409	5.35883	2.65411	11.4848	7.6129
	0.713747	2.53204	0.770016	0.650726	0.649446	1.09416	0.124508	1.14061	0.351242			OS - NMDA	20.7203	31.1386	51.1177	9.75932	5.47069	8.72517	3.64599	14.0722	7.44898
Ratio	RNFL	IPL	RNFL+IPL	INL	OPL	ONL	ELM	PR Segments	RPE	TOTAL
NMDA/Control	1.12175	1.08791	1.08544	0.449184	1.29819	1.62818	1.37372	1.22528	0.978468	0.857158
Control/Control	1	1	1	1	1	1	1	1	1	1
