# Supplementary material for: Multimodal imaging and functional analysis of the chick NMDA retinal damage model
Source: PLoS One. 2021 Sep 7;16(9):e0257148. doi: 10.1371/journal.pone.0257148 (PMC8423281; doi:10.1371/journal.pone.0257148)
Supplement: S1 File — (ZIP) [file pone.0257148.s004.zip › SD-OCT/C200727/001/D8-PWk2/C200727-001_OD_R_14_0_REGAVG0000056/C200727-001 OD R D8Pwk2.xlsx]

## Sheet: Manual_PreDefineThreeByFourGrid
Bioptigen	X	Y	Depth(Point 1)	X	Y	Depth(Point 2)	X	Y	Depth(Point 3)	X	Y	Depth(Point 4)	X	Y	Depth(Point 5)	X	Y	Depth(Point 6)	X	Y	Depth(Point 7)	X	Y	Depth(Point 8)	X	Y	Depth(Point 9)
Inner RNFL	0	-3.5		0	0	0.203941	0	3.5	0.21631	-2.475	-2.475		-3.5	0	0.154596	2.475	2.475	0.213814	-2.475	2.475	0.26062	3.5	0	0.250635	2.475	-2.475	0.338134
Outer RNFL	0	-3.5		0	0	0.251996	0	3.5	0.261244	-2.475	-2.475		-3.5	0	0.223869	2.475	2.475	0.244394	-2.475	2.475	0.318035	3.5	0	0.287456	2.475	-2.475	0.393678
Outer IPL	0	-3.5		0	0	0.33375	0	3.5	0.336758	-2.475	-2.475		-3.5	0	0.28815	2.475	2.475	0.339254	-2.475	2.475	0.387933	3.5	0	0.374827	2.475	-2.475	0.472936
Outer INL	0	-3.5		0	0	0.398031	0	3.5	0.397918	-2.475	-2.475		-3.5	0	0.334956	2.475	2.475	0.408527	-2.475	2.475	0.437859	3.5	0	0.440355	2.475	-2.475	0.533472
Outer OPL	0	-3.5		0	0	0.407392	0	3.5	0.407279	-2.475	-2.475		-3.5	0	0.344941	2.475	2.475	0.421009	-2.475	2.475	0.450341	3.5	0	0.454709	2.475	-2.475	0.544081
Outer ONL	0	-3.5		0	0	0.421746	0	3.5	0.424753	-2.475	-2.475		-3.5	0	0.359295	2.475	2.475	0.436611	-2.475	2.475	0.46407	3.5	0	0.470311	2.475	-2.475	0.561556
Inner IS/OS	0	-3.5		0	0	0.428611	0	3.5	0.431618	-2.475	-2.475		-3.5	0	0.365536	2.475	2.475	0.444724	-2.475	2.475	0.472184	3.5	0	0.4778	2.475	-2.475	0.567796
Outer IS/OS	0	-3.5		0	0	0.444213	0	3.5	0.446596	-2.475	-2.475		-3.5	0	0.381138	2.475	2.475	0.459078	-2.475	2.475	0.486537	3.5	0	0.49465	2.475	-2.475	0.582774
ETPRS	0	-3.5		0	0	0.461687	0	3.5	0.462822	-2.475	-2.475		-3.5	0	0.39674	2.475	2.475	0.478424	-2.475	2.475	0.504636	3.5	0	0.514621	2.475	-2.475	0.601497
RPE	0	-3.5		0	0	0.485402	0	3.5	0.479673	-2.475	-2.475		-3.5	0	0.414214	2.475	2.475	0.501515	-2.475	2.475	0.520862	3.5	0	0.53584	2.475	-2.475	0.621467

## Sheet: Sheet1
Bioptigen	Inner RNFL	Outer RNFL	Outer IPL	Outer INL	Outer OPL	Outer ONL	Inner IS/OS	Outer IS/OS	ETPRS	RPE		RNFL	IPL	RNFL+IPL	INL	OPL	ONL	ELM	PR Segments	RPE	TOTAL
X	0	0	0	0	0	0	0	0	0	0
Y	-3.5	-3.5	-3.5	-3.5	-3.5	-3.5	-3.5	-3.5	-3.5	-3.5
Depth(Point 1)
X	0	0	0	0	0	0	0	0	0	0
Y	0	0	0	0	0	0	0	0	0	0
Depth(Point 2)	0.203941	0.251996	0.33375	0.398031	0.407392	0.421746	0.428611	0.444213	0.461687	0.485402		0.0480543	0.0817546	0.129809	0.0642804	0.00936122	0.0143539	0.00686489	0.0330763	0.0237151	0.281461
X	0	0	0	0	0	0	0	0	0	0
Y	3.5	3.5	3.5	3.5	3.5	3.5	3.5	3.5	3.5	3.5
Depth(Point 3)	0.21631	0.261244	0.336758	0.397918	0.407279	0.424753	0.431618	0.446596	0.462822	0.479673		0.0449338	0.0755138	0.120448	0.06116	0.00936122	0.0174743	0.00686489	0.0312041	0.0168502	0.263362
X	-2.475	-2.475	-2.475	-2.475	-2.475	-2.475	-2.475	-2.475	-2.475	-2.475
Y	-2.475	-2.475	-2.475	-2.475	-2.475	-2.475	-2.475	-2.475	-2.475	-2.475
Depth(Point 4)
X	-3.5	-3.5	-3.5	-3.5	-3.5	-3.5	-3.5	-3.5	-3.5	-3.5
Y	0	0	0	0	0	0	0	0	0	0
Depth(Point 5)	0.154596	0.223869	0.28815	0.334956	0.344941	0.359295	0.365536	0.381138	0.39674	0.414214		0.069273	0.0642804	0.133553	0.0468061	0.0099853	0.0143539	0.00624081	0.0312041	0.0174743	0.259618
X	2.475	2.475	2.475	2.475	2.475	2.475	2.475	2.475	2.475	2.475
Y	2.475	2.475	2.475	2.475	2.475	2.475	2.475	2.475	2.475	2.475
Depth(Point 6)	0.213814	0.244394	0.339254	0.408527	0.421009	0.436611	0.444724	0.459078	0.478424	0.501515		0.03058	0.0948603	0.12544	0.069273	0.0124816	0.015602	0.00811306	0.0337004	0.023091	0.287701
X	-2.475	-2.475	-2.475	-2.475	-2.475	-2.475	-2.475	-2.475	-2.475	-2.475
Y	2.475	2.475	2.475	2.475	2.475	2.475	2.475	2.475	2.475	2.475
Depth(Point 7)	0.26062	0.318035	0.387933	0.437859	0.450341	0.46407	0.472184	0.486537	0.504636	0.520862		0.0574155	0.0698971	0.127313	0.0499265	0.0124816	0.0137298	0.00811306	0.0324522	0.0162261	0.260242
X	3.5	3.5	3.5	3.5	3.5	3.5	3.5	3.5	3.5	3.5
Y	0	0	0	0	0	0	0	0	0	0
Depth(Point 8)	0.250635	0.287456	0.374827	0.440355	0.454709	0.470311	0.4778	0.49465	0.514621	0.53584		0.0368208	0.0873714	0.124192	0.0655285	0.0143539	0.015602	0.00748897	0.0368208	0.0212188	0.285205
X	2.475	2.475	2.475	2.475	2.475	2.475	2.475	2.475	2.475	2.475
Y	-2.475	-2.475	-2.475	-2.475	-2.475	-2.475	-2.475	-2.475	-2.475	-2.475
Depth(Point 9)	0.338134	0.393678	0.472936	0.533472	0.544081	0.561556	0.567796	0.582774	0.601497	0.621467		0.0555432	0.0792583	0.134802	0.0605359	0.0106094	0.0174743	0.00624081	0.0337004	0.0199706	0.283333
											Average (mm)	0.0489458	0.0789909	0.127937	0.0596443	0.0112335	0.0155129	0.00713236	0.0331655	0.0197923	0.274417
											Average (um)	48.9458	78.9909	127.937	59.6443	11.2335	15.5129	7.13236	33.1655	19.7923	274.417
