# Supplementary material for: Multimodal imaging and functional analysis of the chick NMDA retinal damage model
Source: PLoS One. 2021 Sep 7;16(9):e0257148. doi: 10.1371/journal.pone.0257148 (PMC8423281; doi:10.1371/journal.pone.0257148)
Supplement: S1 File — (ZIP) [file pone.0257148.s004.zip › SD-OCT/C200727/001/D8-PWk2/C200727-001_OD_R_14_0_REGAVG0000056/Manual_PreDefineThreeByFourGridRadialRetina_1.csv]

Bioptigen	X	Y	Depth(Point 1)	X	Y	Depth(Point 2)	X	Y	Depth(Point 3)	X	Y	Depth(Point 4)	X	Y	Depth(Point 5)	X	Y	Depth(Point 6)	X	Y	Depth(Point 7)	X	Y	Depth(Point 8)	X	Y	Depth(Point 9)
Inner RNFL	0.000	-3.500		0.000	0.000	0.203941347058575	0.000	3.500	0.216310243114434	-2.475	-2.475		-3.500	0.000	0.154596147596459	2.475	2.475	0.21381391820495	-2.475	2.475	0.260620010257773	3.500	0.000	0.250634710619837	2.475	-2.475	0.3381344299512
Outer RNFL	0.000	-3.500		0.000	0.000	0.251995601566139	0.000	3.500	0.261244091485144	-2.475	-2.475		-3.500	0.000	0.223869163834637	2.475	2.475	0.244393898346128	-2.475	2.475	0.318035483175902	3.500	0.000	0.287455503034725	2.475	-2.475	0.393677659187216
Outer IPL	0.000	-3.500		0.000	0.000	0.333750242351736	0.000	3.500	0.336757919997031	-2.475	-2.475		-3.500	0.000	0.288149530253847	2.475	2.475	0.339254244906515	-2.475	2.475	0.387932580641451	3.500	0.000	0.374826874866661	2.475	-2.475	0.47293597506333
Outer INL	0.000	-3.500		0.000	0.000	0.398030608770946	0.000	3.500	0.397917880279387	-2.475	-2.475		-3.500	0.000	0.33495562230667	2.475	2.475	0.408527261144693	-2.475	2.475	0.437859078831129	3.500	0.000	0.440355403740613	2.475	-2.475	0.533471854118314
Outer OPL	0.000	-3.500		0.000	0.000	0.407391827181511	0.000	3.500	0.407279098689951	-2.475	-2.475		-3.500	0.000	0.344940921944605	2.475	2.475	0.421008885692113	-2.475	2.475	0.450340703378548	3.500	0.000	0.454709271970145	2.475	-2.475	0.54408123498362
Outer ONL	0.000	-3.500		0.000	0.000	0.421745695411043	0.000	3.500	0.424753373056338	-2.475	-2.475		-3.500	0.000	0.359294790174137	2.475	2.475	0.436610916376387	-2.475	2.475	0.46407049038071	3.500	0.000	0.470311302654419	2.475	-2.475	0.561555509350008
Inner IS/OS	0.000	-3.500		0.000	0.000	0.428610588912124	0.000	3.500	0.431618266557419	-2.475	-2.475		-3.500	0.000	0.365535602447847	2.475	2.475	0.444723972332209	-2.475	2.475	0.472183546336532	3.500	0.000	0.477800277382871	2.475	-2.475	0.567796321623717
Outer IS/OS	0.000	-3.500		0.000	0.000	0.444212619596398	0.000	3.500	0.446596216014322	-2.475	-2.475		-3.500	0.000	0.381137633132121	2.475	2.475	0.459077840561742	-2.475	2.475	0.486537414566064	3.500	0.000	0.494650470521887	2.475	-2.475	0.582774271080621
ETPRS	0.000	-3.500		0.000	0.000	0.461686893962786	0.000	3.500	0.462822327925968	-2.475	-2.475		-3.500	0.000	0.396739663816396	2.475	2.475	0.478424358610242	-2.475	2.475	0.504635770159823	3.500	0.000	0.514621069797758	2.475	-2.475	0.60149670790175
RPE	0.000	-3.500		0.000	0.000	0.485401980602882	0.000	3.500	0.479672521064984	-2.475	-2.475		-3.500	0.000	0.414213938182783	2.475	2.475	0.501515364022968	-2.475	2.475	0.520861882071468	3.500	0.000	0.535839831528371	2.475	-2.475	0.621467307177621
