# Supplementary material for: Multimodal imaging and functional analysis of the chick NMDA retinal damage model
Source: PLoS One. 2021 Sep 7;16(9):e0257148. doi: 10.1371/journal.pone.0257148 (PMC8423281; doi:10.1371/journal.pone.0257148)
Supplement: S1 File — (ZIP) [file pone.0257148.s004.zip › SD-OCT/C200727/001/D8-PWk2/C200727-001_OD_V_14X14_0_REGAVG0000060/C200727-001 OD V D8Pwk2.xlsx]

## Sheet: Manual_PreDefineFiveByFiveGridR
Bioptigen	X	Y	Depth(Point 1)	X	Y	Depth(Point 2)	X	Y	Depth(Point 3)	X	Y	Depth(Point 4)	X	Y	Depth(Point 5)	X	Y	Depth(Point 6)	X	Y	Depth(Point 7)	X	Y	Depth(Point 8)	X	Y	Depth(Point 9)	X	Y	Depth(Point 10)	X	Y	Depth(Point 11)	X	Y	Depth(Point 12)	X	Y	Depth(Point 13)	X	Y	Depth(Point 14)	X	Y	Depth(Point 15)	X	Y	Depth(Point 16)	X
Inner RNFL	-4.824	-3.877		-4.824	-1.497		-4.824	0.743	0.378614	-4.824	3.123	0.351155	-4.824	5.503		-2.444	-3.877		-2.444	-1.497		-2.444	0.743		-2.444	3.123	0.33056	-2.444	5.503		-0.204	-3.877	0.280151	-0.204	-1.497	0.295129	-0.204	0.743	0.299498	-0.204	3.123	0.305739	-0.204	5.503		2.176	-3.877		2.176
Outer RNFL	-4.824	-3.877		-4.824	-1.497		-4.824	0.743	0.437278	-4.824	3.123	0.390472	-4.824	5.503		-2.444	-3.877		-2.444	-1.497		-2.444	0.743		-2.444	3.123	0.386727	-2.444	5.503		-0.204	-3.877	0.346304	-0.204	-1.497	0.368771	-0.204	0.743	0.343808	-0.204	3.123	0.342559	-0.204	5.503		2.176	-3.877		2.176
Outer IPL	-4.824	-3.877		-4.824	-1.497		-4.824	0.743	0.509047	-4.824	3.123	0.474099	-4.824	5.503		-2.444	-3.877		-2.444	-1.497		-2.444	0.743		-2.444	3.123	0.465361	-2.444	5.503		-0.204	-3.877	0.406216	-0.204	-1.497	0.436796	-0.204	0.743	0.427434	-0.204	3.123	0.434299	-0.204	5.503		2.176	-3.877		2.176
Outer INL	-4.824	-3.877		-4.824	-1.497		-4.824	0.743	0.563342	-4.824	3.123		-4.824	5.503		-2.444	-3.877		-2.444	-1.497		-2.444	0.743		-2.444	3.123		-2.444	5.503		-0.204	-3.877		-0.204	-1.497	0.485474	-0.204	0.743	0.489843	-0.204	3.123	0.499828	-0.204	5.503		2.176	-3.877		2.176
Outer OPL	-4.824	-3.877		-4.824	-1.497		-4.824	0.743	0.575824	-4.824	3.123		-4.824	5.503		-2.444	-3.877		-2.444	-1.497		-2.444	0.743		-2.444	3.123		-2.444	5.503		-0.204	-3.877		-0.204	-1.497	0.495459	-0.204	0.743	0.5017	-0.204	3.123	0.512309	-0.204	5.503		2.176	-3.877		2.176
Outer ONL	-4.824	-3.877		-4.824	-1.497		-4.824	0.743	0.587681	-4.824	3.123	0.559598	-4.824	5.503		-2.444	-3.877		-2.444	-1.497		-2.444	0.743		-2.444	3.123	0.556477	-2.444	5.503		-0.204	-3.877	0.478609	-0.204	-1.497	0.510437	-0.204	0.743	0.517926	-0.204	3.123	0.526039	-0.204	5.503		2.176	-3.877		2.176
Inner IS/OS	-4.824	-3.877		-4.824	-1.497		-4.824	0.743	0.594546	-4.824	3.123	0.563966	-4.824	5.503		-2.444	-3.877		-2.444	-1.497		-2.444	0.743		-2.444	3.123	0.560846	-2.444	5.503		-0.204	-3.877	0.486722	-0.204	-1.497	0.51855	-0.204	0.743	0.527287	-0.204	3.123	0.533528	-0.204	5.503		2.176	-3.877		2.176
Outer IS/OS	-4.824	-3.877		-4.824	-1.497		-4.824	0.743	0.615141	-4.824	3.123	0.578944	-4.824	5.503		-2.444	-3.877		-2.444	-1.497		-2.444	0.743		-2.444	3.123	0.576448	-2.444	5.503		-0.204	-3.877	0.501076	-0.204	-1.497	0.534152	-0.204	0.743	0.537273	-0.204	3.123	0.546634	-0.204	5.503		2.176	-3.877		2.176
ETPRS	-4.824	-3.877		-4.824	-1.497		-4.824	0.743	0.625538	-4.824	3.123	0.593298	-4.824	5.503		-2.444	-3.877		-2.444	-1.497		-2.444	0.743		-2.444	3.123	0.591426	-2.444	5.503		-0.204	-3.877	0.51855	-0.204	-1.497	0.545386	-0.204	0.743	0.554123	-0.204	3.123	0.565356	-0.204	5.503		2.176	-3.877		2.176
RPE	-4.824	-3.877		-4.824	-1.497		-4.824	0.743	0.640516	-4.824	3.123	0.620134	-4.824	5.503		-2.444	-3.877		-2.444	-1.497		-2.444	0.743		-2.444	3.123	0.612645	-2.444	5.503		-0.204	-3.877	0.534152	-0.204	-1.497	0.573469	-0.204	0.743	0.572221	-0.204	3.123	0.592192	-0.204	5.503		2.176	-3.877		2.176
[truncated: 26 more columns]

## Sheet: Sheet1
Bioptigen	Inner RNFL	Outer RNFL	Outer IPL	Outer INL	Outer OPL	Outer ONL	Inner IS/OS	Outer IS/OS	ETPRS	RPE		RNFL	IPL	RNFL+IPL	INL	OPL	ONL	ELM	PR Segments	RPE	TOTAL
X	-4.824	-4.824	-4.824	-4.824	-4.824	-4.824	-4.824	-4.824	-4.824	-4.824
Y	-3.877	-3.877	-3.877	-3.877	-3.877	-3.877	-3.877	-3.877	-3.877	-3.877
Depth(Point 1)
X	-4.824	-4.824	-4.824	-4.824	-4.824	-4.824	-4.824	-4.824	-4.824	-4.824
Y	-1.497	-1.497	-1.497	-1.497	-1.497	-1.497	-1.497	-1.497	-1.497	-1.497
Depth(Point 2)
X	-4.824	-4.824	-4.824	-4.824	-4.824	-4.824	-4.824	-4.824	-4.824	-4.824
Y	0.743	0.743	0.743	0.743	0.743	0.743	0.743	0.743	0.743	0.743
Depth(Point 3)	0.378614	0.437278	0.509047	0.563342	0.575824	0.587681	0.594546	0.615141	0.625538	0.640516		0.0586636	0.0717693	0.130433	0.0542951	0.0124816	0.0118575	0.00686489	0.0309922	0.0149779	0.261902
X	-4.824	-4.824	-4.824	-4.824	-4.824	-4.824	-4.824	-4.824	-4.824	-4.824
Y	3.123	3.123	3.123	3.123	3.123	3.123	3.123	3.123	3.123	3.123
Depth(Point 4)	0.351155	0.390472	0.474099			0.559598	0.563966	0.578944	0.593298	0.620134		0.0393171	0.0836269	0.122944				0.00436857	0.0293318	0.0268355	0.268979
X	-4.824	-4.824	-4.824	-4.824	-4.824	-4.824	-4.824	-4.824	-4.824	-4.824
Y	5.503	5.503	5.503	5.503	5.503	5.503	5.503	5.503	5.503	5.503
Depth(Point 5)
X	-2.444	-2.444	-2.444	-2.444	-2.444	-2.444	-2.444	-2.444	-2.444	-2.444
Y	-3.877	-3.877	-3.877	-3.877	-3.877	-3.877	-3.877	-3.877	-3.877	-3.877
Depth(Point 6)
X	-2.444	-2.444	-2.444	-2.444	-2.444	-2.444	-2.444	-2.444	-2.444	-2.444
Y	-1.497	-1.497	-1.497	-1.497	-1.497	-1.497	-1.497	-1.497	-1.497	-1.497
Depth(Point 7)
X	-2.444	-2.444	-2.444	-2.444	-2.444	-2.444	-2.444	-2.444	-2.444	-2.444
Y	0.743	0.743	0.743	0.743	0.743	0.743	0.743	0.743	0.743	0.743
Depth(Point 8)
X	-2.444	-2.444	-2.444	-2.444	-2.444	-2.444	-2.444	-2.444	-2.444	-2.444
Y	3.123	3.123	3.123	3.123	3.123	3.123	3.123	3.123	3.123	3.123
Depth(Point 9)	0.33056	0.386727	0.465361			0.556477	0.560846	0.576448	0.591426	0.612645		0.0561673	0.0786342	0.134802				0.00436857	0.03058	0.0212188	0.282085
X	-2.444	-2.444	-2.444	-2.444	-2.444	-2.444	-2.444	-2.444	-2.444	-2.444
Y	5.503	5.503	5.503	5.503	5.503	5.503	5.503	5.503	5.503	5.503
Depth(Point 10)
X	-0.204	-0.204	-0.204	-0.204	-0.204	-0.204	-0.204	-0.204	-0.204	-0.204
Y	-3.877	-3.877	-3.877	-3.877	-3.877	-3.877	-3.877	-3.877	-3.877	-3.877
Depth(Point 11)	0.280151	0.346304	0.406216			0.478609	0.486722	0.501076	0.51855	0.534152		0.0661526	0.0599118	0.126064				0.00811306	0.0318281	0.015602	0.254001
X	-0.204	-0.204	-0.204	-0.204	-0.204	-0.204	-0.204	-0.204	-0.204	-0.204
Y	-1.497	-1.497	-1.497	-1.497	-1.497	-1.497	-1.497	-1.497	-1.497	-1.497
Depth(Point 12)	0.295129	0.368771	0.436796	0.485474	0.495459	0.510437	0.51855	0.534152	0.545386	0.573469		0.0736416	0.0680249	0.141666	0.0486783	0.0099853	0.0149779	0.00811306	0.0268355	0.0280837	0.27834
X	-0.204	-0.204	-0.204	-0.204	-0.204	-0.204	-0.204	-0.204	-0.204	-0.204
Y	0.743	0.743	0.743	0.743	0.743	0.743	0.743	0.743	0.743	0.743
Depth(Point 13)	0.299498	0.343808	0.427434	0.489843	0.5017	0.517926	0.527287	0.537273	0.554123	0.572221		0.0443098	0.0836269	0.127937	0.0624081	0.0118575	0.0162261	0.00936122	0.0268355	0.0180984	0.272723
X	-0.204	-0.204	-0.204	-0.204	-0.204	-0.204	-0.204	-0.204	-0.204	-0.204
Y	3.123	3.123	3.123	3.123	3.123	3.123	3.123	3.123	3.123	3.123
Depth(Point 14)	0.305739	0.342559	0.434299	0.499828	0.512309	0.526039	0.533528	0.546634	0.565356	0.592192		0.0368208	0.0917399	0.128561	0.0655285	0.0124816	0.0137298	0.00748897	0.0318281	0.0268355	0.286453
X	-0.204	-0.204	-0.204	-0.204	-0.204	-0.204	-0.204	-0.204	-0.204	-0.204
Y	5.503	5.503	5.503	5.503	5.503	5.503	5.503	5.503	5.503	5.503
Depth(Point 15)
X	2.176	2.176	2.176	2.176	2.176	2.176	2.176	2.176	2.176	2.176
Y	-3.877	-3.877	-3.877	-3.877	-3.877	-3.877	-3.877	-3.877	-3.877	-3.877
Depth(Point 16)
X	2.176	2.176	2.176	2.176	2.176	2.176	2.176	2.176	2.176	2.176
Y	-1.497	-1.497	-1.497	-1.497	-1.497	-1.497	-1.497	-1.497	-1.497	-1.497
Depth(Point 17)
X	2.176	2.176	2.176	2.176	2.176	2.176	2.176	2.176	2.176	2.176
Y	0.743	0.743	0.743	0.743	0.743	0.743	0.743	0.743	0.743	0.743
Depth(Point 18)	0.280151	0.323213	0.408712	0.474865	0.487346	0.499828	0.510437	0.524167	0.540393	0.564108		0.0430616	0.0854991	0.128561	0.0661526	0.0124816	0.0124816	0.0106094	0.0299559	0.0237151	0.283957
X	2.176	2.176	2.176	2.176	2.176	2.176	2.176	2.176	2.176	2.176
Y	3.123	3.123	3.123	3.123	3.123	3.123	3.123	3.123	3.123	3.123
Depth(Point 19)
X	2.176	2.176	2.176	2.176	2.176	2.176	2.176	2.176	2.176	2.176
Y	5.503	5.503	5.503	5.503	5.503	5.503	5.503	5.503	5.503	5.503
Depth(Point 20)
X	4.556	4.556	4.556	4.556	4.556	4.556	4.556	4.556	4.556	4.556
Y	-3.877	-3.877	-3.877	-3.877	-3.877	-3.877	-3.877	-3.877	-3.877	-3.877
Depth(Point 21)
X	4.556	4.556	4.556	4.556	4.556	4.556	4.556	4.556	4.556	4.556
Y	-1.497	-1.497	-1.497	-1.497	-1.497	-1.497	-1.497	-1.497	-1.497	-1.497
Depth(Point 22)
X	4.556	4.556	4.556	4.556	4.556	4.556	4.556	4.556	4.556	4.556
Y	0.743	0.743	0.743	0.743	0.743	0.743	0.743	0.743	0.743	0.743
Depth(Point 23)
X	4.556	4.556	4.556	4.556	4.556	4.556	4.556	4.556	4.556	4.556
Y	3.123	3.123	3.123	3.123	3.123	3.123	3.123	3.123	3.123	3.123
Depth(Point 24)
X	4.556	4.556	4.556	4.556	4.556	4.556	4.556	4.556	4.556	4.556
Y	5.503	5.503	5.503	5.503	5.503	5.503	5.503	5.503	5.503	5.503
Depth(Point 25)
											Average (mm)	0.0522668	0.0778541	0.130121	0.0594125	0.0118575	0.0138546	0.00741096	0.0297734	0.0219209	0.273555
											Average (um)	52.2668	77.8541	130.121	59.4125	11.8575	13.8546	7.41096	29.7734	21.9209	273.555
