# Supplementary material for: Multimodal imaging and functional analysis of the chick NMDA retinal damage model
Source: PLoS One. 2021 Sep 7;16(9):e0257148. doi: 10.1371/journal.pone.0257148 (PMC8423281; doi:10.1371/journal.pone.0257148)
Supplement: S1 File — (ZIP) [file pone.0257148.s004.zip › SD-OCT/C200727/001/D8-PWk2/C200727-001_OD_V_14X14_0_REGAVG0000060/Manual_PreDefineFiveByFiveGridRectangularRetina_1.csv]

Bioptigen	X	Y	Depth(Point 1)	X	Y	Depth(Point 2)	X	Y	Depth(Point 3)	X	Y	Depth(Point 4)	X	Y	Depth(Point 5)	X	Y	Depth(Point 6)	X	Y	Depth(Point 7)	X	Y	Depth(Point 8)	X	Y	Depth(Point 9)	X	Y	Depth(Point 10)	X	Y	Depth(Point 11)	X	Y	Depth(Point 12)	X	Y	Depth(Point 13)	X	Y	Depth(Point 14)	X	Y	Depth(Point 15)	X	Y	Depth(Point 16)	X
Inner RNFL	-4.824	-3.877		-4.824	-1.497		-4.824	0.743	0.378614144730695	-4.824	3.123	0.351154570726373	-4.824	5.503		-2.444	-3.877		-2.444	-1.497		-2.444	0.743		-2.444	3.123	0.330559890223131	-2.444	5.503		-0.204	-3.877	0.28015124005148	-0.204	-1.497	0.295129189508383	-0.204	0.743	0.29949775809998	-0.204	3.123	0.305738570373689	-0.204	5.503		2.176	-3.877		2.176
Outer RNFL	-4.824	-3.877		-4.824	-1.497		-4.824	0.743	0.437277780103567	-4.824	3.123	0.390471688050744	-4.824	5.503		-2.444	-3.877		-2.444	-1.497		-2.444	0.743		-2.444	3.123	0.386727200686518	-2.444	5.503		-0.204	-3.877	0.346303850152803	-0.204	-1.497	0.368770774338158	-0.204	0.743	0.343807525243319	-0.204	3.123	0.342559362788577	-0.204	5.503		2.176	-3.877		2.176
Outer IPL	-4.824	-3.877		-4.824	-1.497		-4.824	0.743	0.509047121251228	-4.824	3.123	0.474098572518454	-4.824	5.503		-2.444	-3.877		-2.444	-1.497		-2.444	0.743		-2.444	3.123	0.46536143533526	-2.444	5.503		-0.204	-3.877	0.406215647980416	-0.204	-1.497	0.436795628121593	-0.204	0.743	0.427434409711029	-0.204	3.123	0.434299303212109	-0.204	5.503		2.176	-3.877		2.176
Outer INL	-4.824	-3.877		-4.824	-1.497		-4.824	0.743	0.563342188032503	-4.824	3.123		-4.824	5.503		-2.444	-3.877		-2.444	-1.497		-2.444	0.743		-2.444	3.123		-2.444	5.503		-0.204	-3.877		-0.204	-1.497	0.485473963856529	-0.204	0.743	0.489842532448126	-0.204	3.123	0.499827832086061	-0.204	5.503		2.176	-3.877		2.176
Outer OPL	-4.824	-3.877		-4.824	-1.497		-4.824	0.743	0.575823812579922	-4.824	3.123		-4.824	5.503		-2.444	-3.877		-2.444	-1.497		-2.444	0.743		-2.444	3.123		-2.444	5.503		-0.204	-3.877		-0.204	-1.497	0.495459263494465	-0.204	0.743	0.501700075768174	-0.204	3.123	0.512309456633481	-0.204	5.503		2.176	-3.877		2.176
Outer ONL	-4.824	-3.877		-4.824	-1.497		-4.824	0.743	0.587681355899971	-4.824	3.123	0.559597700668277	-4.824	5.503		-2.444	-3.877		-2.444	-1.497		-2.444	0.743		-2.444	3.123	0.556477294531422	-2.444	5.503		-0.204	-3.877	0.478609070355448	-0.204	-1.497	0.510437212951368	-0.204	0.743	0.51792618767982	-0.204	3.123	0.526039243635642	-0.204	5.503		2.176	-3.877		2.176
Inner IS/OS	-4.824	-3.877		-4.824	-1.497		-4.824	0.743	0.594546249401051	-4.824	3.123	0.563966269259874	-4.824	5.503		-2.444	-3.877		-2.444	-1.497		-2.444	0.743		-2.444	3.123	0.560845863123019	-2.444	5.503		-0.204	-3.877	0.486722126311271	-0.204	-1.497	0.518550268907191	-0.204	0.743	0.527287406090384	-0.204	3.123	0.533528218364094	-0.204	5.503		2.176	-3.877		2.176
Outer IS/OS	-4.824	-3.877		-4.824	-1.497		-4.824	0.743	0.615140929904293	-4.824	3.123	0.578944218716777	-4.824	5.503		-2.444	-3.877		-2.444	-1.497		-2.444	0.743		-2.444	3.123	0.576447893807293	-2.444	5.503		-0.204	-3.877	0.501075994540803	-0.204	-1.497	0.534152299591465	-0.204	0.743	0.53727270572832	-0.204	3.123	0.546633924138884	-0.204	5.503		2.176	-3.877		2.176
ETPRS	-4.824	-3.877		-4.824	-1.497		-4.824	0.743	0.625538435532451	-4.824	3.123	0.593298086946309	-4.824	5.503		-2.444	-3.877		-2.444	-1.497		-2.444	0.743		-2.444	3.123	0.591425843264196	-2.444	5.503		-0.204	-3.877	0.518550268907191	-0.204	-1.497	0.545385761684142	-0.204	0.743	0.554122898867336	-0.204	3.123	0.565356360960013	-0.204	5.503		2.176	-3.877		2.176
RPE	-4.824	-3.877		-4.824	-1.497		-4.824	0.743	0.640516384989354	-4.824	3.123	0.620133579723261	-4.824	5.503		-2.444	-3.877		-2.444	-1.497		-2.444	0.743		-2.444	3.123	0.612644604994809	-2.444	5.503		-0.204	-3.877	0.534152299591465	-0.204	-1.497	0.573469416915836	-0.204	0.743	0.572221254461094	-0.204	3.123	0.592191853736965	-0.204	5.503		2.176	-3.877		2.176
[truncated: 26 more columns]
