# Supplementary material for: Multimodal imaging and functional analysis of the chick NMDA retinal damage model
Source: PLoS One. 2021 Sep 7;16(9):e0257148. doi: 10.1371/journal.pone.0257148 (PMC8423281; doi:10.1371/journal.pone.0257148)
Supplement: S1 File — (ZIP) [file pone.0257148.s004.zip › SD-OCT/C200727/001/D8-PWk2/C200727-001_OS_R_14_0_REGAVG0000045/C200727-001 OS R D8Pk2.xlsx]

## Sheet: Manual_PreDefineThreeByFourGrid
Bioptigen	X	Y	Depth(Point 1)	X	Y	Depth(Point 2)	X	Y	Depth(Point 3)	X	Y	Depth(Point 4)	X	Y	Depth(Point 5)	X	Y	Depth(Point 6)	X	Y	Depth(Point 7)	X	Y	Depth(Point 8)	X	Y	Depth(Point 9)
Inner RNFL	0	-3.5	0.30632	0	0	0.29259	0	3.5	0.302575	-2.475	-2.475	0.319426	-3.5	0	0.308192	2.475	2.475	0.283229	-2.475	2.475		3.5	0	0.24516	2.475	-2.475	0.26201
Outer RNFL	0	-3.5	0.342517	0	0	0.32629	0	3.5	0.389323	-2.475	-2.475	0.366232	-3.5	0	0.380586	2.475	2.475	0.339396	-2.475	2.475		3.5	0	0.287597	2.475	-2.475	0.291966
Outer IPL	0	-3.5	0.424895	0	0	0.415534	0	3.5	0.419279	-2.475	-2.475	0.433008	-3.5	0	0.431136	2.475	2.475	0.409917	-2.475	2.475		3.5	0	0.3706	2.475	-2.475	0.378713
Outer INL	0	-3.5	0.450483	0	0	0.437377	0	3.5	0.456723	-2.475	-2.475	0.45922	-3.5	0	0.450483	2.475	2.475	0.43176	-2.475	2.475		3.5	0	0.388075	2.475	-2.475	0.403677
Outer OPL	0	-3.5	0.46234	0	0	0.451107	0	3.5	0.473574	-2.475	-2.475	0.467957	-3.5	0	0.461092	2.475	2.475	0.44237	-2.475	2.475		3.5	0	0.399308	2.475	-2.475	0.415534
Outer ONL	0	-3.5	0.486055	0	0	0.474822	0	3.5	0.491672	-2.475	-2.475	0.49292	-3.5	0	0.485431	2.475	2.475	0.462964	-2.475	2.475		3.5	0	0.424895	2.475	-2.475	0.435505
Inner IS/OS	0	-3.5	0.49292	0	0	0.484807	0	3.5	0.502281	-2.475	-2.475	0.50353	-3.5	0	0.494168	2.475	2.475	0.472325	-2.475	2.475		3.5	0	0.430512	2.475	-2.475	0.444866
Outer IS/OS	0	-3.5	0.509146	0	0	0.497913	0	3.5	0.514763	-2.475	-2.475	0.512891	-3.5	0	0.506026	2.475	2.475	0.489176	-2.475	2.475		3.5	0	0.447362	2.475	-2.475	0.461092
ETPRS	0	-3.5	0.525372	0	0	0.514763	0	3.5	0.530989	-2.475	-2.475	0.53411	-3.5	0	0.526621	2.475	2.475	0.504778	-2.475	2.475		3.5	0	0.46234	2.475	-2.475	0.47919
RPE	0	-3.5	0.544719	0	0	0.535982	0	3.5	0.550336	-2.475	-2.475	0.551584	-3.5	0	0.53723	2.475	2.475	0.522252	-2.475	2.475		3.5	0	0.486055	2.475	-2.475	0.496665

## Sheet: Sheet1
Bioptigen	Inner RNFL	Outer RNFL	Outer IPL	Outer INL	Outer OPL	Outer ONL	Inner IS/OS	Outer IS/OS	ETPRS	RPE		RNFL	IPL	RNFL+IPL	INL	OPL	ONL	ELM	PR Segments	RPE	TOTAL
X	0	0	0	0	0	0	0	0	0	0
Y	-3.5	-3.5	-3.5	-3.5	-3.5	-3.5	-3.5	-3.5	-3.5	-3.5
Depth(Point 1)	0.30632	0.342517	0.424895	0.450483	0.46234	0.486055	0.49292	0.509146	0.525372	0.544719		0.0361967	0.0823787	0.118575	0.0255873	0.0118575	0.0237151	0.00686489	0.0324522	0.0193465	0.238399
X	0	0	0	0	0	0	0	0	0	0
Y	0	0	0	0	0	0	0	0	0	0
Depth(Point 2)	0.29259	0.32629	0.415534	0.437377	0.451107	0.474822	0.484807	0.497913	0.514763	0.535982		0.0337004	0.0892436	0.122944	0.0218428	0.0137298	0.0237151	0.0099853	0.0299559	0.0212188	0.243392
X	0	0	0	0	0	0	0	0	0	0
Y	3.5	3.5	3.5	3.5	3.5	3.5	3.5	3.5	3.5	3.5
Depth(Point 3)	0.302575	0.389323	0.419279	0.456723	0.473574	0.491672	0.502281	0.514763	0.530989	0.550336		0.0867473	0.0299559	0.116703	0.0374449	0.0168502	0.0180984	0.0106094	0.0287077	0.0193465	0.24776
X	-2.475	-2.475	-2.475	-2.475	-2.475	-2.475	-2.475	-2.475	-2.475	-2.475
Y	-2.475	-2.475	-2.475	-2.475	-2.475	-2.475	-2.475	-2.475	-2.475	-2.475
Depth(Point 4)	0.319426	0.366232	0.433008	0.45922	0.467957	0.49292	0.50353	0.512891	0.53411	0.551584		0.0468061	0.0667767	0.113583	0.0262114	0.00873714	0.0249632	0.0106094	0.03058	0.0174743	0.232158
X	-3.5	-3.5	-3.5	-3.5	-3.5	-3.5	-3.5	-3.5	-3.5	-3.5
Y	0	0	0	0	0	0	0	0	0	0
Depth(Point 5)	0.308192	0.380586	0.431136	0.450483	0.461092	0.485431	0.494168	0.506026	0.526621	0.53723		0.0723934	0.0505506	0.122944	0.0193465	0.0106094	0.0243392	0.00873714	0.0324522	0.0106094	0.229038
X	2.475	2.475	2.475	2.475	2.475	2.475	2.475	2.475	2.475	2.475
Y	2.475	2.475	2.475	2.475	2.475	2.475	2.475	2.475	2.475	2.475
Depth(Point 6)	0.283229	0.339396	0.409917	0.43176	0.44237	0.462964	0.472325	0.489176	0.504778	0.522252		0.0561673	0.0705212	0.126688	0.0218428	0.0106094	0.0205947	0.00936122	0.0324522	0.0174743	0.239023
X	-2.475	-2.475	-2.475	-2.475	-2.475	-2.475	-2.475	-2.475	-2.475	-2.475
Y	2.475	2.475	2.475	2.475	2.475	2.475	2.475	2.475	2.475	2.475
Depth(Point 7)
X	3.5	3.5	3.5	3.5	3.5	3.5	3.5	3.5	3.5	3.5
Y	0	0	0	0	0	0	0	0	0	0
Depth(Point 8)	0.24516	0.287597	0.3706	0.388075	0.399308	0.424895	0.430512	0.447362	0.46234	0.486055		0.0424375	0.0830028	0.12544	0.0174743	0.0112335	0.0255873	0.00561673	0.0318281	0.0237151	0.240895
X	2.475	2.475	2.475	2.475	2.475	2.475	2.475	2.475	2.475	2.475
Y	-2.475	-2.475	-2.475	-2.475	-2.475	-2.475	-2.475	-2.475	-2.475	-2.475
Depth(Point 9)	0.26201	0.291966	0.378713	0.403677	0.415534	0.435505	0.444866	0.461092	0.47919	0.496665		0.0299559	0.0867473	0.116703	0.0249632	0.0118575	0.0199706	0.00936122	0.0343245	0.0174743	0.234655
											Average (mm)	0.0505506	0.0698971	0.120448	0.0243392	0.0119356	0.0226229	0.00889316	0.0315941	0.0183324	0.238165
											Average (um)	50.5506	69.8971	120.448	24.3392	11.9356	22.6229	8.89316	31.5941	18.3324	238.165
