# Supplementary material for: Multimodal imaging and functional analysis of the chick NMDA retinal damage model
Source: PLoS One. 2021 Sep 7;16(9):e0257148. doi: 10.1371/journal.pone.0257148 (PMC8423281; doi:10.1371/journal.pone.0257148)
Supplement: S1 File — (ZIP) [file pone.0257148.s004.zip › SD-OCT/C200727/001/D8-PWk2/C200727-001_OS_R_14_0_REGAVG0000045/Manual_PreDefineThreeByFourGridRadialRetina_1.csv]

Bioptigen	X	Y	Depth(Point 1)	X	Y	Depth(Point 2)	X	Y	Depth(Point 3)	X	Y	Depth(Point 4)	X	Y	Depth(Point 5)	X	Y	Depth(Point 6)	X	Y	Depth(Point 7)	X	Y	Depth(Point 8)	X	Y	Depth(Point 9)
Inner RNFL	0.000	-3.500	0.306319869101252	0.000	0.000	0.29259008209909	0.000	3.500	0.302575381737026	-2.475	-2.475	0.319425574876042	-3.500	0.000	0.308192112783364	2.475	2.475	0.283228863688526	-2.475	2.475		3.500	0.000	0.245159908818896	2.475	-2.475	0.262010101957913
Outer RNFL	0.000	-3.500	0.342516580288768	0.000	0.000	0.326290468377123	0.000	3.500	0.389322672341591	-2.475	-2.475	0.366231666928865	-3.500	0.000	0.380585535158397	2.475	2.475	0.339396174151913	-2.475	2.475		3.500	0.000	0.287597432280122	2.475	-2.475	0.291966000871719
Outer IPL	0.000	-3.500	0.424895302301736	0.000	0.000	0.415534083891172	0.000	3.500	0.419278571255397	-2.475	-2.475	0.433008358257559	-3.500	0.000	0.431136114575446	2.475	2.475	0.409917352844833	-2.475	2.475		3.500	0.000	0.370600235520462	2.475	-2.475	0.378713291476284
Outer INL	0.000	-3.500	0.450482632623946	0.000	0.000	0.437376926849156	0.000	3.500	0.456723444897656	-2.475	-2.475	0.45921976980714	-3.500	0.000	0.450482632623946	2.475	2.475	0.431760195802817	-2.475	2.475		3.500	0.000	0.388074509886849	2.475	-2.475	0.403676540571123
Outer OPL	0.000	-3.500	0.462340175943994	0.000	0.000	0.451106713851317	0.000	3.500	0.473573638036672	-2.475	-2.475	0.467956906990333	-3.500	0.000	0.461092013489252	2.475	2.475	0.442369576668123	-2.475	2.475		3.500	0.000	0.399307971979526	2.475	-2.475	0.415534083891172
Outer ONL	0.000	-3.500	0.486055262584091	0.000	0.000	0.474821800491414	0.000	3.500	0.49167199363043	-2.475	-2.475	0.492920156085172	-3.500	0.000	0.48543118135672	2.475	2.475	0.462964257171365	-2.475	2.475		3.500	0.000	0.424895302301736	2.475	-2.475	0.435504683167043
Inner IS/OS	0.000	-3.500	0.492920156085172	0.000	0.000	0.484807100129349	0.000	3.500	0.502281374495737	-2.475	-2.475	0.503529536950478	-3.500	0.000	0.494168318539914	2.475	2.475	0.47232547558193	-2.475	2.475		3.500	0.000	0.430512033348075	2.475	-2.475	0.444865901577607
Outer IS/OS	0.000	-3.500	0.509146267996817	0.000	0.000	0.49791280590414	0.000	3.500	0.514762999043156	-2.475	-2.475	0.512890755361043	-3.500	0.000	0.506025861859962	2.475	2.475	0.489175668720946	-2.475	2.475		3.500	0.000	0.447362226487091	2.475	-2.475	0.461092013489252
ETPRS	0.000	-3.500	0.525372379908462	0.000	0.000	0.514762999043156	0.000	3.500	0.530989110954801	-2.475	-2.475	0.534109517091656	-3.500	0.000	0.526620542363204	2.475	2.475	0.50477769940522	-2.475	2.475		3.500	0.000	0.462340175943994	2.475	-2.475	0.479190369083011
RPE	0.000	-3.500	0.544718897956963	0.000	0.000	0.535981760773769	0.000	3.500	0.550335629003301	-2.475	-2.475	0.551583791458043	-3.500	0.000	0.537229923228511	2.475	2.475	0.522251973771607	-2.475	2.475		3.500	0.000	0.486055262584091	2.475	-2.475	0.496664643449398
