# Supplementary material for: Multimodal imaging and functional analysis of the chick NMDA retinal damage model
Source: PLoS One. 2021 Sep 7;16(9):e0257148. doi: 10.1371/journal.pone.0257148 (PMC8423281; doi:10.1371/journal.pone.0257148)
Supplement: S1 File — (ZIP) [file pone.0257148.s004.zip › SD-OCT/C200727/001/D8-PWk2/C200727-001_OS_V_14X14_0_REGAVG0000049/C200727-001 OS V D8Pwk2.xlsx]

## Sheet: Manual_PreDefineFiveByFiveGridR
Bioptigen	X	Y	Depth(Point 1)	X	Y	Depth(Point 2)	X	Y	Depth(Point 3)	X	Y	Depth(Point 4)	X	Y	Depth(Point 5)	X	Y	Depth(Point 6)	X	Y	Depth(Point 7)	X	Y	Depth(Point 8)	X	Y	Depth(Point 9)	X	Y	Depth(Point 10)	X	Y	Depth(Point 11)	X	Y	Depth(Point 12)	X	Y	Depth(Point 13)	X	Y	Depth(Point 14)	X	Y	Depth(Point 15)	X	Y	Depth(Point 16)	X
Inner RNFL	-4.702	-4.445		-4.702	-2.065		-4.702	0.175		-4.702	2.555		-4.702	4.935		-2.322	-4.445		-2.322	-2.065		-2.322	0.175		-2.322	2.555		-2.322	4.935		-0.082	-4.445	0.321568	-0.082	-2.065	0.359013	-0.082	0.175	0.25991	-0.082	2.555		-0.082	4.935		2.298	-4.445		2.298
Outer RNFL	-4.702	-4.445		-4.702	-2.065		-4.702	0.175		-4.702	2.555		-4.702	4.935		-2.322	-4.445		-2.322	-2.065		-2.322	0.175		-2.322	2.555		-2.322	4.935		-0.082	-4.445	0.38148	-0.082	-2.065	0.410812	-0.082	0.175	0.298603	-0.082	2.555		-0.082	4.935		2.298	-4.445		2.298
Outer IPL	-4.702	-4.445		-4.702	-2.065		-4.702	0.175		-4.702	2.555		-4.702	4.935		-2.322	-4.445		-2.322	-2.065		-2.322	0.175		-2.322	2.555		-2.322	4.935		-0.082	-4.445	0.436399	-0.082	-2.065	0.472596	-0.082	0.175	0.384727	-0.082	2.555		-0.082	4.935		2.298	-4.445		2.298
Outer INL	-4.702	-4.445		-4.702	-2.065		-4.702	0.175		-4.702	2.555		-4.702	4.935		-2.322	-4.445		-2.322	-2.065		-2.322	0.175		-2.322	2.555		-2.322	4.935		-0.082	-4.445		-0.082	-2.065		-0.082	0.175	0.406569	-0.082	2.555		-0.082	4.935		2.298	-4.445		2.298
Outer OPL	-4.702	-4.445		-4.702	-2.065		-4.702	0.175		-4.702	2.555		-4.702	4.935		-2.322	-4.445		-2.322	-2.065		-2.322	0.175		-2.322	2.555		-2.322	4.935		-0.082	-4.445		-0.082	-2.065		-0.082	0.175	0.418427	-0.082	2.555		-0.082	4.935		2.298	-4.445		2.298
Outer ONL	-4.702	-4.445		-4.702	-2.065		-4.702	0.175		-4.702	2.555		-4.702	4.935		-2.322	-4.445		-2.322	-2.065		-2.322	0.175		-2.322	2.555		-2.322	4.935		-0.082	-4.445	0.492566	-0.082	-2.065	0.523146	-0.082	0.175	0.434029	-0.082	2.555		-0.082	4.935		2.298	-4.445		2.298
Inner IS/OS	-4.702	-4.445		-4.702	-2.065		-4.702	0.175		-4.702	2.555		-4.702	4.935		-2.322	-4.445		-2.322	-2.065		-2.322	0.175		-2.322	2.555		-2.322	4.935		-0.082	-4.445	0.497559	-0.082	-2.065	0.528139	-0.082	0.175	0.447135	-0.082	2.555		-0.082	4.935		2.298	-4.445		2.298
Outer IS/OS	-4.702	-4.445		-4.702	-2.065		-4.702	0.175		-4.702	2.555		-4.702	4.935		-2.322	-4.445		-2.322	-2.065		-2.322	0.175		-2.322	2.555		-2.322	4.935		-0.082	-4.445	0.510665	-0.082	-2.065	0.551854	-0.082	0.175	0.461489	-0.082	2.555		-0.082	4.935		2.298	-4.445		2.298
ETPRS	-4.702	-4.445		-4.702	-2.065		-4.702	0.175		-4.702	2.555		-4.702	4.935		-2.322	-4.445		-2.322	-2.065		-2.322	0.175		-2.322	2.555		-2.322	4.935		-0.082	-4.445	0.529387	-0.082	-2.065	0.569952	-0.082	0.175	0.476467	-0.082	2.555		-0.082	4.935		2.298	-4.445		2.298
RPE	-4.702	-4.445		-4.702	-2.065		-4.702	0.175		-4.702	2.555		-4.702	4.935		-2.322	-4.445		-2.322	-2.065		-2.322	0.175		-2.322	2.555		-2.322	4.935		-0.082	-4.445	0.541245	-0.082	-2.065	0.588051	-0.082	0.175	0.491444	-0.082	2.555		-0.082	4.935		2.298	-4.445		2.298
[truncated: 26 more columns]

## Sheet: Sheet1
Bioptigen	Inner RNFL	Outer RNFL	Outer IPL	Outer INL	Outer OPL	Outer ONL	Inner IS/OS	Outer IS/OS	ETPRS	RPE		RNFL	IPL	RNFL+IPL	INL	OPL	ONL	ELM	PR Segments	RPE	TOTAL
X	-4.702	-4.702	-4.702	-4.702	-4.702	-4.702	-4.702	-4.702	-4.702	-4.702
Y	-4.445	-4.445	-4.445	-4.445	-4.445	-4.445	-4.445	-4.445	-4.445	-4.445
Depth(Point 1)
X	-4.702	-4.702	-4.702	-4.702	-4.702	-4.702	-4.702	-4.702	-4.702	-4.702
Y	-2.065	-2.065	-2.065	-2.065	-2.065	-2.065	-2.065	-2.065	-2.065	-2.065
Depth(Point 2)
X	-4.702	-4.702	-4.702	-4.702	-4.702	-4.702	-4.702	-4.702	-4.702	-4.702
Y	0.175	0.175	0.175	0.175	0.175	0.175	0.175	0.175	0.175	0.175
Depth(Point 3)
X	-4.702	-4.702	-4.702	-4.702	-4.702	-4.702	-4.702	-4.702	-4.702	-4.702
Y	2.555	2.555	2.555	2.555	2.555	2.555	2.555	2.555	2.555	2.555
Depth(Point 4)
X	-4.702	-4.702	-4.702	-4.702	-4.702	-4.702	-4.702	-4.702	-4.702	-4.702
Y	4.935	4.935	4.935	4.935	4.935	4.935	4.935	4.935	4.935	4.935
Depth(Point 5)
X	-2.322	-2.322	-2.322	-2.322	-2.322	-2.322	-2.322	-2.322	-2.322	-2.322
Y	-4.445	-4.445	-4.445	-4.445	-4.445	-4.445	-4.445	-4.445	-4.445	-4.445
Depth(Point 6)
X	-2.322	-2.322	-2.322	-2.322	-2.322	-2.322	-2.322	-2.322	-2.322	-2.322
Y	-2.065	-2.065	-2.065	-2.065	-2.065	-2.065	-2.065	-2.065	-2.065	-2.065
Depth(Point 7)
X	-2.322	-2.322	-2.322	-2.322	-2.322	-2.322	-2.322	-2.322	-2.322	-2.322
Y	0.175	0.175	0.175	0.175	0.175	0.175	0.175	0.175	0.175	0.175
Depth(Point 8)
X	-2.322	-2.322	-2.322	-2.322	-2.322	-2.322	-2.322	-2.322	-2.322	-2.322
Y	2.555	2.555	2.555	2.555	2.555	2.555	2.555	2.555	2.555	2.555
Depth(Point 9)
X	-2.322	-2.322	-2.322	-2.322	-2.322	-2.322	-2.322	-2.322	-2.322	-2.322
Y	4.935	4.935	4.935	4.935	4.935	4.935	4.935	4.935	4.935	4.935
Depth(Point 10)
X	-0.082	-0.082	-0.082	-0.082	-0.082	-0.082	-0.082	-0.082	-0.082	-0.082
Y	-4.445	-4.445	-4.445	-4.445	-4.445	-4.445	-4.445	-4.445	-4.445	-4.445
Depth(Point 11)	0.321568	0.38148	0.436399			0.492566	0.497559	0.510665	0.529387	0.541245		0.0599118	0.0549191	0.114831				0.00499265	0.0318281	0.0118575	0.219677
X	-0.082	-0.082	-0.082	-0.082	-0.082	-0.082	-0.082	-0.082	-0.082	-0.082
Y	-2.065	-2.065	-2.065	-2.065	-2.065	-2.065	-2.065	-2.065	-2.065	-2.065
Depth(Point 12)	0.359013	0.410812	0.472596			0.523146	0.528139	0.551854	0.569952	0.588051		0.0517987	0.061784	0.113583				0.00499265	0.0418134	0.0180984	0.229038
X	-0.082	-0.082	-0.082	-0.082	-0.082	-0.082	-0.082	-0.082	-0.082	-0.082
Y	0.175	0.175	0.175	0.175	0.175	0.175	0.175	0.175	0.175	0.175
Depth(Point 13)	0.25991	0.298603	0.384727	0.406569	0.418427	0.434029	0.447135	0.461489	0.476467	0.491444		0.038693	0.0861232	0.124816	0.0218428	0.0118575	0.015602	0.0131057	0.0293318	0.0149779	0.231534
X	-0.082	-0.082	-0.082	-0.082	-0.082	-0.082	-0.082	-0.082	-0.082	-0.082
Y	2.555	2.555	2.555	2.555	2.555	2.555	2.555	2.555	2.555	2.555
Depth(Point 14)
X	-0.082	-0.082	-0.082	-0.082	-0.082	-0.082	-0.082	-0.082	-0.082	-0.082
Y	4.935	4.935	4.935	4.935	4.935	4.935	4.935	4.935	4.935	4.935
Depth(Point 15)
X	2.298	2.298	2.298	2.298	2.298	2.298	2.298	2.298	2.298	2.298
Y	-4.445	-4.445	-4.445	-4.445	-4.445	-4.445	-4.445	-4.445	-4.445	-4.445
Depth(Point 16)
X	2.298	2.298	2.298	2.298	2.298	2.298	2.298	2.298	2.298	2.298
Y	-2.065	-2.065	-2.065	-2.065	-2.065	-2.065	-2.065	-2.065	-2.065	-2.065
Depth(Point 17)	0.367083	0.434484						0.568661	0.586136	0.606106		0.0674008								0.0199706	0.239023
X	2.298	2.298	2.298	2.298	2.298	2.298	2.298	2.298	2.298	2.298
Y	0.175	0.175	0.175	0.175	0.175	0.175	0.175	0.175	0.175	0.175
Depth(Point 18)	0.248677	0.286746	0.374117					0.450879	0.463361	0.482707		0.038069	0.0873714	0.12544						0.0193465	0.23403
X	2.298	2.298	2.298	2.298	2.298	2.298	2.298	2.298	2.298	2.298
Y	2.555	2.555	2.555	2.555	2.555	2.555	2.555	2.555	2.555	2.555
Depth(Point 19)	0.203119	0.234323	0.324815	0.346034	0.361636	0.382854	0.390967	0.407818	0.422796	0.439646		0.0312041	0.0904918	0.121696	0.0212188	0.015602	0.0212188	0.00811306	0.0318281	0.0168502	0.236527
X	2.298	2.298	2.298	2.298	2.298	2.298	2.298	2.298	2.298	2.298
Y	4.935	4.935	4.935	4.935	4.935	4.935	4.935	4.935	4.935	4.935
Depth(Point 20)
X	4.678	4.678	4.678	4.678	4.678	4.678	4.678	4.678	4.678	4.678
Y	-4.445	-4.445	-4.445	-4.445	-4.445	-4.445	-4.445	-4.445	-4.445	-4.445
Depth(Point 21)
X	4.678	4.678	4.678	4.678	4.678	4.678	4.678	4.678	4.678	4.678
Y	-2.065	-2.065	-2.065	-2.065	-2.065	-2.065	-2.065	-2.065	-2.065	-2.065
Depth(Point 22)
X	4.678	4.678	4.678	4.678	4.678	4.678	4.678	4.678	4.678	4.678
Y	0.175	0.175	0.175	0.175	0.175	0.175	0.175	0.175	0.175	0.175
Depth(Point 23)
X	4.678	4.678	4.678	4.678	4.678	4.678	4.678	4.678	4.678	4.678
Y	2.555	2.555	2.555	2.555	2.555	2.555	2.555	2.555	2.555	2.555
Depth(Point 24)	0.179404	0.219969	0.296731			0.347282	0.357267	0.379734	0.394712	0.410314		0.0405653	0.076762	0.117327				0.0099853	0.0374449	0.015602	0.23091
X	4.678	4.678	4.678	4.678	4.678	4.678	4.678	4.678	4.678	4.678
Y	4.935	4.935	4.935	4.935	4.935	4.935	4.935	4.935	4.935	4.935
Depth(Point 25)
											Average (mm)	0.0468061	0.0762419	0.119616	0.0215308	0.0137298	0.0184104	0.00823787	0.0344493	0.0166719	0.231534
											Average (um)	46.8061	76.2419	119.616	21.5308	13.7298	18.4104	8.23787	34.4493	16.6719	231.534
