# Supplementary material for: Multimodal imaging and functional analysis of the chick NMDA retinal damage model
Source: PLoS One. 2021 Sep 7;16(9):e0257148. doi: 10.1371/journal.pone.0257148 (PMC8423281; doi:10.1371/journal.pone.0257148)
Supplement: S1 File — (ZIP) [file pone.0257148.s004.zip › SD-OCT/C200727/001/D8-PWk2/C200727-001_OS_V_14X14_0_REGAVG0000049/Manual_PreDefineFiveByFiveGridRectangularRetina_1.csv]

Bioptigen	X	Y	Depth(Point 1)	X	Y	Depth(Point 2)	X	Y	Depth(Point 3)	X	Y	Depth(Point 4)	X	Y	Depth(Point 5)	X	Y	Depth(Point 6)	X	Y	Depth(Point 7)	X	Y	Depth(Point 8)	X	Y	Depth(Point 9)	X	Y	Depth(Point 10)	X	Y	Depth(Point 11)	X	Y	Depth(Point 12)	X	Y	Depth(Point 13)	X	Y	Depth(Point 14)	X	Y	Depth(Point 15)	X	Y	Depth(Point 16)	X
Inner RNFL	-4.702	-4.445		-4.702	-2.065		-4.702	0.175		-4.702	2.555		-4.702	4.935		-2.322	-4.445		-2.322	-2.065		-2.322	0.175		-2.322	2.555		-2.322	4.935		-0.082	-4.445	0.321568095302979	-0.082	-2.065	0.359012968945238	-0.082	0.175	0.259910364030784	-0.082	2.555		-0.082	4.935		2.298	-4.445		2.298
Outer RNFL	-4.702	-4.445		-4.702	-2.065		-4.702	0.175		-4.702	2.555		-4.702	4.935		-2.322	-4.445		-2.322	-2.065		-2.322	0.175		-2.322	2.555		-2.322	4.935		-0.082	-4.445	0.381479893130592	-0.082	-2.065	0.410811710817028	-0.082	0.175	0.298603400127784	-0.082	2.555		-0.082	4.935		2.298	-4.445		2.298
Outer IPL	-4.702	-4.445		-4.702	-2.065		-4.702	0.175		-4.702	2.555		-4.702	4.935		-2.322	-4.445		-2.322	-2.065		-2.322	0.175		-2.322	2.555		-2.322	4.935		-0.082	-4.445	0.436399041139238	-0.082	-2.065	0.472595752326754	-0.082	0.175	0.384726609504978	-0.082	2.555		-0.082	4.935		2.298	-4.445		2.298
Outer INL	-4.702	-4.445		-4.702	-2.065		-4.702	0.175		-4.702	2.555		-4.702	4.935		-2.322	-4.445		-2.322	-2.065		-2.322	0.175		-2.322	2.555		-2.322	4.935		-0.082	-4.445		-0.082	-2.065		-0.082	0.175	0.406569452462962	-0.082	2.555		-0.082	4.935		2.298	-4.445		2.298
Outer OPL	-4.702	-4.445		-4.702	-2.065		-4.702	0.175		-4.702	2.555		-4.702	4.935		-2.322	-4.445		-2.322	-2.065		-2.322	0.175		-2.322	2.555		-2.322	4.935		-0.082	-4.445		-0.082	-2.065		-0.082	0.175	0.418426995783011	-0.082	2.555		-0.082	4.935		2.298	-4.445		2.298
Outer ONL	-4.702	-4.445		-4.702	-2.065		-4.702	0.175		-4.702	2.555		-4.702	4.935		-2.322	-4.445		-2.322	-2.065		-2.322	0.175		-2.322	2.555		-2.322	4.935		-0.082	-4.445	0.492566351602625	-0.082	-2.065	0.523146331743803	-0.082	0.175	0.434029026467285	-0.082	2.555		-0.082	4.935		2.298	-4.445		2.298
Inner IS/OS	-4.702	-4.445		-4.702	-2.065		-4.702	0.175		-4.702	2.555		-4.702	4.935		-2.322	-4.445		-2.322	-2.065		-2.322	0.175		-2.322	2.555		-2.322	4.935		-0.082	-4.445	0.497559001421593	-0.082	-2.065	0.528138981562771	-0.082	0.175	0.447134732242076	-0.082	2.555		-0.082	4.935		2.298	-4.445		2.298
Outer IS/OS	-4.702	-4.445		-4.702	-2.065		-4.702	0.175		-4.702	2.555		-4.702	4.935		-2.322	-4.445		-2.322	-2.065		-2.322	0.175		-2.322	2.555		-2.322	4.935		-0.082	-4.445	0.510664707196383	-0.082	-2.065	0.551854068202868	-0.082	0.175	0.461488600471608	-0.082	2.555		-0.082	4.935		2.298	-4.445		2.298
ETPRS	-4.702	-4.445		-4.702	-2.065		-4.702	0.175		-4.702	2.555		-4.702	4.935		-2.322	-4.445		-2.322	-2.065		-2.322	0.175		-2.322	2.555		-2.322	4.935		-0.082	-4.445	0.529387144017513	-0.082	-2.065	0.569952423796626	-0.082	0.175	0.476466549928511	-0.082	2.555		-0.082	4.935		2.298	-4.445		2.298
RPE	-4.702	-4.445		-4.702	-2.065		-4.702	0.175		-4.702	2.555		-4.702	4.935		-2.322	-4.445		-2.322	-2.065		-2.322	0.175		-2.322	2.555		-2.322	4.935		-0.082	-4.445	0.541244687337561	-0.082	-2.065	0.588050779390384	-0.082	0.175	0.491444499385415	-0.082	2.555		-0.082	4.935		2.298	-4.445		2.298
[truncated: 26 more columns]
