# Supplementary material for: Multimodal imaging and functional analysis of the chick NMDA retinal damage model
Source: PLoS One. 2021 Sep 7;16(9):e0257148. doi: 10.1371/journal.pone.0257148 (PMC8423281; doi:10.1371/journal.pone.0257148)
Supplement: S1 File — (ZIP) [file pone.0257148.s004.zip › SD-OCT/C200727/002/D15-PWk3/C200727-002 D15PWk3 SDOCT Data Summary.xlsx]

## Sheet: 1st
OD	RNFL	IPL	RNFL+IPL	INL	OPL	ONL	ELM	PR Segments	RPE	TOTAL					RNFL	IPL	RNFL+IPL	INL	OPL	ONL	ELM	PR Segments	RPE	TOTAL
Radial	45.2806	80.8532	126.134	58.3863	10.4014	15.7407	6.44884	34.8792	18.6531	270.643				OD - Untreated	41.7468	80.85	123.433	60.7092	10.3181	16.9195	6.51285	34.4818	19.0566	269.244
Volumetric	38.213	80.8469	120.731	63.0322	10.2349	18.0984	6.57686	34.0844	19.46	267.844				OS - NMDA	45.7521	52.8909	92.1213	55.2659	11.0254	20.9414	7.10066	34.6226	16.9577	237.917
Ave	41.7468	80.85	123.433	60.7092	10.3181	16.9195	6.51285	34.4818	19.0566	269.244
STDEV	4.99754	0.00445739	3.82007	3.28517	0.117678	1.6671	0.0905212	0.561987	0.57059	1.9791
OS
Radial	45.0725	51.7987	96.8713	55.2659	11.0254	20.9414	5.96344	35.2953	16.5035	241.866
Volumetric	46.4316	53.983	87.3714				8.23787	33.95	17.4119	233.968
Ave	45.7521	52.8909	92.1213	55.2659	11.0254	20.9414	7.10066	34.6226	16.9577	237.917
STDEV	0.961036	1.54452	6.71745	#DIV/0!	#DIV/0!	#DIV/0!	1.60826	0.95123	0.642325	5.5848
OD	%RNFL	%IPL	%RNFL-IPL	%INL	%OPL	%ONL	%ELM	%PRS	%RPE
Radial	0.167307	0.298745	0.466052	0.215731	0.038432	0.0581604	0.0238278	0.128875	0.0689213
Volumetric	0.142669	0.301843	0.450752	0.235331	0.0382122	0.0675704	0.0245548	0.127255	0.0726542
Ave	0.154988	0.300294	0.458402	0.225531	0.0383221	0.0628654	0.0241913	0.128065	0.0707878
STDEV	0.0174221	0.00219078	0.0108186	0.0138593	0.000155378	0.0066539	0.000514026	0.00114593	0.00263956
	1.74221	0.219078	1.08186	1.38593	0.0155378	0.66539	0.0514026	0.114593	0.263956
OS
Radial	#REF!	#REF!	#REF!	#REF!	#REF!	#REF!	#REF!	#REF!	#REF!
Volumetric	0.198453	0.230728	0.373433	0	0	0	0.0352094	0.145105	0.0744198
Ave	#REF!	#REF!	#REF!	#REF!	#REF!	#REF!	#REF!	#REF!	#REF!				RNFL/Total	IPL/Total	RNFL+INL/Total	INL/Total	OPL/Total	ONL/Total	ERM/Total	PRS/Total	RPE/Total
STDEV	#REF!	#REF!	#REF!	#REF!	#REF!	#REF!	#REF!	#REF!	#REF!			OD - Untreated	15.4988	30.0294	45.8402	22.5531	3.83221	6.28654	2.41913	12.8065	7.07878
	#REF!	#REF!	#REF!	#REF!	#REF!	#REF!	#REF!	#REF!	#REF!			OS - Untreated	#REF!	#REF!	#REF!	#REF!	#REF!	#REF!	#REF!	#REF!	#REF!
Ratio	RNFL	IPL	RNFL+IPL	INL	OPL	ONL	ELM	PR Segments	RPE	TOTAL
OS/OD	#REF!	#REF!	#REF!	#REF!	#REF!	#REF!	#REF!	#REF!	#REF!	0.883649
OD/OD	1	1	1	1	1	1	1	1	1	1
