# Supplementary material for: Multimodal imaging and functional analysis of the chick NMDA retinal damage model
Source: PLoS One. 2021 Sep 7;16(9):e0257148. doi: 10.1371/journal.pone.0257148 (PMC8423281; doi:10.1371/journal.pone.0257148)
Supplement: S1 File — (ZIP) [file pone.0257148.s004.zip › SD-OCT/C200727/002/D15-PWk3/C200727-002_OD_R_14_0_REGAVG0000096/C200727-002 OD R D15 PWk3.xlsx]

## Sheet: Sheet1
Bioptigen	X	Y	Depth(Point 1)	X	Y	Depth(Point 2)	X	Y	Depth(Point 3)	X	Y	Depth(Point 4)	X	Y	Depth(Point 5)	X	Y	Depth(Point 6)	X	Y	Depth(Point 7)	X	Y	Depth(Point 8)	X	Y	Depth(Point 9)
Inner RNFL	0	-3.5	0.602449	0	0	0.596833	0	3.5	0.661113	-2.475	-2.475	0.60557	-3.5	0	0.615555	2.475	2.475	0.608066	-2.475	2.475	0.670474	3.5	0	0.565629	2.475	-2.475	0.596833
Outer RNFL	0	-3.5	0.648631	0	0	0.664234	0	3.5	0.684828	-2.475	-2.475	0.66673	-3.5	0	0.68046	2.475	2.475	0.633029	-2.475	2.475	0.723521	3.5	0	0.594336	2.475	-2.475	0.634278
Outer IPL	0	-3.5	0.727266	0	0	0.737251	0	3.5	0.782185	-2.475	-2.475	0.732882	-3.5	0	0.748484	2.475	2.475	0.728514	-2.475	2.475	0.805276	3.5	0	0.681084	2.475	-2.475	0.714784
Outer INL	0	-3.5	0.782185	0	0	0.795915	0	3.5	0.855826	-2.475	-2.475	0.782185	-3.5	0	0.799659	2.475	2.475	0.794042	-2.475	2.475	0.862067	3.5	0	0.738499	2.475	-2.475	0.772824
Outer OPL	0	-3.5	0.790922	0	0	0.806524	0	3.5	0.868308	-2.475	-2.475	0.789674	-3.5	0	0.809644	2.475	2.475	0.8059	-2.475	2.475	0.872053	3.5	0	0.750357	2.475	-2.475	0.783433
Outer ONL	0	-3.5	0.805276	0	0	0.823374	0	3.5	0.885782	-2.475	-2.475	0.805276	-3.5	0	0.820878	2.475	2.475	0.822126	-2.475	2.475	0.887655	3.5	0	0.767207	2.475	-2.475	0.800907
Inner IS/OS	0	-3.5	0.810269	0	0	0.828367	0	3.5	0.891399	-2.475	-2.475	0.812765	-3.5	0	0.828991	2.475	2.475	0.829615	-2.475	2.475	0.893895	3.5	0	0.77532	2.475	-2.475	0.8059
Outer IS/OS	0	-3.5	0.829615	0	0	0.846465	0	3.5	0.907625	-2.475	-2.475	0.827119	-3.5	0	0.845217	2.475	2.475	0.845217	-2.475	2.475	0.910122	3.5	0	0.791546	2.475	-2.475	0.81963
ETPRS	0	-3.5	0.845841	0	0	0.866436	0	3.5	0.92822	-2.475	-2.475	0.845217	-3.5	0	0.863315	2.475	2.475	0.86394	-2.475	2.475	0.927596	3.5	0	0.809644	2.475	-2.475	0.840224
RPE	0	-3.5	0.862067	0	0	0.883286	0	3.5	0.94819	-2.475	-2.475	0.86394	-3.5	0	0.878293	2.475	2.475	0.887031	-2.475	2.475	0.946942	3.5	0	0.830239	2.475	-2.475	0.858323

## Sheet: Sheet2
Bioptigen	Inner RNFL	Outer RNFL	Outer IPL	Outer INL	Outer OPL	Outer ONL	Inner IS/OS	Outer IS/OS	ETPRS	RPE		RNFL	IPL	RNFL+IPL	INL	OPL	ONL	ELM	PR Segments	RPE	TOTAL
X	0	0	0	0	0	0	0	0	0	0
Y	-3.5	-3.5	-3.5	-3.5	-3.5	-3.5	-3.5	-3.5	-3.5	-3.5
Depth(Point 1)	0.602449	0.648631	0.727266	0.782185	0.790922	0.805276	0.810269	0.829615	0.845841	0.862067		0.046182	0.0786342	0.124816	0.0549191	0.00873714	0.0143539	0.00499265	0.0355726	0.0162261	0.259618
X	0	0	0	0	0	0	0	0	0	0
Y	0	0	0	0	0	0	0	0	0	0
Depth(Point 2)	0.596833	0.664234	0.737251	0.795915	0.806524	0.823374	0.828367	0.846465	0.866436	0.883286		0.0674008	0.0730175	0.140418	0.0586636	0.0106094	0.0168502	0.00499265	0.038069	0.0168502	0.286453
X	0	0	0	0	0	0	0	0	0	0
Y	3.5	3.5	3.5	3.5	3.5	3.5	3.5	3.5	3.5	3.5
Depth(Point 3)	0.661113	0.684828	0.782185	0.855826	0.868308	0.885782	0.891399	0.907625	0.92822	0.94819		0.0237151	0.0973567	0.121072	0.0736416	0.0124816	0.0174743	0.00561673	0.0368208	0.0199706	0.287077
X	-2.475	-2.475	-2.475	-2.475	-2.475	-2.475	-2.475	-2.475	-2.475	-2.475
Y	-2.475	-2.475	-2.475	-2.475	-2.475	-2.475	-2.475	-2.475	-2.475	-2.475
Depth(Point 4)	0.60557	0.66673	0.732882	0.782185	0.789674	0.805276	0.812765	0.827119	0.845217	0.86394		0.06116	0.0661526	0.127313	0.0493024	0.00748898	0.015602	0.00748898	0.0324522	0.0187224	0.25837
X	-3.5	-3.5	-3.5	-3.5	-3.5	-3.5	-3.5	-3.5	-3.5	-3.5
Y	0	0	0	0	0	0	0	0	0	0
Depth(Point 5)	0.615555	0.68046	0.748484	0.799659	0.809644	0.820878	0.828991	0.845217	0.863315	0.878293		0.0649044	0.0680249	0.132929	0.0511747	0.0099853	0.0112335	0.00811306	0.0343245	0.014978	0.262738
X	2.475	2.475	2.475	2.475	2.475	2.475	2.475	2.475	2.475	2.475
Y	2.475	2.475	2.475	2.475	2.475	2.475	2.475	2.475	2.475	2.475
Depth(Point 6)	0.608066	0.633029	0.728514	0.794042	0.8059	0.822126	0.829615	0.845217	0.86394	0.887031		0.0249633	0.0954844	0.120448	0.0655285	0.0118575	0.0162261	0.00748898	0.0343245	0.023091	0.278964
X	-2.475	-2.475	-2.475	-2.475	-2.475	-2.475	-2.475	-2.475	-2.475	-2.475
Y	2.475	2.475	2.475	2.475	2.475	2.475	2.475	2.475	2.475	2.475
Depth(Point 7)	0.670474	0.723521	0.805276	0.862067	0.872053	0.887655	0.893895	0.910122	0.927596	0.946942		0.0530469	0.0817546	0.134802	0.0567914	0.0099853	0.015602	0.00624081	0.0337004	0.0193465	0.276468
X	3.5	3.5	3.5	3.5	3.5	3.5	3.5	3.5	3.5	3.5
Y	0	0	0	0	0	0	0	0	0	0
Depth(Point 8)	0.565629	0.594336	0.681084	0.738499	0.750357	0.767207	0.77532	0.791546	0.809644	0.830239		0.0287077	0.0867473	0.115455	0.0574155	0.0118575	0.0168502	0.00811306	0.0343245	0.0205947	0.26461
X	2.475	2.475	2.475	2.475	2.475	2.475	2.475	2.475	2.475	2.475
Y	-2.475	-2.475	-2.475	-2.475	-2.475	-2.475	-2.475	-2.475	-2.475	-2.475
Depth(Point 9)	0.596833	0.634278	0.714784	0.772824	0.783433	0.800907	0.8059	0.81963	0.840224	0.858323		0.0374449	0.0805065	0.117951	0.0580396	0.0106094	0.0174743	0.00499265	0.0343245	0.0180984	0.26149
											Average (mm)	0.0452806	0.0808532	0.126134	0.0583863	0.0104014	0.0157407	0.00644884	0.0348792	0.0186531	0.270643
											Average (um)	45.2806	80.8532	126.134	58.3863	10.4014	15.7407	6.44884	34.8792	18.6531	270.643
