# Supplementary material for: Multimodal imaging and functional analysis of the chick NMDA retinal damage model
Source: PLoS One. 2021 Sep 7;16(9):e0257148. doi: 10.1371/journal.pone.0257148 (PMC8423281; doi:10.1371/journal.pone.0257148)
Supplement: S1 File — (ZIP) [file pone.0257148.s004.zip › SD-OCT/C200727/002/D15-PWk3/C200727-002_OD_R_14_0_REGAVG0000096/Manual_PreDefineThreeByFourGridRadialRetina_1.csv]

Bioptigen	X	Y	Depth(Point 1)	X	Y	Depth(Point 2)	X	Y	Depth(Point 3)	X	Y	Depth(Point 4)	X	Y	Depth(Point 5)	X	Y	Depth(Point 6)	X	Y	Depth(Point 7)	X	Y	Depth(Point 8)	X	Y	Depth(Point 9)
Inner RNFL	0.000	-3.500	0.602449467381621	0.000	0.000	0.596832736335282	0.000	3.500	0.661113102754492	-2.475	-2.475	0.605569873518476	-3.500	0.000	0.615555173156411	2.475	2.475	0.60806619842796	-2.475	2.475	0.670474321165057	3.500	0.000	0.565628674966733	2.475	-2.475	0.596832736335282
Outer RNFL	0.000	-3.500	0.648631478207073	0.000	0.000	0.664233508891347	0.000	3.500	0.684828189394589	-2.475	-2.475	0.666729833800831	-3.500	0.000	0.680459620802992	2.475	2.475	0.633029447522798	-2.475	2.475	0.723521225491589	3.500	0.000	0.594336411425798	2.475	-2.475	0.63427760997754
Outer IPL	0.000	-3.500	0.727265712855815	0.000	0.000	0.73725101249375	0.000	3.500	0.78218486086446	-2.475	-2.475	0.732882443902154	-3.500	0.000	0.748484474586428	2.475	2.475	0.728513875310557	-2.475	2.475	0.805275866277186	3.500	0.000	0.681083702030363	2.475	-2.475	0.714784088308395
Outer INL	0.000	-3.500	0.78218486086446	0.000	0.000	0.795914647866622	0.000	3.500	0.855826445694235	-2.475	-2.475	0.78218486086446	-3.500	0.000	0.799659135230848	2.475	2.475	0.794042404184509	-2.475	2.475	0.862067257967945	3.500	0.000	0.738499174948492	2.475	-2.475	0.772823642453896
Outer OPL	0.000	-3.500	0.790921998047654	0.000	0.000	0.806524028731928	0.000	3.500	0.868308070241654	-2.475	-2.475	0.789673835592912	-3.500	0.000	0.809644434868783	2.475	2.475	0.805899947504557	-2.475	2.475	0.87205255760588	3.500	0.000	0.750356718268541	2.475	-2.475	0.783433023319202
Outer ONL	0.000	-3.500	0.805275866277186	0.000	0.000	0.823374221870945	0.000	3.500	0.885782344608042	-2.475	-2.475	0.805275866277186	-3.500	0.000	0.820877896961461	2.475	2.475	0.822126059416202	-2.475	2.475	0.887654588290155	3.500	0.000	0.767206911407557	2.475	-2.475	0.800907297685589
Inner IS/OS	0.000	-3.500	0.810268516096154	0.000	0.000	0.828366871689912	0.000	3.500	0.89139907565438	-2.475	-2.475	0.812764841005638	-3.500	0.000	0.828990952917283	2.475	2.475	0.829615034144654	-2.475	2.475	0.893895400563864	3.500	0.000	0.77531996736338	2.475	-2.475	0.805899947504557
Outer IS/OS	0.000	-3.500	0.829615034144654	0.000	0.000	0.84646522728367	0.000	3.500	0.907625187566026	-2.475	-2.475	0.82711870923517	-3.500	0.000	0.845217064828929	2.475	2.475	0.845217064828928	-2.475	2.475	0.91012151247551	3.500	0.000	0.791546079275025	2.475	-2.475	0.819629734506719
ETPRS	0.000	-3.500	0.845841146056299	0.000	0.000	0.866435826559542	0.000	3.500	0.928219868069267	-2.475	-2.475	0.845217064828929	-3.500	0.000	0.863315420422687	2.475	2.475	0.863939501650058	-2.475	2.475	0.927595786841897	3.500	0.000	0.809644434868783	2.475	-2.475	0.84022441500996
RPE	0.000	-3.500	0.862067257967945	0.000	0.000	0.883286019698558	0.000	3.500	0.948190467345138	-2.475	-2.475	0.863939501650058	-3.500	0.000	0.87829336987959	2.475	2.475	0.887030507062783	-2.475	2.475	0.946942304890397	3.500	0.000	0.830239115372025	2.475	-2.475	0.858322770603719
