# Supplementary material for: Multimodal imaging and functional analysis of the chick NMDA retinal damage model
Source: PLoS One. 2021 Sep 7;16(9):e0257148. doi: 10.1371/journal.pone.0257148 (PMC8423281; doi:10.1371/journal.pone.0257148)
Supplement: S1 File — (ZIP) [file pone.0257148.s004.zip › SD-OCT/C200727/002/D15-PWk3/C200727-002_OD_V_14X14_0_REGAVG0000100/C200727-002 OD V D15 PWk3.xlsx]

## Sheet: Sheet1
Bioptigen	X	Y	Depth(Point 1)	X	Y	Depth(Point 2)	X	Y	Depth(Point 3)	X	Y	Depth(Point 4)	X	Y	Depth(Point 5)	X	Y	Depth(Point 6)	X	Y	Depth(Point 7)	X	Y	Depth(Point 8)	X	Y	Depth(Point 9)	X	Y	Depth(Point 10)	X	Y	Depth(Point 11)	X	Y	Depth(Point 12)	X	Y	Depth(Point 13)	X	Y	Depth(Point 14)	X	Y	Depth(Point 15)	X	Y	Depth(Point 16)	X
Inner RNFL	-5.56	-4.227		-5.56	-1.847	0.285725	-5.56	0.393	0.304448	-5.56	2.773		-5.56	5.153		-3.18	-4.227		-3.18	-1.847	0.29259	-3.18	0.393	0.296335	-3.18	2.773	0.29259	-3.18	5.153		-0.94	-4.227		-0.94	-1.847		-0.94	0.393	0.267003	-0.94	2.773	0.28947	-0.94	5.153		1.44	-4.227	0.250777	1.44
Outer RNFL	-5.56	-4.227		-5.56	-1.847	0.32005	-5.56	0.393	0.330659	-5.56	2.773		-5.56	5.153		-3.18	-4.227		-3.18	-1.847	0.324418	-3.18	0.393	0.337524	-3.18	2.773	0.325666	-3.18	5.153		-0.94	-4.227		-0.94	-1.847		-0.94	0.393	0.334404	-0.94	2.773	0.335028	-0.94	5.153		1.44	-4.227	0.308192	1.44
Outer IPL	-5.56	-4.227		-5.56	-1.847	0.393691	-5.56	0.393		-5.56	2.773		-5.56	5.153		-3.18	-4.227		-3.18	-1.847		-3.18	0.393	0.41179	-3.18	2.773	0.405549	-3.18	5.153		-0.94	-4.227		-0.94	-1.847		-0.94	0.393	0.408669	-0.94	2.773	0.410541	-0.94	5.153		1.44	-4.227	0.380586	1.44
Outer INL	-5.56	-4.227		-5.56	-1.847		-5.56	0.393		-5.56	2.773		-5.56	5.153		-3.18	-4.227		-3.18	-1.847		-3.18	0.393		-3.18	2.773		-3.18	5.153		-0.94	-4.227		-0.94	-1.847		-0.94	0.393	0.46234	-0.94	2.773	0.470453	-0.94	5.153		1.44	-4.227		1.44
Outer OPL	-5.56	-4.227		-5.56	-1.847		-5.56	0.393		-5.56	2.773		-5.56	5.153		-3.18	-4.227		-3.18	-1.847		-3.18	0.393		-3.18	2.773		-3.18	5.153		-0.94	-4.227		-0.94	-1.847		-0.94	0.393	0.473574	-0.94	2.773	0.482311	-0.94	5.153		1.44	-4.227		1.44
Outer ONL	-5.56	-4.227		-5.56	-1.847	0.467333	-5.56	0.393	0.483559	-5.56	2.773		-5.56	5.153		-3.18	-4.227		-3.18	-1.847	0.494792	-3.18	0.393	0.501657	-3.18	2.773	0.492296	-3.18	5.153		-0.94	-4.227		-0.94	-1.847		-0.94	0.393	0.491672	-0.94	2.773	0.499785	-0.94	5.153		1.44	-4.227	0.464212	1.44
Inner IS/OS	-5.56	-4.227		-5.56	-1.847	0.47295	-5.56	0.393	0.492296	-5.56	2.773		-5.56	5.153		-3.18	-4.227		-3.18	-1.847	0.502281	-3.18	0.393	0.50665	-3.18	2.773	0.498537	-3.18	5.153		-0.94	-4.227		-0.94	-1.847		-0.94	0.393	0.497913	-0.94	2.773	0.505402	-0.94	5.153		1.44	-4.227	0.470453	1.44
Outer IS/OS	-5.56	-4.227		-5.56	-1.847	0.489176	-5.56	0.393	0.513515	-5.56	2.773		-5.56	5.153		-3.18	-4.227		-3.18	-1.847	0.516635	-3.18	0.393	0.522252	-3.18	2.773	0.516011	-3.18	5.153		-0.94	-4.227		-0.94	-1.847		-0.94	0.393	0.511019	-0.94	2.773	0.5235	-0.94	5.153		1.44	-4.227	0.486055	1.44
ETPRS	-5.56	-4.227		-5.56	-1.847	0.509146	-5.56	0.393	0.529741	-5.56	2.773		-5.56	5.153		-3.18	-4.227		-3.18	-1.847	0.529117	-3.18	0.393	0.539726	-3.18	2.773	0.533485	-3.18	5.153		-0.94	-4.227		-0.94	-1.847		-0.94	0.393	0.527869	-0.94	2.773	0.543471	-0.94	5.153		1.44	-4.227	0.502281	1.44
RPE	-5.56	-4.227		-5.56	-1.847	0.522876	-5.56	0.393	0.547839	-5.56	2.773		-5.56	5.153		-3.18	-4.227		-3.18	-1.847	0.545967	-3.18	0.393	0.560945	-3.18	2.773	0.55408	-3.18	5.153		-0.94	-4.227		-0.94	-1.847		-0.94	0.393	0.549712	-0.94	2.773	0.565314	-0.94	5.153		1.44	-4.227	0.519132	1.44
[truncated: 26 more columns]

## Sheet: Sheet2
Bioptigen	Inner RNFL	Outer RNFL	Outer IPL	Outer INL	Outer OPL	Outer ONL	Inner IS/OS	Outer IS/OS	ETPRS	RPE		RNFL	IPL	RNFL+IPL	INL	OPL	ONL	ELM	PR Segments	RPE	TOTAL
X	-5.56	-5.56	-5.56	-5.56	-5.56	-5.56	-5.56	-5.56	-5.56	-5.56
Y	-4.227	-4.227	-4.227	-4.227	-4.227	-4.227	-4.227	-4.227	-4.227	-4.227
Depth(Point 1)
X	-5.56	-5.56	-5.56	-5.56	-5.56	-5.56	-5.56	-5.56	-5.56	-5.56
Y	-1.847	-1.847	-1.847	-1.847	-1.847	-1.847	-1.847	-1.847	-1.847	-1.847
Depth(Point 2)	0.285725	0.32005	0.393691			0.467333	0.47295	0.489176	0.509146	0.522876		0.0343245	0.0736416	0.107966				0.00561673	0.0361967	0.0137298	0.237151
X	-5.56	-5.56	-5.56	-5.56	-5.56	-5.56	-5.56	-5.56	-5.56	-5.56
Y	0.393	0.393	0.393	0.393	0.393	0.393	0.393	0.393	0.393	0.393
Depth(Point 3)	0.304448	0.330659				0.483559	0.492296	0.513515	0.529741	0.547839		0.0262114						0.00873714	0.0374449	0.0180984	0.243392
X	-5.56	-5.56	-5.56	-5.56	-5.56	-5.56	-5.56	-5.56	-5.56	-5.56
Y	2.773	2.773	2.773	2.773	2.773	2.773	2.773	2.773	2.773	2.773
Depth(Point 4)
X	-5.56	-5.56	-5.56	-5.56	-5.56	-5.56	-5.56	-5.56	-5.56	-5.56
Y	5.153	5.153	5.153	5.153	5.153	5.153	5.153	5.153	5.153	5.153
Depth(Point 5)
X	-3.18	-3.18	-3.18	-3.18	-3.18	-3.18	-3.18	-3.18	-3.18	-3.18
Y	-4.227	-4.227	-4.227	-4.227	-4.227	-4.227	-4.227	-4.227	-4.227	-4.227
Depth(Point 6)
X	-3.18	-3.18	-3.18	-3.18	-3.18	-3.18	-3.18	-3.18	-3.18	-3.18
Y	-1.847	-1.847	-1.847	-1.847	-1.847	-1.847	-1.847	-1.847	-1.847	-1.847
Depth(Point 7)	0.29259	0.324418				0.494792	0.502281	0.516635	0.529117	0.545967		0.0318281						0.00748897	0.0268355	0.0168502	0.253377
X	-3.18	-3.18	-3.18	-3.18	-3.18	-3.18	-3.18	-3.18	-3.18	-3.18
Y	0.393	0.393	0.393	0.393	0.393	0.393	0.393	0.393	0.393	0.393
Depth(Point 8)	0.296335	0.337524	0.41179			0.501657	0.50665	0.522252	0.539726	0.560945		0.0411894	0.0742657	0.115455				0.00499265	0.0330763	0.0212188	0.26461
X	-3.18	-3.18	-3.18	-3.18	-3.18	-3.18	-3.18	-3.18	-3.18	-3.18
Y	2.773	2.773	2.773	2.773	2.773	2.773	2.773	2.773	2.773	2.773
Depth(Point 9)	0.29259	0.325666	0.405549			0.492296	0.498537	0.516011	0.533485	0.55408		0.0330763	0.0798824	0.112959				0.00624081	0.0349485	0.0205947	0.26149
X	-3.18	-3.18	-3.18	-3.18	-3.18	-3.18	-3.18	-3.18	-3.18	-3.18
Y	5.153	5.153	5.153	5.153	5.153	5.153	5.153	5.153	5.153	5.153
Depth(Point 10)
X	-0.94	-0.94	-0.94	-0.94	-0.94	-0.94	-0.94	-0.94	-0.94	-0.94
Y	-4.227	-4.227	-4.227	-4.227	-4.227	-4.227	-4.227	-4.227	-4.227	-4.227
Depth(Point 11)
X	-0.94	-0.94	-0.94	-0.94	-0.94	-0.94	-0.94	-0.94	-0.94	-0.94
Y	-1.847	-1.847	-1.847	-1.847	-1.847	-1.847	-1.847	-1.847	-1.847	-1.847
Depth(Point 12)
X	-0.94	-0.94	-0.94	-0.94	-0.94	-0.94	-0.94	-0.94	-0.94	-0.94
Y	0.393	0.393	0.393	0.393	0.393	0.393	0.393	0.393	0.393	0.393
Depth(Point 13)	0.267003	0.334404	0.408669	0.46234	0.473574	0.491672	0.497913	0.511019	0.527869	0.549712		0.0674008	0.0742657	0.141666	0.053671	0.0112335	0.0180984	0.00624081	0.0299559	0.0218428	0.282709
X	-0.94	-0.94	-0.94	-0.94	-0.94	-0.94	-0.94	-0.94	-0.94	-0.94
Y	2.773	2.773	2.773	2.773	2.773	2.773	2.773	2.773	2.773	2.773
Depth(Point 14)	0.28947	0.335028	0.410541	0.470453	0.482311	0.499785	0.505402	0.5235	0.543471	0.565314		0.0455579	0.0755138	0.121072	0.0599118	0.0118575	0.0174743	0.00561673	0.038069	0.0218428	0.275844
X	-0.94	-0.94	-0.94	-0.94	-0.94	-0.94	-0.94	-0.94	-0.94	-0.94
Y	5.153	5.153	5.153	5.153	5.153	5.153	5.153	5.153	5.153	5.153
Depth(Point 15)
X	1.44	1.44	1.44	1.44	1.44	1.44	1.44	1.44	1.44	1.44
Y	-4.227	-4.227	-4.227	-4.227	-4.227	-4.227	-4.227	-4.227	-4.227	-4.227
Depth(Point 16)	0.250777	0.308192	0.380586			0.464212	0.470453	0.486055	0.502281	0.519132		0.0574155	0.0723934	0.129809				0.00624081	0.0318281	0.0168502	0.268355
X	1.44	1.44	1.44	1.44	1.44	1.44	1.44	1.44	1.44	1.44
Y	-1.847	-1.847	-1.847	-1.847	-1.847	-1.847	-1.847	-1.847	-1.847	-1.847
Depth(Point 17)	0.291966	0.321298	0.403677	0.474198	0.483559	0.504154	0.511019	0.525372	0.544719	0.566562		0.0293318	0.0823787	0.111711	0.0705212	0.00936122	0.0205947	0.00686489	0.0337004	0.0218428	0.274596
X	1.44	1.44	1.44	1.44	1.44	1.44	1.44	1.44	1.44	1.44
Y	0.393	0.393	0.393	0.393	0.393	0.393	0.393	0.393	0.393	0.393
Depth(Point 18)	0.295086	0.336276	0.424271			0.517259	0.524748	0.542223	0.562193	0.580292		0.0411894	0.0879955	0.129185				0.00748898	0.0374449	0.0180984	0.285205
X	1.44	1.44	1.44	1.44	1.44	1.44	1.44	1.44	1.44	1.44
Y	2.773	2.773	2.773	2.773	2.773	2.773	2.773	2.773	2.773	2.773
Depth(Point 19)
X	1.44	1.44	1.44	1.44	1.44	1.44	1.44	1.44	1.44	1.44
Y	5.153	5.153	5.153	5.153	5.153	5.153	5.153	5.153	5.153	5.153
Depth(Point 20)
X	3.82	3.82	3.82	3.82	3.82	3.82	3.82	3.82	3.82	3.82
Y	-4.227	-4.227	-4.227	-4.227	-4.227	-4.227	-4.227	-4.227	-4.227	-4.227
Depth(Point 21)	0.260138	0.306944	0.386202	0.441745	0.449234	0.469205	0.47607	0.490424	0.510394	0.524748		0.0468061	0.0792583	0.126064	0.0555432	0.00748898	0.0199706	0.00686489	0.0343245	0.0143539	0.26461
X	3.82	3.82	3.82	3.82	3.82	3.82	3.82	3.82	3.82	3.82
Y	-1.847	-1.847	-1.847	-1.847	-1.847	-1.847	-1.847	-1.847	-1.847	-1.847
Depth(Point 22)	0.318801	0.345637	0.439873			0.547215	0.553456	0.571554	0.590277	0.614616		0.0268355	0.0942363	0.121072				0.00624081	0.0368208	0.0243392	0.295815
X	3.82	3.82	3.82	3.82	3.82	3.82	3.82	3.82	3.82	3.82
Y	0.393	0.393	0.393	0.393	0.393	0.393	0.393	0.393	0.393	0.393
Depth(Point 23)	0.337524	0.353126	0.44861	0.524124	0.535358	0.549712	0.556576	0.575299	0.589029	0.612347		0.015602	0.0954844	0.111086	0.0755138	0.0112335	0.0143539	0.00686489	0.0324522	0.0233185	0.274823
X	3.82	3.82	3.82	3.82	3.82	3.82	3.82	3.82	3.82	3.82
Y	2.773	2.773	2.773	2.773	2.773	2.773	2.773	2.773	2.773	2.773
Depth(Point 24)
X	3.82	3.82	3.82	3.82	3.82	3.82	3.82	3.82	3.82	3.82
Y	5.153	5.153	5.153	5.153	5.153	5.153	5.153	5.153	5.153	5.153
Depth(Point 25)
											Average (mm)	0.038213	0.0808469	0.120731	0.0630322	0.0102349	0.0180984	0.00657686	0.0340844	0.01946	0.267844
											Average (um)	38.213	80.8469	120.731	63.0322	10.2349	18.0984	6.57686	34.0844	19.46	267.844
