# Supplementary material for: Multimodal imaging and functional analysis of the chick NMDA retinal damage model
Source: PLoS One. 2021 Sep 7;16(9):e0257148. doi: 10.1371/journal.pone.0257148 (PMC8423281; doi:10.1371/journal.pone.0257148)
Supplement: S1 File — (ZIP) [file pone.0257148.s004.zip › SD-OCT/C200727/002/D15-PWk3/C200727-002_OD_V_14X14_0_REGAVG0000100/Manual_PreDefineFiveByFiveGridRectangularRetina_1.csv]

Bioptigen	X	Y	Depth(Point 1)	X	Y	Depth(Point 2)	X	Y	Depth(Point 3)	X	Y	Depth(Point 4)	X	Y	Depth(Point 5)	X	Y	Depth(Point 6)	X	Y	Depth(Point 7)	X	Y	Depth(Point 8)	X	Y	Depth(Point 9)	X	Y	Depth(Point 10)	X	Y	Depth(Point 11)	X	Y	Depth(Point 12)	X	Y	Depth(Point 13)	X	Y	Depth(Point 14)	X	Y	Depth(Point 15)	X	Y	Depth(Point 16)	X
Inner RNFL	-5.560	-4.227		-5.560	-1.847	0.28572518859801	-5.560	0.393	0.304447625419139	-5.560	2.773		-5.560	5.153		-3.180	-4.227		-3.180	-1.847	0.29259008209909	-3.180	0.393	0.296334569463316	-3.180	2.773	0.29259008209909	-3.180	5.153		-0.940	-4.227		-0.940	-1.847		-0.940	0.393	0.26700275177688	-0.940	2.773	0.289469675962235	-0.940	5.153		1.440	-4.227	0.250776639865235	1.440
Outer RNFL	-5.560	-4.227		-5.560	-1.847	0.320049656103413	-5.560	0.393	0.33065903696872	-5.560	2.773		-5.560	5.153		-3.180	-4.227		-3.180	-1.847	0.32441822469501	-3.180	0.393	0.3375239304698	-3.180	2.773	0.325666387149752	-3.180	5.153		-0.940	-4.227		-0.940	-1.847		-0.940	0.393	0.334403524332945	-0.940	2.773	0.335027605560316	-0.940	5.153		1.440	-4.227	0.308192112783364	1.440
Outer IPL	-5.560	-4.227		-5.560	-1.847	0.393691240933188	-5.560	0.393		-5.560	2.773		-5.560	5.153		-3.180	-4.227		-3.180	-1.847		-3.180	0.393	0.411789596526946	-3.180	2.773	0.405548784253236	-3.180	5.153		-0.940	-4.227		-0.940	-1.847		-0.940	0.393	0.408669190390091	-0.940	2.773	0.410541434072204	-0.940	5.153		1.440	-4.227	0.380585535158397	1.440
Outer INL	-5.560	-4.227		-5.560	-1.847		-5.560	0.393		-5.560	2.773		-5.560	5.153		-3.180	-4.227		-3.180	-1.847		-3.180	0.393		-3.180	2.773		-3.180	5.153		-0.940	-4.227		-0.940	-1.847		-0.940	0.393	0.462340175943994	-0.940	2.773	0.470453231899817	-0.940	5.153		1.440	-4.227		1.440
Outer OPL	-5.560	-4.227		-5.560	-1.847		-5.560	0.393		-5.560	2.773		-5.560	5.153		-3.180	-4.227		-3.180	-1.847		-3.180	0.393		-3.180	2.773		-3.180	5.153		-0.940	-4.227		-0.940	-1.847		-0.940	0.393	0.473573638036672	-0.940	2.773	0.482310775219865	-0.940	5.153		1.440	-4.227		1.440
Outer ONL	-5.560	-4.227		-5.560	-1.847	0.467332825762962	-5.560	0.393	0.483558937674607	-5.560	2.773		-5.560	5.153		-3.180	-4.227		-3.180	-1.847	0.494792399767285	-3.180	0.393	0.501657293268366	-3.180	2.773	0.492296074857801	-3.180	5.153		-0.940	-4.227		-0.940	-1.847		-0.940	0.393	0.49167199363043	-0.940	2.773	0.499785049586253	-0.940	5.153		1.440	-4.227	0.464212419626107	1.440
Inner IS/OS	-5.560	-4.227		-5.560	-1.847	0.472949556809301	-5.560	0.393	0.492296074857801	-5.560	2.773		-5.560	5.153		-3.180	-4.227		-3.180	-1.847	0.502281374495737	-3.180	0.393	0.506649943087333	-3.180	2.773	0.498536887131511	-3.180	5.153		-0.940	-4.227		-0.940	-1.847		-0.940	0.393	0.49791280590414	-0.940	2.773	0.505401780632591	-0.940	5.153		1.440	-4.227	0.470453231899817	1.440
Outer IS/OS	-5.560	-4.227		-5.560	-1.847	0.489175668720946	-5.560	0.393	0.513514836588414	-5.560	2.773		-5.560	5.153		-3.180	-4.227		-3.180	-1.847	0.516635242725269	-3.180	0.393	0.522251973771607	-3.180	2.773	0.516011161497898	-3.180	5.153		-0.940	-4.227		-0.940	-1.847		-0.940	0.393	0.51101851167893	-0.940	2.773	0.52350013622635	-0.940	5.153		1.440	-4.227	0.486055262584091	1.440
ETPRS	-5.560	-4.227		-5.560	-1.847	0.509146267996817	-5.560	0.393	0.529740948500059	-5.560	2.773		-5.560	5.153		-3.180	-4.227		-3.180	-1.847	0.529116867272688	-3.180	0.393	0.539726248137995	-3.180	2.773	0.533485435864285	-3.180	5.153		-0.940	-4.227		-0.940	-1.847		-0.940	0.393	0.527868704817946	-0.940	2.773	0.543470735502221	-0.940	5.153		1.440	-4.227	0.502281374495737	1.440
RPE	-5.560	-4.227		-5.560	-1.847	0.522876054998979	-5.560	0.393	0.547839304093817	-5.560	2.773		-5.560	5.153		-3.180	-4.227		-3.180	-1.847	0.545967060411705	-3.180	0.393	0.560945009868608	-3.180	2.773	0.554080116367527	-3.180	5.153		-0.940	-4.227		-0.940	-1.847		-0.940	0.393	0.54971154777593	-0.940	2.773	0.565313578460205	-0.940	5.153		1.440	-4.227	0.519131567634753	1.440
[truncated: 26 more columns]
