# Supplementary material for: Multimodal imaging and functional analysis of the chick NMDA retinal damage model
Source: PLoS One. 2021 Sep 7;16(9):e0257148. doi: 10.1371/journal.pone.0257148 (PMC8423281; doi:10.1371/journal.pone.0257148)
Supplement: S1 File — (ZIP) [file pone.0257148.s004.zip › SD-OCT/C200727/002/D15-PWk3/C200727-002_OS_R_14_0_REGAVG0000085/Manual_PreDefineThreeByFourGridRadialRetina_1.csv]

Bioptigen	X	Y	Depth(Point 1)	X	Y	Depth(Point 2)	X	Y	Depth(Point 3)	X	Y	Depth(Point 4)	X	Y	Depth(Point 5)	X	Y	Depth(Point 6)	X	Y	Depth(Point 7)	X	Y	Depth(Point 8)	X	Y	Depth(Point 9)
Inner RNFL	0.000	-3.500	0.326914549604494	0.000	0.000	0.27324356405059	0.000	3.500	0.257017452138945	-2.475	-2.475	0.349381473789849	-3.500	0.000	0.262010101957913	2.475	2.475	0.288845594734864	-2.475	2.475	0.216452172359832	3.500	0.000	0.23455052795359	2.475	-2.475	0.265130508094768
Outer RNFL	0.000	-3.500	0.3568704485183	0.000	0.000	0.295086407008574	0.000	3.500	0.325042305922381	-2.475	-2.475	0.389946753568962	-3.500	0.000	0.321921899785526	2.475	2.475	0.34376474274351	-2.475	2.475	0.282604782461155	3.500	0.000	0.269499076686364	2.475	-2.475	0.294462325781203
Outer IPL	0.000	-3.500	0.411165515299575	0.000	0.000	0.354374123608816	0.000	3.500	0.371224316747833	-2.475	-2.475	0.451730795078688	-3.500	0.000	0.366855748156236	2.475	2.475	0.394315322160559	-2.475	2.475	0.321297818558155	3.500	0.000	0.32441822469501	2.475	-2.475	0.35000555501722
Outer INL	0.000	-3.500	0.472949556809301	0.000	0.000	0.428639789665962	0.000	3.500	0.420526733710139	-2.475	-2.475	0.501033212040995	-3.500	0.000	0.407421027935349	2.475	2.475	0.44673814525972	-2.475	2.475	0.365607585701494	3.500	0.000	0.386826347432107	2.475	-2.475	0.413037758981688
Outer OPL	0.000	-3.500	0.484807100129349	0.000	0.000	0.443617739122865	0.000	3.500	0.428639789665962	-2.475	-2.475	0.508522186769446	-3.500	0.000	0.419278571255397	2.475	2.475	0.457347526125027	-2.475	2.475	0.374344722884687	3.500	0.000	0.402428378116381	2.475	-2.475	0.423023058619623
Outer ONL	0.000	-3.500	0.506649943087333	0.000	0.000	0.461716094716623	0.000	3.500	0.446114064032349	-2.475	-2.475	0.537854004455882	-3.500	0.000	0.44049733298601	2.475	2.475	0.479814450310382	-2.475	2.475	0.392443078478446	3.500	0.000	0.42115081493751	2.475	-2.475	0.444241820350236
Inner IS/OS	0.000	-3.500	0.512890755361043	0.000	0.000	0.467956906990333	0.000	3.500	0.454227119988172	-2.475	-2.475	0.54284665427485	-3.500	0.000	0.444865901577607	2.475	2.475	0.486055262584091	-2.475	2.475	0.397435728297413	3.500	0.000	0.428639789665962	2.475	-2.475	0.449234470169204
Outer IS/OS	0.000	-3.500	0.529116867272688	0.000	0.000	0.481062612765124	0.000	3.500	0.470453231899817	-2.475	-2.475	0.55595236004964	-3.500	0.000	0.460467932261881	2.475	2.475	0.501657293268366	-2.475	2.475	0.414910002663801	3.500	0.000	0.447986307714462	2.475	-2.475	0.465460582080849
ETPRS	0.000	-3.500	0.547215222866446	0.000	0.000	0.50477769940522	0.000	3.500	0.488551587493575	-2.475	-2.475	0.574050715643398	-3.500	0.000	0.481062612765124	2.475	2.475	0.521003811316866	-2.475	2.475	0.432384277030188	3.500	0.000	0.469205069445075	2.475	-2.475	0.483558937674607
RPE	0.000	-3.500	0.568433984597059	0.000	0.000	0.520379730089495	0.000	3.500	0.50477769940522	-2.475	-2.475	0.592149071237156	-3.500	0.000	0.491047912403059	2.475	2.475	0.537229923228511	-2.475	2.475	0.443617739122865	3.500	0.000	0.484183018901978	2.475	-2.475	0.508522186769446
