# Supplementary material for: Multimodal imaging and functional analysis of the chick NMDA retinal damage model
Source: PLoS One. 2021 Sep 7;16(9):e0257148. doi: 10.1371/journal.pone.0257148 (PMC8423281; doi:10.1371/journal.pone.0257148)
Supplement: S1 File — (ZIP) [file pone.0257148.s004.zip › SD-OCT/C200727/002/D15-PWk3/C200727-002_OS_V_14X14_0_REGAVG0000089/C200727-002 OS V D15 PWk3.xlsx]

## Sheet: Sheet1
Bioptigen	X	Y	Depth(Point 1)	X	Y	Depth(Point 2)	X	Y	Depth(Point 3)	X	Y	Depth(Point 4)	X	Y	Depth(Point 5)	X	Y	Depth(Point 6)	X	Y	Depth(Point 7)	X	Y	Depth(Point 8)	X	Y	Depth(Point 9)	X	Y	Depth(Point 10)	X	Y	Depth(Point 11)	X	Y	Depth(Point 12)	X	Y	Depth(Point 13)	X	Y	Depth(Point 14)	X	Y	Depth(Point 15)	X	Y	Depth(Point 16)	X
Inner RNFL	-3.68	-3.309	0.384785	-3.68	-0.929	0.485262	-3.68	1.311		-3.68	3.691		-3.68	6.071		-1.3	-3.309	0.31754	-1.3	-0.929	0.405664	-1.3	1.311	0.445605	-1.3	3.691		-1.3	6.071		0.94	-3.309		0.94	-0.929		0.94	1.311	0.39755	0.94	3.691	0.475561	0.94	6.071		3.32	-3.309		3.32
Outer RNFL	-3.68	-3.309	0.436584	-3.68	-0.929	0.528948	-3.68	1.311		-3.68	3.691		-3.68	6.071		-1.3	-3.309	0.385565	-1.3	-0.929	0.454342	-1.3	1.311	0.481177	-1.3	3.691		-1.3	6.071		0.94	-3.309		0.94	-0.929		0.94	1.311	0.428755	0.94	3.691	0.51675	0.94	6.071		3.32	-3.309		3.32
Outer IPL	-3.68	-3.309		-3.68	-0.929		-3.68	1.311		-3.68	3.691		-3.68	6.071		-1.3	-3.309		-1.3	-0.929		-1.3	1.311	0.537345	-1.3	3.691		-1.3	6.071		0.94	-3.309		0.94	-0.929		0.94	1.311	0.480553	0.94	3.691		0.94	6.071		3.32	-3.309		3.32
Outer INL	-3.68	-3.309		-3.68	-0.929		-3.68	1.311		-3.68	3.691		-3.68	6.071		-1.3	-3.309		-1.3	-0.929		-1.3	1.311		-1.3	3.691		-1.3	6.071		0.94	-3.309		0.94	-0.929		0.94	1.311		0.94	3.691		0.94	6.071		3.32	-3.309		3.32
Outer OPL	-3.68	-3.309		-3.68	-0.929		-3.68	1.311		-3.68	3.691		-3.68	6.071		-1.3	-3.309		-1.3	-0.929		-1.3	1.311		-1.3	3.691		-1.3	6.071		0.94	-3.309		0.94	-0.929		0.94	1.311		0.94	3.691		0.94	6.071		3.32	-3.309		3.32
Outer ONL	-3.68	-3.309		-3.68	-0.929		-3.68	1.311		-3.68	3.691		-3.68	6.071		-1.3	-3.309		-1.3	-0.929		-1.3	1.311	0.624716	-1.3	3.691		-1.3	6.071		0.94	-3.309		0.94	-0.929		0.94	1.311	0.571669	0.94	3.691	0.670274	0.94	6.071		3.32	-3.309		3.32
Inner IS/OS	-3.68	-3.309		-3.68	-0.929		-3.68	1.311		-3.68	3.691		-3.68	6.071		-1.3	-3.309		-1.3	-0.929		-1.3	1.311	0.632205	-1.3	3.691		-1.3	6.071		0.94	-3.309		0.94	-0.929		0.94	1.311	0.58103	0.94	3.691	0.677763	0.94	6.071		3.32	-3.309		3.32
Outer IS/OS	-3.68	-3.309	0.57825	-3.68	-0.929	0.676855	-3.68	1.311		-3.68	3.691		-3.68	6.071		-1.3	-3.309	0.509757	-1.3	-0.929	0.595384	-1.3	1.311	0.648431	-1.3	3.691		-1.3	6.071		0.94	-3.309		0.94	-0.929		0.94	1.311	0.597256	0.94	3.691	0.691493	0.94	6.071		3.32	-3.309		3.32
ETPRS	-3.68	-3.309	0.594476	-3.68	-0.929	0.692457	-3.68	1.311		-3.68	3.691		-3.68	6.071		-1.3	-3.309	0.528479	-1.3	-0.929	0.61161	-1.3	1.311	0.668402	-1.3	3.691		-1.3	6.071		0.94	-3.309		0.94	-0.929		0.94	1.311	0.616603	0.94	3.691	0.709591	0.94	6.071		3.32	-3.309		3.32
RPE	-3.68	-3.309	0.609454	-3.68	-0.929	0.7143	-3.68	1.311		-3.68	3.691		-3.68	6.071		-1.3	-3.309	0.544081	-1.3	-0.929	0.631581	-1.3	1.311	0.681507	-1.3	3.691		-1.3	6.071		0.94	-3.309		0.94	-0.929		0.94	1.311	0.638446	0.94	3.691	0.729562	0.94	6.071		3.32	-3.309		3.32
[truncated: 26 more columns]

## Sheet: Sheet2
Bioptigen	Inner RNFL	Outer RNFL	Outer IPL	Outer INL	Outer OPL	Outer ONL	Inner IS/OS	Outer IS/OS	ETPRS	RPE		RNFL	IPL	RNFL+IPL	INL	OPL	ONL	ELM	PR Segments	RPE	TOTAL
X	-3.68	-3.68	-3.68	-3.68	-3.68	-3.68	-3.68	-3.68	-3.68	-3.68
Y	-3.309	-3.309	-3.309	-3.309	-3.309	-3.309	-3.309	-3.309	-3.309	-3.309
Depth(Point 1)	0.384785	0.436584						0.57825	0.594476	0.609454		0.0517987								0.014978	0.224669
X	-3.68	-3.68	-3.68	-3.68	-3.68	-3.68	-3.68	-3.68	-3.68	-3.68
Y	-0.929	-0.929	-0.929	-0.929	-0.929	-0.929	-0.929	-0.929	-0.929	-0.929
Depth(Point 2)	0.485262	0.528948						0.676855	0.692457	0.7143		0.0436857								0.0218428	0.229038
X	-3.68	-3.68	-3.68	-3.68	-3.68	-3.68	-3.68	-3.68	-3.68	-3.68
Y	1.311	1.311	1.311	1.311	1.311	1.311	1.311	1.311	1.311	1.311
Depth(Point 3)
X	-3.68	-3.68	-3.68	-3.68	-3.68	-3.68	-3.68	-3.68	-3.68	-3.68
Y	3.691	3.691	3.691	3.691	3.691	3.691	3.691	3.691	3.691	3.691
Depth(Point 4)
X	-3.68	-3.68	-3.68	-3.68	-3.68	-3.68	-3.68	-3.68	-3.68	-3.68
Y	6.071	6.071	6.071	6.071	6.071	6.071	6.071	6.071	6.071	6.071
Depth(Point 5)
X	-1.3	-1.3	-1.3	-1.3	-1.3	-1.3	-1.3	-1.3	-1.3	-1.3
Y	-3.309	-3.309	-3.309	-3.309	-3.309	-3.309	-3.309	-3.309	-3.309	-3.309
Depth(Point 6)	0.31754	0.385565						0.509757	0.528479	0.544081		0.0680249								0.015602	0.226541
X	-1.3	-1.3	-1.3	-1.3	-1.3	-1.3	-1.3	-1.3	-1.3	-1.3
Y	-0.929	-0.929	-0.929	-0.929	-0.929	-0.929	-0.929	-0.929	-0.929	-0.929
Depth(Point 7)	0.405664	0.454342						0.595384	0.61161	0.631581		0.0486783								0.0199706	0.225917
X	-1.3	-1.3	-1.3	-1.3	-1.3	-1.3	-1.3	-1.3	-1.3	-1.3
Y	1.311	1.311	1.311	1.311	1.311	1.311	1.311	1.311	1.311	1.311
Depth(Point 8)	0.445605	0.481177	0.537345			0.624716	0.632205	0.648431	0.668402	0.681507		0.0355726	0.0561673	0.0917399				0.00748898	0.0361967	0.0131057	0.235903
X	-1.3	-1.3	-1.3	-1.3	-1.3	-1.3	-1.3	-1.3	-1.3	-1.3
Y	3.691	3.691	3.691	3.691	3.691	3.691	3.691	3.691	3.691	3.691
Depth(Point 9)
X	-1.3	-1.3	-1.3	-1.3	-1.3	-1.3	-1.3	-1.3	-1.3	-1.3
Y	6.071	6.071	6.071	6.071	6.071	6.071	6.071	6.071	6.071	6.071
Depth(Point 10)
X	0.94	0.94	0.94	0.94	0.94	0.94	0.94	0.94	0.94	0.94
Y	-3.309	-3.309	-3.309	-3.309	-3.309	-3.309	-3.309	-3.309	-3.309	-3.309
Depth(Point 11)
X	0.94	0.94	0.94	0.94	0.94	0.94	0.94	0.94	0.94	0.94
Y	-0.929	-0.929	-0.929	-0.929	-0.929	-0.929	-0.929	-0.929	-0.929	-0.929
Depth(Point 12)
X	0.94	0.94	0.94	0.94	0.94	0.94	0.94	0.94	0.94	0.94
Y	1.311	1.311	1.311	1.311	1.311	1.311	1.311	1.311	1.311	1.311
Depth(Point 13)	0.39755	0.428755	0.480553			0.571669	0.58103	0.597256	0.616603	0.638446		0.0312041	0.0517987	0.0830028				0.00936122	0.0355726	0.0218428	0.240895
X	0.94	0.94	0.94	0.94	0.94	0.94	0.94	0.94	0.94	0.94
Y	3.691	3.691	3.691	3.691	3.691	3.691	3.691	3.691	3.691	3.691
Depth(Point 14)	0.475561	0.51675				0.670274	0.677763	0.691493	0.709591	0.729562		0.0411894						0.00748898	0.0318281	0.0199706	0.254001
X	0.94	0.94	0.94	0.94	0.94	0.94	0.94	0.94	0.94	0.94
Y	6.071	6.071	6.071	6.071	6.071	6.071	6.071	6.071	6.071	6.071
Depth(Point 15)
X	3.32	3.32	3.32	3.32	3.32	3.32	3.32	3.32	3.32	3.32
Y	-3.309	-3.309	-3.309	-3.309	-3.309	-3.309	-3.309	-3.309	-3.309	-3.309
Depth(Point 16)
X	3.32	3.32	3.32	3.32	3.32	3.32	3.32	3.32	3.32	3.32
Y	-0.929	-0.929	-0.929	-0.929	-0.929	-0.929	-0.929	-0.929	-0.929	-0.929
Depth(Point 17)
X	3.32	3.32	3.32	3.32	3.32	3.32	3.32	3.32	3.32	3.32
Y	1.311	1.311	1.311	1.311	1.311	1.311	1.311	1.311	1.311	1.311
Depth(Point 18)
X	3.32	3.32	3.32	3.32	3.32	3.32	3.32	3.32	3.32	3.32
Y	3.691	3.691	3.691	3.691	3.691	3.691	3.691	3.691	3.691	3.691
Depth(Point 19)	0.469944	0.53048				0.662785	0.670898	0.689621	0.702102	0.718952		0.0605359						0.00811306	0.0312041	0.0168502	0.249008
X	3.32	3.32	3.32	3.32	3.32	3.32	3.32	3.32	3.32	3.32
Y	6.071	6.071	6.071	6.071	6.071	6.071	6.071	6.071	6.071	6.071
Depth(Point 20)
X	5.7	5.7	5.7	5.7	5.7	5.7	5.7	5.7	5.7	5.7
Y	-3.309	-3.309	-3.309	-3.309	-3.309	-3.309	-3.309	-3.309	-3.309	-3.309
Depth(Point 21)
X	5.7	5.7	5.7	5.7	5.7	5.7	5.7	5.7	5.7	5.7
Y	-0.929	-0.929	-0.929	-0.929	-0.929	-0.929	-0.929	-0.929	-0.929	-0.929
Depth(Point 22)	0.450938	0.493375				0.61944	0.628177	0.646899	0.663125	0.675607		0.0424375						0.00873714	0.0349485	0.0124816	0.224669
X	5.7	5.7	5.7	5.7	5.7	5.7	5.7	5.7	5.7	5.7
Y	1.311	1.311	1.311	1.311	1.311	1.311	1.311	1.311	1.311	1.311
Depth(Point 23)	0.470568	0.511757						0.670274	0.682132	0.699606		0.0411894								0.0174743	0.229038
X	5.7	5.7	5.7	5.7	5.7	5.7	5.7	5.7	5.7	5.7
Y	3.691	3.691	3.691	3.691	3.691	3.691	3.691	3.691	3.691	3.691
Depth(Point 24)
X	5.7	5.7	5.7	5.7	5.7	5.7	5.7	5.7	5.7	5.7
Y	6.071	6.071	6.071	6.071	6.071	6.071	6.071	6.071	6.071	6.071
Depth(Point 25)
											Average (mm)	0.0464316	0.053983	0.0873714	#DIV/0!	#DIV/0!	#DIV/0!	0.00823787	0.03395	0.0174119	0.233968
											Average (um)	46.4316	53.983	87.3714	#DIV/0!	#DIV/0!	#DIV/0!	8.23787	33.95	17.4119	233.968
