# Supplementary material for: Multimodal imaging and functional analysis of the chick NMDA retinal damage model
Source: PLoS One. 2021 Sep 7;16(9):e0257148. doi: 10.1371/journal.pone.0257148 (PMC8423281; doi:10.1371/journal.pone.0257148)
Supplement: S1 File — (ZIP) [file pone.0257148.s004.zip › SD-OCT/C200727/002/D15-PWk3/C200727-002_OS_V_14X14_0_REGAVG0000089/Manual_PreDefineFiveByFiveGridRectangularRetina_1.csv]

Bioptigen	X	Y	Depth(Point 1)	X	Y	Depth(Point 2)	X	Y	Depth(Point 3)	X	Y	Depth(Point 4)	X	Y	Depth(Point 5)	X	Y	Depth(Point 6)	X	Y	Depth(Point 7)	X	Y	Depth(Point 8)	X	Y	Depth(Point 9)	X	Y	Depth(Point 10)	X	Y	Depth(Point 11)	X	Y	Depth(Point 12)	X	Y	Depth(Point 13)	X	Y	Depth(Point 14)	X	Y	Depth(Point 15)	X	Y	Depth(Point 16)	X
Inner RNFL	-3.680	-3.309	0.384785011012654	-3.680	-0.929	0.485262088619381	-3.680	1.311		-3.680	3.691		-3.680	6.071		-1.300	-3.309	0.317539749447958	-1.300	-0.929	0.405663550006692	-1.300	1.311	0.445604748558434	-1.300	3.691		-1.300	6.071		0.940	-3.309		0.940	-0.929		0.940	1.311	0.397550494050869	0.940	3.691	0.47556064747224	0.940	6.071		3.320	-3.309		3.320
Outer RNFL	-3.680	-3.309	0.436583752884445	-3.680	-0.929	0.528947774535348	-3.680	1.311		-3.680	3.691		-3.680	6.071		-1.300	-3.309	0.385564603231394	-1.300	-0.929	0.454341885741627	-1.300	1.311	0.481177378518579	-1.300	3.691		-1.300	6.071		0.940	-3.309		0.940	-0.929		0.940	1.311	0.428754555419418	0.940	3.691	0.516750008478725	0.940	6.071		3.320	-3.309		3.320
Outer IPL	-3.680	-3.309		-3.680	-0.929		-3.680	1.311		-3.680	3.691		-3.680	6.071		-1.300	-3.309		-1.300	-0.929		-1.300	1.311	0.537344688981967	-1.300	3.691		-1.300	6.071		0.940	-3.309		0.940	-0.929		0.940	1.311	0.480553297291208	0.940	3.691		0.940	6.071		3.320	-3.309		3.320
Outer INL	-3.680	-3.309		-3.680	-0.929		-3.680	1.311		-3.680	3.691		-3.680	6.071		-1.300	-3.309		-1.300	-0.929		-1.300	1.311		-1.300	3.691		-1.300	6.071		0.940	-3.309		0.940	-0.929		0.940	1.311		0.940	3.691		0.940	6.071		3.320	-3.309		3.320
Outer OPL	-3.680	-3.309		-3.680	-0.929		-3.680	1.311		-3.680	3.691		-3.680	6.071		-1.300	-3.309		-1.300	-0.929		-1.300	1.311		-1.300	3.691		-1.300	6.071		0.940	-3.309		0.940	-0.929		0.940	1.311		0.940	3.691		0.940	6.071		3.320	-3.309		3.320
Outer ONL	-3.680	-3.309		-3.680	-0.929		-3.680	1.311		-3.680	3.691		-3.680	6.071		-1.300	-3.309		-1.300	-0.929		-1.300	1.311	0.624716060813902	-1.300	3.691		-1.300	6.071		0.940	-3.309		0.940	-0.929		0.940	1.311	0.57166915648737	0.940	3.691	0.670273990411983	0.940	6.071		3.320	-3.309		3.320
Inner IS/OS	-3.680	-3.309		-3.680	-0.929		-3.680	1.311		-3.680	3.691		-3.680	6.071		-1.300	-3.309		-1.300	-0.929		-1.300	1.311	0.632205035542354	-1.300	3.691		-1.300	6.071		0.940	-3.309		0.940	-0.929		0.940	1.311	0.581030374897935	0.940	3.691	0.677762965140435	0.940	6.071		3.320	-3.309		3.320
Outer IS/OS	-3.680	-3.309	0.578250191497655	-3.680	-0.929	0.676855025422269	-3.680	1.311		-3.680	3.691		-3.680	6.071		-1.300	-3.309	0.509756767478217	-1.300	-0.929	0.595384243127467	-1.300	1.311	0.648431147453999	-1.300	3.691		-1.300	6.071		0.940	-3.309		0.940	-0.929		0.940	1.311	0.59725648680958	0.940	3.691	0.691492752142596	0.940	6.071		3.320	-3.309		3.320
ETPRS	-3.680	-3.309	0.5944763034093	-3.680	-0.929	0.692457056106543	-3.680	1.311		-3.680	3.691		-3.680	6.071		-1.300	-3.309	0.528479204299346	-1.300	-0.929	0.611610355039112	-1.300	1.311	0.66840174672987	-1.300	3.691		-1.300	6.071		0.940	-3.309		0.940	-0.929		0.940	1.311	0.61660300485808	0.940	3.691	0.709591107736354	0.940	6.071		3.320	-3.309		3.320
RPE	-3.680	-3.309	0.609454252866204	-3.680	-0.929	0.714299899064527	-3.680	1.311		-3.680	3.691		-3.680	6.071		-1.300	-3.309	0.54408123498362	-1.300	-0.929	0.631580954314983	-1.300	1.311	0.681507452504661	-1.300	3.691		-1.300	6.071		0.940	-3.309		0.940	-0.929		0.940	1.311	0.638445847816064	0.940	3.691	0.729561707012226	0.940	6.071		3.320	-3.309		3.320
[truncated: 26 more columns]
