# Supplementary material for: Multimodal imaging and functional analysis of the chick NMDA retinal damage model
Source: PLoS One. 2021 Sep 7;16(9):e0257148. doi: 10.1371/journal.pone.0257148 (PMC8423281; doi:10.1371/journal.pone.0257148)
Supplement: S1 File — (ZIP) [file pone.0257148.s004.zip › SD-OCT/C200727/002/D1-PWk1/C200727-002 D1PWk1 SDOCT Data Summary.xlsx]

## Sheet: 1st
OD	RNFL	IPL	RNFL+IPL	INL	OPL	ONL	ELM	PR Segments	RPE	TOTAL					RNFL	IPL	RNFL+IPL	INL	OPL	ONL	ELM	PR Segments	RPE	TOTAL
Radial	50.6754	84.7502	135.426	67.4008	9.9853	16.7254	5.99118	32.8267	16.8502	285.205				OD - Vehicle	47.4926	83.8319	131.325	66.4201	9.53953	17.9022	6.38346	32.8066	17.7863	282.163
Volumetric	44.3098	82.9136	127.223	65.4394	9.09376	19.0791	6.77574	32.7866	18.7224	279.12				OS - NMDA	32.5248	164.686	197.211	67.4007	10.5438	21.1326	6.90125	31.3586	17.5298	347.491
Ave	47.4926	83.8319	131.325	66.4201	9.53953	17.9022	6.38346	32.8066	17.7863	282.163
STDEV	4.50118	1.29866	5.79984	1.38692	0.630417	1.6643	0.554767	0.0283173	1.32388	4.30255
OS
Radial	30.2413	170.384	200.625	63.5387	10.5041	18.9814	6.39399	32.3776	18.1259	346.664
Volumetric	34.8082	158.989	193.797	71.2627	10.5836	23.2839	7.4085	30.3396	16.9337	348.317
Ave	32.5248	164.686	197.211	67.4007	10.5438	21.1326	6.90125	31.3586	17.5298	347.491
STDEV	3.22926	8.05733	4.82807	5.46173	0.0561819	3.04231	0.717365	1.4411	0.843029	1.16886
OD	%RNFL	%IPL	%RNFL-IPL	%INL	%OPL	%ONL	%ELM	%PRS	%RPE
Radial	0.177681	0.297155	0.474836	0.236324	0.0350109	0.0586433	0.0210066	0.115098	0.059081
Volumetric	0.158748	0.297053	0.455801	0.234449	0.03258	0.0683542	0.0242753	0.117464	0.0670766
Ave	0.168214	0.297104	0.465319	0.235386	0.0337955	0.0634988	0.0226409	0.116281	0.0630788
STDEV	0.0133874	7.21368e-05	0.0134596	0.00132604	0.0017189	0.00686663	0.00231136	0.00167275	0.00565374
	1.33874	0.00721368	1.34596	0.132604	0.17189	0.686663	0.231136	0.167275	0.565374
OS
Radial	0.0872353	0.491495	0.57873	0.183286	0.0303006	0.0547544	0.0184443	0.0933976	0.0522867
Volumetric	0.0999325	0.456448	0.556381	0.204591	0.0303849	0.0668467	0.0212694	0.0871033	0.0486158
Ave	0.0935839	0.473971	0.567555	0.193939	0.0303427	0.0608006	0.0198569	0.0902505	0.0504513				RNFL/Total	IPL/Total	RNFL+INL/Total	INL/Total	OPL/Total	ONL/Total	ERM/Total	PRS/Total	RPE/Total
STDEV	0.00897829	0.0247815	0.0158032	0.0150653	5.9615e-05	0.00855056	0.00199762	0.00445074	0.00259575			OD - Vehicle	16.8214	29.7104	46.5319	23.5386	3.37955	6.34988	2.26409	11.6281	6.30788
	0.897829	2.47815	1.58032	1.50653	0.0059615	0.855056	0.199762	0.445074	0.259575			OS - NMDA	9.35839	47.3971	56.7555	19.3939	3.03427	6.08006	1.98569	9.02505	5.04513
Ratio	RNFL	IPL	RNFL+IPL	INL	OPL	ONL	ELM	PR Segments	RPE	TOTAL
NMDA/Control	0.556338	1.5953	1.21971	0.823917	0.897833	0.957508	0.877034	0.776139	0.799814	1.23153
Control/Control	1	1	1	1	1	1	1	1	1	1
