# Supplementary material for: Multimodal imaging and functional analysis of the chick NMDA retinal damage model
Source: PLoS One. 2021 Sep 7;16(9):e0257148. doi: 10.1371/journal.pone.0257148 (PMC8423281; doi:10.1371/journal.pone.0257148)
Supplement: S1 File — (ZIP) [file pone.0257148.s004.zip › SD-OCT/C200727/002/D1-PWk1/C200727-002_OD_R_14_0_REGAVG0000016/C200727-002 OD R D1Pwk1.xlsx]

## Sheet: Manual_PreDefineThreeByFourGrid
Bioptigen	X	Y	Depth(Point 1)	X	Y	Depth(Point 2)	X	Y	Depth(Point 3)	X	Y	Depth(Point 4)	X	Y	Depth(Point 5)	X	Y	Depth(Point 6)	X	Y	Depth(Point 7)	X	Y	Depth(Point 8)	X	Y	Depth(Point 9)
Inner RNFL	0	-3.5		0	0		0	3.5		-2.475	-2.475		-3.5	0	0.100641	2.475	2.475	0.140583	-2.475	2.475	0.0756781	3.5	0	0.115619	2.475	-2.475	0.151192
Outer RNFL	0	-3.5		0	0		0	3.5		-2.475	-2.475		-3.5	0	0.177403	2.475	2.475	0.159305	-2.475	2.475	0.139958	3.5	0	0.160553	2.475	-2.475	0.19987
Outer IPL	0	-3.5		0	0		0	3.5		-2.475	-2.475		-3.5	0	0.261654	2.475	2.475	0.261654	-2.475	2.475	0.208607	3.5	0	0.2473	2.475	-2.475	0.281625
Outer INL	0	-3.5		0	0		0	3.5		-2.475	-2.475		-3.5	0	0.309084	2.475	2.475	0.351522	-2.475	2.475	0.268519	3.5	0	0.317822	2.475	-2.475	0.350898
Outer OPL	0	-3.5		0	0		0	3.5		-2.475	-2.475		-3.5	0	0.315325	2.475	2.475	0.365252	-2.475	2.475	0.276632	3.5	0	0.329055	2.475	-2.475	0.361507
Outer ONL	0	-3.5		0	0		0	3.5		-2.475	-2.475		-3.5	0	0.3328	2.475	2.475	0.383974	-2.475	2.475	0.290986	3.5	0	0.347153	2.475	-2.475	0.376485
Inner IS/OS	0	-3.5		0	0		0	3.5		-2.475	-2.475		-3.5	0	0.339664	2.475	2.475	0.387095	-2.475	2.475	0.299099	3.5	0	0.352146	2.475	-2.475	0.38335
Outer IS/OS	0	-3.5		0	0		0	3.5		-2.475	-2.475		-3.5	0	0.352146	2.475	2.475	0.4002	-2.475	2.475	0.313453	3.5	0	0.367748	2.475	-2.475	0.401448
ETPRS	0	-3.5		0	0		0	3.5		-2.475	-2.475		-3.5	0	0.367748	2.475	2.475	0.418299	-2.475	2.475	0.3328	3.5	0	0.387719	2.475	-2.475	0.418923
RPE	0	-3.5		0	0		0	3.5		-2.475	-2.475		-3.5	0	0.382726	2.475	2.475	0.440766	-2.475	2.475	0.348402	3.5	0	0.403945	2.475	-2.475	0.433901

## Sheet: Sheet1
Bioptigen	Inner RNFL	Outer RNFL	Outer IPL	Outer INL	Outer OPL	Outer ONL	Inner IS/OS	Outer IS/OS	ETPRS	RPE		RNFL	IPL	RNFL+IPL	INL	OPL	ONL	ELM	PR Segments	RPE	TOTAL
X	0	0	0	0	0	0	0	0	0	0
Y	-3.5	-3.5	-3.5	-3.5	-3.5	-3.5	-3.5	-3.5	-3.5	-3.5
Depth(Point 1)
X	0	0	0	0	0	0	0	0	0	0
Y	0	0	0	0	0	0	0	0	0	0
Depth(Point 2)
X	0	0	0	0	0	0	0	0	0	0
Y	3.5	3.5	3.5	3.5	3.5	3.5	3.5	3.5	3.5	3.5
Depth(Point 3)
X	-2.475	-2.475	-2.475	-2.475	-2.475	-2.475	-2.475	-2.475	-2.475	-2.475
Y	-2.475	-2.475	-2.475	-2.475	-2.475	-2.475	-2.475	-2.475	-2.475	-2.475
Depth(Point 4)
X	-3.5	-3.5	-3.5	-3.5	-3.5	-3.5	-3.5	-3.5	-3.5	-3.5
Y	0	0	0	0	0	0	0	0	0	0
Depth(Point 5)	0.100641	0.177403	0.261654	0.309084	0.315325	0.3328	0.339664	0.352146	0.367748	0.382726		0.076762	0.084251	0.161013	0.0474302	0.00624081	0.0174743	0.00686489	0.0280837	0.0149779	0.282085
X	2.475	2.475	2.475	2.475	2.475	2.475	2.475	2.475	2.475	2.475
Y	2.475	2.475	2.475	2.475	2.475	2.475	2.475	2.475	2.475	2.475
Depth(Point 6)	0.140583	0.159305	0.261654	0.351522	0.365252	0.383974	0.387095	0.4002	0.418299	0.440766		0.0187224	0.102349	0.121072	0.0898677	0.0137298	0.0187224	0.00312041	0.0312041	0.0224669	0.300183
X	-2.475	-2.475	-2.475	-2.475	-2.475	-2.475	-2.475	-2.475	-2.475	-2.475
Y	2.475	2.475	2.475	2.475	2.475	2.475	2.475	2.475	2.475	2.475
Depth(Point 7)	0.0756781	0.139958	0.208607	0.268519	0.276632	0.290986	0.299099	0.313453	0.3328	0.348402		0.0642804	0.0686489	0.132929	0.0599118	0.00811306	0.0143539	0.00811306	0.0337004	0.015602	0.272723
X	3.5	3.5	3.5	3.5	3.5	3.5	3.5	3.5	3.5	3.5
Y	0	0	0	0	0	0	0	0	0	0
Depth(Point 8)	0.115619	0.160553	0.2473	0.317822	0.329055	0.347153	0.352146	0.367748	0.387719	0.403945		0.0449338	0.0867473	0.131681	0.0705212	0.0112335	0.0180984	0.00499265	0.0355726	0.0162261	0.288326
X	2.475	2.475	2.475	2.475	2.475	2.475	2.475	2.475	2.475	2.475
Y	-2.475	-2.475	-2.475	-2.475	-2.475	-2.475	-2.475	-2.475	-2.475	-2.475
Depth(Point 9)	0.151192	0.19987	0.281625	0.350898	0.361507	0.376485	0.38335	0.401448	0.418923	0.433901		0.0486783	0.0817546	0.130433	0.069273	0.0106094	0.0149779	0.00686489	0.0355726	0.0149779	0.282709
											Average (mm)	0.0506754	0.0847502	0.135426	0.0674008	0.0099853	0.0167254	0.00599118	0.0328267	0.0168502	0.285205
											Average (um)	50.6754	84.7502	135.426	67.4008	9.9853	16.7254	5.99118	32.8267	16.8502	285.205
