# Supplementary material for: Multimodal imaging and functional analysis of the chick NMDA retinal damage model
Source: PLoS One. 2021 Sep 7;16(9):e0257148. doi: 10.1371/journal.pone.0257148 (PMC8423281; doi:10.1371/journal.pone.0257148)
Supplement: S1 File — (ZIP) [file pone.0257148.s004.zip › SD-OCT/C200727/002/D1-PWk1/C200727-002_OD_R_14_0_REGAVG0000016/Manual_PreDefineThreeByFourGridRadialRetina_1.csv]

Bioptigen	X	Y	Depth(Point 1)	X	Y	Depth(Point 2)	X	Y	Depth(Point 3)	X	Y	Depth(Point 4)	X	Y	Depth(Point 5)	X	Y	Depth(Point 6)	X	Y	Depth(Point 7)	X	Y	Depth(Point 8)	X	Y	Depth(Point 9)
Inner RNFL	0.000	-3.500		0.000	0.000		0.000	3.500		-2.475	-2.475		-3.500	0.000	0.10064130355176	2.475	2.475	0.140582502103502	-2.475	2.475	0.0756780544569211	3.500	0.000	0.115619253008663	2.475	-2.475	0.151191882968809
Outer RNFL	0.000	-3.500		0.000	0.000		0.000	3.500		-2.475	-2.475		-3.500	0.000	0.177403294518389	2.475	2.475	0.159304938924631	-2.475	2.475	0.139958420876131	3.500	0.000	0.160553101379373	2.475	-2.475	0.199870218703744
Outer IPL	0.000	-3.500		0.000	0.000		0.000	3.500		-2.475	-2.475		-3.500	0.000	0.26165426021347	2.475	2.475	0.26165426021347	-2.475	2.475	0.208607355886938	3.500	0.000	0.247300391983938	2.475	-2.475	0.281624859489342
Outer INL	0.000	-3.500		0.000	0.000		0.000	3.500		-2.475	-2.475		-3.500	0.000	0.309084433493664	2.475	2.475	0.35152195695489	-2.475	2.475	0.268519153714551	3.500	0.000	0.317821570676858	2.475	-2.475	0.350897875727519
Outer OPL	0.000	-3.500		0.000	0.000		0.000	3.500		-2.475	-2.475		-3.500	0.000	0.315325245767374	2.475	2.475	0.365251743957052	-2.475	2.475	0.276632209670374	3.500	0.000	0.329055032769535	2.475	-2.475	0.361507256592826
Outer ONL	0.000	-3.500		0.000	0.000		0.000	3.500		-2.475	-2.475		-3.500	0.000	0.332799520133761	2.475	2.475	0.383974180778181	-2.475	2.475	0.290986077899906	3.500	0.000	0.347153388363294	2.475	-2.475	0.376485206049729
Inner IS/OS	0.000	-3.500		0.000	0.000		0.000	3.500		-2.475	-2.475		-3.500	0.000	0.339664413634842	2.475	2.475	0.387094586915036	-2.475	2.475	0.299099133855729	3.500	0.000	0.352146038182261	2.475	-2.475	0.38335009955081
Outer IS/OS	0.000	-3.500		0.000	0.000		0.000	3.500		-2.475	-2.475		-3.500	0.000	0.352146038182261	2.475	2.475	0.400200292689826	-2.475	2.475	0.313453002085261	3.500	0.000	0.367748068866536	2.475	-2.475	0.401448455144568
ETPRS	0.000	-3.500		0.000	0.000		0.000	3.500		-2.475	-2.475		-3.500	0.000	0.367748068866536	2.475	2.475	0.418298648283584	-2.475	2.475	0.332799520133761	3.500	0.000	0.387718668142407	2.475	-2.475	0.418922729510955
RPE	0.000	-3.500		0.000	0.000		0.000	3.500		-2.475	-2.475		-3.500	0.000	0.382726018323439	2.475	2.475	0.440765572468939	-2.475	2.475	0.348401550818035	3.500	0.000	0.403944780054052	2.475	-2.475	0.433900678967858
