# Supplementary material for: Multimodal imaging and functional analysis of the chick NMDA retinal damage model
Source: PLoS One. 2021 Sep 7;16(9):e0257148. doi: 10.1371/journal.pone.0257148 (PMC8423281; doi:10.1371/journal.pone.0257148)
Supplement: S1 File — (ZIP) [file pone.0257148.s004.zip › SD-OCT/C200727/002/D1-PWk1/C200727-002_OD_V_14X14_0_REGAVG0000020/Manual_PreDefineFiveByFiveGridRectangularRetina_1.csv]

Bioptigen	X	Y	Depth(Point 1)	X	Y	Depth(Point 2)	X	Y	Depth(Point 3)	X	Y	Depth(Point 4)	X	Y	Depth(Point 5)	X	Y	Depth(Point 6)	X	Y	Depth(Point 7)	X	Y	Depth(Point 8)	X	Y	Depth(Point 9)	X	Y	Depth(Point 10)	X	Y	Depth(Point 11)	X	Y	Depth(Point 12)	X	Y	Depth(Point 13)	X	Y	Depth(Point 14)	X	Y	Depth(Point 15)	X	Y	Depth(Point 16)	X
Inner RNFL	-6.541	-4.576		-6.541	-2.196		-6.541	0.044		-6.541	2.424		-6.541	4.804		-4.161	-4.576		-4.161	-2.196	0.299653269091349	-4.161	0.044	0.287951236762669	-4.161	2.424	0.282803075952332	-4.161	4.804		-1.921	-4.576		-1.921	-2.196		-1.921	0.044		-1.921	2.424	0.232252496535284	-1.921	4.804		0.459	-4.576		0.459
Outer RNFL	-6.541	-4.576		-6.541	-2.196		-6.541	0.044		-6.541	2.424		-6.541	4.804		-4.161	-4.576		-4.161	-2.196	0.342714873779946	-4.161	0.044	0.327892435314411	-4.161	2.424	0.318375705912478	-4.161	4.804		-1.921	-4.576		-1.921	-2.196		-1.921	0.044		-1.921	2.424	0.282178994724961	-1.921	4.804		0.459	-4.576		0.459
Outer IPL	-6.541	-4.576		-6.541	-2.196		-6.541	0.044		-6.541	2.424		-6.541	4.804		-4.161	-4.576		-4.161	-2.196	0.421349108428688	-4.161	0.044	0.409647076100008	-4.161	2.424	0.406371158971785	-4.161	4.804		-1.921	-4.576		-1.921	-2.196		-1.921	0.044		-1.921	2.424	0.368926285329526	-1.921	4.804		0.459	-4.576		0.459
Outer INL	-6.541	-4.576		-6.541	-2.196		-6.541	0.044		-6.541	2.424		-6.541	4.804		-4.161	-4.576		-4.161	-2.196	0.476268256437333	-4.161	0.044	0.474551523746589	-4.161	2.424	0.471899687845737	-4.161	4.804		-1.921	-4.576		-1.921	-2.196		-1.921	0.044		-1.921	2.424	0.433206651748736	-1.921	4.804		0.459	-4.576		0.459
Outer OPL	-6.541	-4.576		-6.541	-2.196		-6.541	0.044		-6.541	2.424		-6.541	4.804		-4.161	-4.576		-4.161	-2.196	0.485629474847898	-4.161	0.044	0.484536823384525	-4.161	2.424	0.476268256437333	-4.161	4.804		-1.921	-4.576		-1.921	-2.196		-1.921	0.044		-1.921	2.424	0.442567870159301	-1.921	4.804		0.459	-4.576		0.459
Outer ONL	-6.541	-4.576		-6.541	-2.196		-6.541	0.044		-6.541	2.424		-6.541	4.804		-4.161	-4.576		-4.161	-2.196	0.502479667986914	-4.161	0.044	0.501387016523541	-4.161	2.424	0.497487018167946	-4.161	4.804		-1.921	-4.576		-1.921	-2.196		-1.921	0.044		-1.921	2.424	0.464410713117285	-1.921	4.804		0.459	-4.576		0.459
Inner IS/OS	-6.541	-4.576		-6.541	-2.196		-6.541	0.044		-6.541	2.424		-6.541	4.804		-4.161	-4.576		-4.161	-2.196	0.509344561487995	-4.161	0.044	0.508251910024622	-4.161	2.424	0.503103749214285	-4.161	4.804		-1.921	-4.576		-1.921	-2.196		-1.921	0.044		-1.921	2.424	0.468779281708882	-1.921	4.804		0.459	-4.576		0.459
Outer IS/OS	-6.541	-4.576		-6.541	-2.196		-6.541	0.044		-6.541	2.424		-6.541	4.804		-4.161	-4.576		-4.161	-2.196	0.524946592172269	-4.161	0.044	0.520733534572041	-4.161	2.424	0.519953942353301	-4.161	4.804		-1.921	-4.576		-1.921	-2.196		-1.921	0.044		-1.921	2.424	0.480012743801559	-1.921	4.804		0.459	-4.576		0.459
ETPRS	-6.541	-4.576		-6.541	-2.196		-6.541	0.044		-6.541	2.424		-6.541	4.804		-4.161	-4.576		-4.161	-2.196	0.544293110220769	-4.161	0.044	0.540548622856543	-4.161	2.424	0.538052297947059	-4.161	4.804		-1.921	-4.576		-1.921	-2.196		-1.921	0.044		-1.921	2.424	0.49998334307743	-1.921	4.804		0.459	-4.576		0.459
RPE	-6.541	-4.576		-6.541	-2.196		-6.541	0.044		-6.541	2.424		-6.541	4.804		-4.161	-4.576		-4.161	-2.196	0.563639628269269	-4.161	0.044	0.561143303359785	-4.161	2.424	0.55739881599556	-4.161	4.804		-1.921	-4.576		-1.921	-2.196		-1.921	0.044		-1.921	2.424	0.521202104808043	-1.921	4.804		0.459	-4.576		0.459
[truncated: 26 more columns]
