# Supplementary material for: Multimodal imaging and functional analysis of the chick NMDA retinal damage model
Source: PLoS One. 2021 Sep 7;16(9):e0257148. doi: 10.1371/journal.pone.0257148 (PMC8423281; doi:10.1371/journal.pone.0257148)
Supplement: S1 File — (ZIP) [file pone.0257148.s004.zip › SD-OCT/C200727/002/D1-PWk1/C200727-002_OS_R_14_0_REGAVG0000005/C200727-002 OS R D1 Pwk1.xlsx]

## Sheet: Manual_PreDefineThreeByFourGrid
Bioptigen	X	Y	Depth(Point 1)	X	Y	Depth(Point 2)	X	Y	Depth(Point 3)	X	Y	Depth(Point 4)	X	Y	Depth(Point 5)	X	Y	Depth(Point 6)	X	Y	Depth(Point 7)	X	Y	Depth(Point 8)	X	Y	Depth(Point 9)
Inner RNFL	0	-3.5	0.0572381	0	0	0.0794354	0	3.5	0.117959	-2.475	-2.475	0.0972065	-3.5	0	0.147881	2.475	2.475	0.0777961	-2.475	2.475	0.149926	3.5	0	0.0343991	2.475	-2.475	0.0151286
Outer RNFL	0	-3.5	0.0815046	0	0	0.108123	0	3.5	0.16468	-2.475	-2.475	0.124328	-3.5	0	0.187849	2.475	2.475	0.111402	-2.475	2.475	0.175335	3.5	0	0.0593793	2.475	-2.475	0.0365402
Outer IPL	0	-3.5	0.250656	0	0	0.290907	0	3.5	0.329431	-2.475	-2.475	0.294193	-3.5	0	0.356287	2.475	2.475	0.278612	-2.475	2.475	0.348283	3.5	0	0.225676	2.475	-2.475	0.208547
Outer INL	0	-3.5	0.324883	0	0		0	3.5		-2.475	-2.475	0.372703	-3.5	0	0.421236	2.475	2.475	0.329431	-2.475	2.475	0.403201	3.5	0		2.475	-2.475	0.266358
Outer OPL	0	-3.5	0.334875	0	0		0	3.5		-2.475	-2.475	0.383409	-3.5	0	0.426945	2.475	2.475	0.342546	-2.475	2.475	0.413856	3.5	0		2.475	-2.475	0.279205
Outer ONL	0	-3.5	0.350577	0	0		0	3.5	0.413856	-2.475	-2.475	0.398397	-3.5	0	0.453353	2.475	2.475	0.364677	-2.475	2.475	0.433528	3.5	0		2.475	-2.475	0.294193
Inner IS/OS	0	-3.5	0.356287	0	0	0.418774	0	3.5	0.420413	-2.475	-2.475	0.405534	-3.5	0	0.459063	2.475	2.475	0.372053	-2.475	2.475	0.440085	3.5	0		2.475	-2.475	0.299903
Outer IS/OS	0	-3.5	0.371275	0	0	0.437626	0	3.5	0.432708	-2.475	-2.475	0.419808	-3.5	0	0.472052	2.475	2.475	0.384348	-2.475	2.475	0.454019	3.5	0	0.334162	2.475	-2.475	0.317032
ETPRS	0	-3.5	0.386263	0	0	0.457298	0	3.5	0.449921	-2.475	-2.475	0.436224	-3.5	0	0.491724	2.475	2.475	0.403201	-2.475	2.475	0.468773	3.5	0	0.352005	2.475	-2.475	0.33773
RPE	0	-3.5	0.40482	0	0		0	3.5	0.464675	-2.475	-2.475	0.456922	-3.5	0	0.504018	2.475	2.475	0.424512	-2.475	2.475	0.487625	3.5	0	0.370562	2.475	-2.475	0.357715

## Sheet: Sheet1
Bioptigen	Inner RNFL	Outer RNFL	Outer IPL	Outer INL	Outer OPL	Outer ONL	Inner IS/OS	Outer IS/OS	ETPRS	RPE		RNFL	IPL	RNFL+IPL	INL	OPL	ONL	ELM	PR Segments	RPE	TOTAL
X	0	0	0	0	0	0	0	0	0	0
Y	-3.5	-3.5	-3.5	-3.5	-3.5	-3.5	-3.5	-3.5	-3.5	-3.5
Depth(Point 1)	0.0572381	0.0815046	0.250656	0.324883	0.334875	0.350577	0.356287	0.371275	0.386263	0.40482		0.0242665	0.169152	0.193418	0.074227	0.00999209	0.0157019	0.00570977	0.0299763	0.0185567	0.347582
X	0	0	0	0	0	0	0	0	0	0
Y	0	0	0	0	0	0	0	0	0	0
Depth(Point 2)	0.0794354	0.108123	0.290907				0.418774	0.437626	0.457298			0.028688	0.182784	0.211472					0.0385239
X	0	0	0	0	0	0	0	0	0	0
Y	3.5	3.5	3.5	3.5	3.5	3.5	3.5	3.5	3.5	3.5
Depth(Point 3)	0.117959	0.16468	0.329431			0.413856	0.420413	0.432708	0.449921	0.464675		0.0467205	0.164751	0.211472				0.00655727	0.0295077	0.0147539	0.346715
X	-2.475	-2.475	-2.475	-2.475	-2.475	-2.475	-2.475	-2.475	-2.475	-2.475
Y	-2.475	-2.475	-2.475	-2.475	-2.475	-2.475	-2.475	-2.475	-2.475	-2.475
Depth(Point 4)	0.0972065	0.124328	0.294193	0.372703	0.383409	0.398397	0.405534	0.419808	0.436224	0.456922		0.0271214	0.169866	0.196987	0.0785093	0.0107058	0.0149881	0.00713721	0.03069	0.0206979	0.359715
X	-3.5	-3.5	-3.5	-3.5	-3.5	-3.5	-3.5	-3.5	-3.5	-3.5
Y	0	0	0	0	0	0	0	0	0	0
Depth(Point 5)	0.147881	0.187849	0.356287	0.421236	0.426945	0.453353	0.459063	0.472052	0.491724	0.504018		0.0399684	0.168438	0.208406	0.0649486	0.00570977	0.0264077	0.00570977	0.0326607	0.0122949	0.356138
X	2.475	2.475	2.475	2.475	2.475	2.475	2.475	2.475	2.475	2.475
Y	2.475	2.475	2.475	2.475	2.475	2.475	2.475	2.475	2.475	2.475
Depth(Point 6)	0.0777961	0.111402	0.278612	0.329431	0.342546	0.364677	0.372053	0.384348	0.403201	0.424512		0.033606	0.16721	0.200816	0.0508188	0.0131145	0.0221308	0.00737693	0.031147	0.0213111	0.346715
X	-2.475	-2.475	-2.475	-2.475	-2.475	-2.475	-2.475	-2.475	-2.475	-2.475
Y	2.475	2.475	2.475	2.475	2.475	2.475	2.475	2.475	2.475	2.475
Depth(Point 7)	0.149926	0.175335	0.348283	0.403201	0.413856	0.433528	0.440085	0.454019	0.468773	0.487625		0.0254094	0.172948	0.198357	0.0549171	0.0106556	0.0196718	0.00655727	0.028688	0.0188521	0.337699
X	3.5	3.5	3.5	3.5	3.5	3.5	3.5	3.5	3.5	3.5
Y	0	0	0	0	0	0	0	0	0	0
Depth(Point 8)	0.0343991	0.0593793	0.225676					0.334162	0.352005	0.370562		0.0249802	0.166297	0.191277						0.0185567	0.336162
X	2.475	2.475	2.475	2.475	2.475	2.475	2.475	2.475	2.475	2.475
Y	-2.475	-2.475	-2.475	-2.475	-2.475	-2.475	-2.475	-2.475	-2.475	-2.475
Depth(Point 9)	0.0151286	0.0365402	0.208547	0.266358	0.279205	0.294193	0.299903	0.317032	0.33773	0.357715		0.0214116	0.172007	0.193418	0.0578114	0.012847	0.0149881	0.00570977	0.0378272	0.0199842	0.342586
											Average (mm)	0.0302413	0.170384	0.200625	0.0635387	0.0105041	0.0189814	0.00639399	0.0323776	0.0181259	0.346664
											Average (um)	30.2413	170.384	200.625	63.5387	10.5041	18.9814	6.39399	32.3776	18.1259	346.664
