# Supplementary material for: Multimodal imaging and functional analysis of the chick NMDA retinal damage model
Source: PLoS One. 2021 Sep 7;16(9):e0257148. doi: 10.1371/journal.pone.0257148 (PMC8423281; doi:10.1371/journal.pone.0257148)
Supplement: S1 File — (ZIP) [file pone.0257148.s004.zip › SD-OCT/C200727/002/D1-PWk1/C200727-002_OS_R_14_0_REGAVG0000005/Manual_PreDefineThreeByFourGridRadialRetina_1.csv]

Bioptigen	X	Y	Depth(Point 1)	X	Y	Depth(Point 2)	X	Y	Depth(Point 3)	X	Y	Depth(Point 4)	X	Y	Depth(Point 5)	X	Y	Depth(Point 6)	X	Y	Depth(Point 7)	X	Y	Depth(Point 8)	X	Y	Depth(Point 9)
Inner RNFL	0.000	-3.500	0.0572381179519904	0.000	0.000	0.0794354444798195	0.000	3.500	0.11795938783948	-2.475	-2.475	0.0972064799956746	-3.500	0.000	0.14788065330106	2.475	2.475	0.0777961277411105	-2.475	2.475	0.149926064244304	3.500	0.000	0.0343990539270279	2.475	-2.475	0.0151285936559658
Outer RNFL	0.000	-3.500	0.081504623478513	0.000	0.000	0.108123487407226	0.000	3.500	0.164679914892685	-2.475	-2.475	0.124327868525318	-3.500	0.000	0.187849015344744	2.475	2.475	0.111402120884644	-2.475	2.475	0.175335473694293	3.500	0.000	0.0593792802043306	2.475	-2.475	0.0365402161793681
Outer IPL	0.000	-3.500	0.250656441413391	0.000	0.000	0.290907303773274	0.000	3.500	0.329431247132934	-2.475	-2.475	0.294193407210976	-3.500	0.000	0.356287112528842	2.475	2.475	0.278612428232957	-2.475	2.475	0.348283389628087	3.500	0.000	0.225676215136088	2.475	-2.475	0.208546917117367
Outer INL	0.000	-3.500	0.324883399494519	0.000	0.000		0.000	3.500		-2.475	-2.475	0.372702689796784	-3.500	0.000	0.42123570084983	2.475	2.475	0.329431247132934	-2.475	2.475	0.403200500374837	3.500	0.000		2.475	-2.475	0.266358297930553
Outer OPL	0.000	-3.500	0.33487549000544	0.000	0.000		0.000	3.500		-2.475	-2.475	0.383408501058485	-3.500	0.000	0.42694546685607	2.475	2.475	0.342545781042606	-2.475	2.475	0.413856059176445	3.500	0.000		2.475	-2.475	0.279205271444594
Outer ONL	0.000	-3.500	0.350577346522602	0.000	0.000		0.000	3.500	0.413856059176445	-2.475	-2.475	0.398396636824867	-3.500	0.000	0.453353134634933	2.475	2.475	0.364676557015176	-2.475	2.475	0.433527860040953	3.500	0.000		2.475	-2.475	0.294193407210976
Inner IS/OS	0.000	-3.500	0.356287112528842	0.000	0.000	0.418774009392572	0.000	3.500	0.420413326131281	-2.475	-2.475	0.405533844332668	-3.500	0.000	0.459062900641174	2.475	2.475	0.372053482339367	-2.475	2.475	0.440085126995788	3.500	0.000		2.475	-2.475	0.299903173217216
Outer IS/OS	0.000	-3.500	0.371275248295224	0.000	0.000	0.437626151887725	0.000	3.500	0.432708201671598	-2.475	-2.475	0.419808259348269	-3.500	0.000	0.472051803400613	2.475	2.475	0.384348357879684	-2.475	2.475	0.454019319274814	3.500	0.000	0.33416176925466	2.475	-2.475	0.317032471235938
ETPRS	0.000	-3.500	0.386263384061606	0.000	0.000	0.457297952752232	0.000	3.500	0.449921027428042	-2.475	-2.475	0.436223836616211	-3.500	0.000	0.49172360426512	2.475	2.475	0.403200500374837	-2.475	2.475	0.468773169923195	3.500	0.000	0.352004788024162	2.475	-2.475	0.33773037300856
RPE	0.000	-3.500	0.404820123581888	0.000	0.000		0.000	3.500	0.464674878076422	-2.475	-2.475	0.456921738388833	-3.500	0.000	0.504018479805437	2.475	2.475	0.424511617978053	-2.475	2.475	0.487625312418348	3.500	0.000	0.370561527544444	2.475	-2.475	0.357714554030403
