# Supplementary material for: Multimodal imaging and functional analysis of the chick NMDA retinal damage model
Source: PLoS One. 2021 Sep 7;16(9):e0257148. doi: 10.1371/journal.pone.0257148 (PMC8423281; doi:10.1371/journal.pone.0257148)
Supplement: S1 File — (ZIP) [file pone.0257148.s004.zip › SD-OCT/C200727/002/D1-PWk1/C200727-002_OS_V_14X14_0_REGAVG0000009/C200727-002 OS V D1Pwk1.xlsx]

## Sheet: Manual_PreDefineFiveByFiveGridR
Bioptigen	X	Y	Depth(Point 1)	X	Y	Depth(Point 2)	X	Y	Depth(Point 3)	X	Y	Depth(Point 4)	X	Y	Depth(Point 5)	X	Y	Depth(Point 6)	X	Y	Depth(Point 7)	X	Y	Depth(Point 8)	X	Y	Depth(Point 9)	X	Y	Depth(Point 10)	X	Y	Depth(Point 11)	X	Y	Depth(Point 12)	X	Y	Depth(Point 13)	X	Y	Depth(Point 14)	X	Y	Depth(Point 15)	X	Y	Depth(Point 16)	X
Inner RNFL	-3.68	-6.499		-3.68	-4.119		-3.68	-1.879		-3.68	0.501		-3.68	2.881		-1.3	-6.499		-1.3	-4.119	0.0730649	-1.3	-1.879		-1.3	0.501		-1.3	2.881		0.94	-6.499		0.94	-4.119	0.0822374	0.94	-1.879	0.1408	0.94	0.501	0.0914098	0.94	2.881		3.32	-6.499		3.32
Outer RNFL	-3.68	-6.499		-3.68	-4.119		-3.68	-1.879		-3.68	0.501		-3.68	2.881		-1.3	-6.499		-1.3	-4.119	0.113283	-1.3	-1.879		-1.3	0.501		-1.3	2.881		0.94	-6.499		0.94	-4.119	0.123161	0.94	-1.879	0.159145	0.94	0.501	0.113988	0.94	2.881		3.32	-6.499		3.32
Outer IPL	-3.68	-6.499		-3.68	-4.119		-3.68	-1.879		-3.68	0.501		-3.68	2.881		-1.3	-6.499		-1.3	-4.119	0.267803	-1.3	-1.879		-1.3	0.501		-1.3	2.881		0.94	-6.499		0.94	-4.119	0.284031	0.94	-1.879	0.303787	0.94	0.501	0.294614	0.94	2.881		3.32	-6.499		3.32
Outer INL	-3.68	-6.499		-3.68	-4.119		-3.68	-1.879		-3.68	0.501		-3.68	2.881		-1.3	-6.499		-1.3	-4.119		-1.3	-1.879		-1.3	0.501		-1.3	2.881		0.94	-6.499		0.94	-4.119		0.94	-1.879		0.94	0.501	0.365877	0.94	2.881		3.32	-6.499		3.32
Outer OPL	-3.68	-6.499		-3.68	-4.119		-3.68	-1.879		-3.68	0.501		-3.68	2.881		-1.3	-6.499		-1.3	-4.119		-1.3	-1.879		-1.3	0.501		-1.3	2.881		0.94	-6.499		0.94	-4.119		0.94	-1.879		0.94	0.501	0.376461	0.94	2.881		3.32	-6.499		3.32
Outer ONL	-3.68	-6.499		-3.68	-4.119		-3.68	-1.879		-3.68	0.501		-3.68	2.881		-1.3	-6.499		-1.3	-4.119	0.359527	-1.3	-1.879		-1.3	0.501		-1.3	2.881		0.94	-6.499		0.94	-4.119		0.94	-1.879		0.94	0.501	0.399745	0.94	2.881		3.32	-6.499		3.32
Inner IS/OS	-3.68	-6.499		-3.68	-4.119		-3.68	-1.879		-3.68	0.501		-3.68	2.881		-1.3	-6.499		-1.3	-4.119	0.365877	-1.3	-1.879		-1.3	0.501		-1.3	2.881		0.94	-6.499		0.94	-4.119		0.94	-1.879		0.94	0.501	0.408211	0.94	2.881		3.32	-6.499		3.32
Outer IS/OS	-3.68	-6.499		-3.68	-4.119		-3.68	-1.879		-3.68	0.501		-3.68	2.881		-1.3	-6.499		-1.3	-4.119	0.379989	-1.3	-1.879		-1.3	0.501		-1.3	2.881		0.94	-6.499		0.94	-4.119	0.395511	0.94	-1.879	0.465363	0.94	0.501	0.422323	0.94	2.881		3.32	-6.499		3.32
ETPRS	-3.68	-6.499		-3.68	-4.119		-3.68	-1.879		-3.68	0.501		-3.68	2.881		-1.3	-6.499		-1.3	-4.119	0.396217	-1.3	-1.879		-1.3	0.501		-1.3	2.881		0.94	-6.499		0.94	-4.119	0.413856	0.94	-1.879	0.477358	0.94	0.501	0.438551	0.94	2.881		3.32	-6.499		3.32
RPE	-3.68	-6.499		-3.68	-4.119		-3.68	-1.879		-3.68	0.501		-3.68	2.881		-1.3	-6.499		-1.3	-4.119	0.408211	-1.3	-1.879		-1.3	0.501		-1.3	2.881		0.94	-6.499		0.94	-4.119	0.432906	0.94	-1.879	0.493586	0.94	0.501	0.457602	0.94	2.881		3.32	-6.499		3.32
[truncated: 26 more columns]

## Sheet: Sheet1
Bioptigen	Inner RNFL	Outer RNFL	Outer IPL	Outer INL	Outer OPL	Outer ONL	Inner IS/OS	Outer IS/OS	ETPRS	RPE		RNFL	IPL	RNFL+IPL	INL	OPL	ONL	ELM	PR Segments	RPE	TOTAL
X	-3.68	-3.68	-3.68	-3.68	-3.68	-3.68	-3.68	-3.68	-3.68	-3.68
Y	-6.499	-6.499	-6.499	-6.499	-6.499	-6.499	-6.499	-6.499	-6.499	-6.499
Depth(Point 1)
X	-3.68	-3.68	-3.68	-3.68	-3.68	-3.68	-3.68	-3.68	-3.68	-3.68
Y	-4.119	-4.119	-4.119	-4.119	-4.119	-4.119	-4.119	-4.119	-4.119	-4.119
Depth(Point 2)
X	-3.68	-3.68	-3.68	-3.68	-3.68	-3.68	-3.68	-3.68	-3.68	-3.68
Y	-1.879	-1.879	-1.879	-1.879	-1.879	-1.879	-1.879	-1.879	-1.879	-1.879
Depth(Point 3)
X	-3.68	-3.68	-3.68	-3.68	-3.68	-3.68	-3.68	-3.68	-3.68	-3.68
Y	0.501	0.501	0.501	0.501	0.501	0.501	0.501	0.501	0.501	0.501
Depth(Point 4)
X	-3.68	-3.68	-3.68	-3.68	-3.68	-3.68	-3.68	-3.68	-3.68	-3.68
Y	2.881	2.881	2.881	2.881	2.881	2.881	2.881	2.881	2.881	2.881
Depth(Point 5)
X	-1.3	-1.3	-1.3	-1.3	-1.3	-1.3	-1.3	-1.3	-1.3	-1.3
Y	-6.499	-6.499	-6.499	-6.499	-6.499	-6.499	-6.499	-6.499	-6.499	-6.499
Depth(Point 6)
X	-1.3	-1.3	-1.3	-1.3	-1.3	-1.3	-1.3	-1.3	-1.3	-1.3
Y	-4.119	-4.119	-4.119	-4.119	-4.119	-4.119	-4.119	-4.119	-4.119	-4.119
Depth(Point 7)	0.0730649	0.113283	0.267803			0.359527	0.365877	0.379989	0.396217	0.408211		0.0402176	0.15452	0.194738				0.00635015	0.0303396	0.0119947	0.335147
X	-1.3	-1.3	-1.3	-1.3	-1.3	-1.3	-1.3	-1.3	-1.3	-1.3
Y	-1.879	-1.879	-1.879	-1.879	-1.879	-1.879	-1.879	-1.879	-1.879	-1.879
Depth(Point 8)
X	-1.3	-1.3	-1.3	-1.3	-1.3	-1.3	-1.3	-1.3	-1.3	-1.3
Y	0.501	0.501	0.501	0.501	0.501	0.501	0.501	0.501	0.501	0.501
Depth(Point 9)
X	-1.3	-1.3	-1.3	-1.3	-1.3	-1.3	-1.3	-1.3	-1.3	-1.3
Y	2.881	2.881	2.881	2.881	2.881	2.881	2.881	2.881	2.881	2.881
Depth(Point 10)
X	0.94	0.94	0.94	0.94	0.94	0.94	0.94	0.94	0.94	0.94
Y	-6.499	-6.499	-6.499	-6.499	-6.499	-6.499	-6.499	-6.499	-6.499	-6.499
Depth(Point 11)
X	0.94	0.94	0.94	0.94	0.94	0.94	0.94	0.94	0.94	0.94
Y	-4.119	-4.119	-4.119	-4.119	-4.119	-4.119	-4.119	-4.119	-4.119	-4.119
Depth(Point 12)	0.0822374	0.123161	0.284031					0.395511	0.413856	0.432906		0.0409232	0.16087	0.201794						0.0190504	0.350669
X	0.94	0.94	0.94	0.94	0.94	0.94	0.94	0.94	0.94	0.94
Y	-1.879	-1.879	-1.879	-1.879	-1.879	-1.879	-1.879	-1.879	-1.879	-1.879
Depth(Point 13)	0.1408	0.159145	0.303787					0.465363	0.477358	0.493586		0.0183449	0.144642	0.162987						0.0162281	0.352786
X	0.94	0.94	0.94	0.94	0.94	0.94	0.94	0.94	0.94	0.94
Y	0.501	0.501	0.501	0.501	0.501	0.501	0.501	0.501	0.501	0.501
Depth(Point 14)	0.0914098	0.113988	0.294614	0.365877	0.376461	0.399745	0.408211	0.422323	0.438551	0.457602		0.0225783	0.180626	0.203205	0.0712627	0.0105836	0.0232839	0.00846686	0.0303396	0.0190504	0.366192
X	0.94	0.94	0.94	0.94	0.94	0.94	0.94	0.94	0.94	0.94
Y	2.881	2.881	2.881	2.881	2.881	2.881	2.881	2.881	2.881	2.881
Depth(Point 15)
X	3.32	3.32	3.32	3.32	3.32	3.32	3.32	3.32	3.32	3.32
Y	-6.499	-6.499	-6.499	-6.499	-6.499	-6.499	-6.499	-6.499	-6.499	-6.499
Depth(Point 16)
X	3.32	3.32	3.32	3.32	3.32	3.32	3.32	3.32	3.32	3.32
Y	-4.119	-4.119	-4.119	-4.119	-4.119	-4.119	-4.119	-4.119	-4.119	-4.119
Depth(Point 17)
X	3.32	3.32	3.32	3.32	3.32	3.32	3.32	3.32	3.32	3.32
Y	-1.879	-1.879	-1.879	-1.879	-1.879	-1.879	-1.879	-1.879	-1.879	-1.879
Depth(Point 18)
X	3.32	3.32	3.32	3.32	3.32	3.32	3.32	3.32	3.32	3.32
Y	0.501	0.501	0.501	0.501	0.501	0.501	0.501	0.501	0.501	0.501
Depth(Point 19)
X	3.32	3.32	3.32	3.32	3.32	3.32	3.32	3.32	3.32	3.32
Y	2.881	2.881	2.881	2.881	2.881	2.881	2.881	2.881	2.881	2.881
Depth(Point 20)
X	5.7	5.7	5.7	5.7	5.7	5.7	5.7	5.7	5.7	5.7
Y	-6.499	-6.499	-6.499	-6.499	-6.499	-6.499	-6.499	-6.499	-6.499	-6.499
Depth(Point 21)
X	5.7	5.7	5.7	5.7	5.7	5.7	5.7	5.7	5.7	5.7
Y	-4.119	-4.119	-4.119	-4.119	-4.119	-4.119	-4.119	-4.119	-4.119	-4.119
Depth(Point 22)
X	5.7	5.7	5.7	5.7	5.7	5.7	5.7	5.7	5.7	5.7
Y	-1.879	-1.879	-1.879	-1.879	-1.879	-1.879	-1.879	-1.879	-1.879	-1.879
Depth(Point 23)	0.154911	0.200773	0.346121					0.459013	0.476652	0.493586		0.0458622	0.145348	0.19121						0.0169337	0.338674
X	5.7	5.7	5.7	5.7	5.7	5.7	5.7	5.7	5.7	5.7
Y	0.501	0.501	0.501	0.501	0.501	0.501	0.501	0.501	0.501	0.501
Depth(Point 24)	0.123866	0.164789	0.332715					0.435729	0.451957	0.470302		0.0409232	0.167926	0.208849						0.0183449	0.346436
X	5.7	5.7	5.7	5.7	5.7	5.7	5.7	5.7	5.7	5.7
Y	2.881	2.881	2.881	2.881	2.881	2.881	2.881	2.881	2.881	2.881
Depth(Point 25)
											Average (mm)	0.0348082	0.158989	0.193797	0.0712627	0.0105836	0.0232839	0.0074085	0.0303396	0.0169337	0.348317
											Average (um)	34.8082	158.989	193.797	71.2627	10.5836	23.2839	7.4085	30.3396	16.9337	348.317
