# Supplementary material for: Multimodal imaging and functional analysis of the chick NMDA retinal damage model
Source: PLoS One. 2021 Sep 7;16(9):e0257148. doi: 10.1371/journal.pone.0257148 (PMC8423281; doi:10.1371/journal.pone.0257148)
Supplement: S1 File — (ZIP) [file pone.0257148.s004.zip › SD-OCT/C200727/002/D1-PWk1/C200727-002_OS_V_14X14_0_REGAVG0000009/Manual_PreDefineFiveByFiveGridRectangularRetina_1.csv]

Bioptigen	X	Y	Depth(Point 1)	X	Y	Depth(Point 2)	X	Y	Depth(Point 3)	X	Y	Depth(Point 4)	X	Y	Depth(Point 5)	X	Y	Depth(Point 6)	X	Y	Depth(Point 7)	X	Y	Depth(Point 8)	X	Y	Depth(Point 9)	X	Y	Depth(Point 10)	X	Y	Depth(Point 11)	X	Y	Depth(Point 12)	X	Y	Depth(Point 13)	X	Y	Depth(Point 14)	X	Y	Depth(Point 15)	X	Y	Depth(Point 16)	X
Inner RNFL	-3.680	-6.499		-3.680	-4.119		-3.680	-1.879		-3.680	0.501		-3.680	2.881		-1.300	-6.499		-1.300	-4.119	0.0730649265320859	-1.300	-1.879		-1.300	0.501		-1.300	2.881		0.940	-6.499		0.940	-4.119	0.0822373586736525	0.940	-1.879	0.140799810039039	0.940	0.501	0.0914097908152191	0.940	2.881		3.320	-6.499		3.320
Outer RNFL	-3.680	-6.499		-3.680	-4.119		-3.680	-1.879		-3.680	0.501		-3.680	2.881		-1.300	-6.499		-1.300	-4.119	0.11328251361434	-1.300	-1.879		-1.300	0.501		-1.300	2.881		0.940	-6.499		0.940	-4.119	0.123160517459104	0.940	-1.879	0.159144674322172	0.940	0.501	0.113988085317537	0.940	2.881		3.320	-6.499		3.320
Outer IPL	-3.680	-6.499		-3.680	-4.119		-3.680	-1.879		-3.680	0.501		-3.680	2.881		-1.300	-6.499		-1.300	-4.119	0.267802716614577	-1.300	-1.879		-1.300	0.501		-1.300	2.881		0.940	-6.499		0.940	-4.119	0.284030865788118	0.940	-1.879	0.303786873477646	0.940	0.501	0.294614441336079	0.940	2.881		3.320	-6.499		3.320
Outer INL	-3.680	-6.499		-3.680	-4.119		-3.680	-1.879		-3.680	0.501		-3.680	2.881		-1.300	-6.499		-1.300	-4.119		-1.300	-1.879		-1.300	0.501		-1.300	2.881		0.940	-6.499		0.940	-4.119		0.940	-1.879		0.940	0.501	0.36587718335902	0.940	2.881		3.320	-6.499		3.320
Outer OPL	-3.680	-6.499		-3.680	-4.119		-3.680	-1.879		-3.680	0.501		-3.680	2.881		-1.300	-6.499		-1.300	-4.119		-1.300	-1.879		-1.300	0.501		-1.300	2.881		0.940	-6.499		0.940	-4.119		0.940	-1.879		0.940	0.501	0.376460758906981	0.940	2.881		3.320	-6.499		3.320
Outer ONL	-3.680	-6.499		-3.680	-4.119		-3.680	-1.879		-3.680	0.501		-3.680	2.881		-1.300	-6.499		-1.300	-4.119	0.359527038030243	-1.300	-1.879		-1.300	0.501		-1.300	2.881		0.940	-6.499		0.940	-4.119		0.940	-1.879		0.940	0.501	0.399744625112496	0.940	2.881		3.320	-6.499		3.320
Inner IS/OS	-3.680	-6.499		-3.680	-4.119		-3.680	-1.879		-3.680	0.501		-3.680	2.881		-1.300	-6.499		-1.300	-4.119	0.36587718335902	-1.300	-1.879		-1.300	0.501		-1.300	2.881		0.940	-6.499		0.940	-4.119		0.940	-1.879		0.940	0.501	0.408211485550866	0.940	2.881		3.320	-6.499		3.320
Outer IS/OS	-3.680	-6.499		-3.680	-4.119		-3.680	-1.879		-3.680	0.501		-3.680	2.881		-1.300	-6.499		-1.300	-4.119	0.379988617422968	-1.300	-1.879		-1.300	0.501		-1.300	2.881		0.940	-6.499		0.940	-4.119	0.395511194893312	0.940	-1.879	0.465362793509857	0.940	0.501	0.422322919614814	0.940	2.881		3.320	-6.499		3.320
ETPRS	-3.680	-6.499		-3.680	-4.119		-3.680	-1.879		-3.680	0.501		-3.680	2.881		-1.300	-6.499		-1.300	-4.119	0.396216766596509	-1.300	-1.879		-1.300	0.501		-1.300	2.881		0.940	-6.499		0.940	-4.119	0.413856059176445	0.940	-1.879	0.477357512464214	0.940	0.501	0.438551068788355	0.940	2.881		3.320	-6.499		3.320
RPE	-3.680	-6.499		-3.680	-4.119		-3.680	-1.879		-3.680	0.501		-3.680	2.881		-1.300	-6.499		-1.300	-4.119	0.408211485550866	-1.300	-1.879		-1.300	0.501		-1.300	2.881		0.940	-6.499		0.940	-4.119	0.432906495162776	0.940	-1.879	0.493585661637755	0.940	0.501	0.457601504774686	0.940	2.881		3.320	-6.499		3.320
[truncated: 26 more columns]
