# Supplementary material for: Multimodal imaging and functional analysis of the chick NMDA retinal damage model
Source: PLoS One. 2021 Sep 7;16(9):e0257148. doi: 10.1371/journal.pone.0257148 (PMC8423281; doi:10.1371/journal.pone.0257148)
Supplement: S1 File — (ZIP) [file pone.0257148.s004.zip › SD-OCT/C200727/002/D8-PWk2/C200727-002 D8PWk2 SDOCT Data Summary.xlsx]

## Sheet: 1st
OD	RNFL	IPL	RNFL+IPL	INL	OPL	ONL	ELM	PR Segments	RPE	TOTAL					RNFL	IPL	RNFL+IPL	INL	OPL	ONL	ELM	PR Segments	RPE	TOTAL
Radial	37.1675	88.8276	125.995	67.3314	11.7882	16.9195	7.14226	32.4445	20.456	282.077				OD - Vehicle	40.1536	87.5144	127.668	65.7279	12.0179	16.6118	7.74467	32.4873	20.9934	283.251
Volumetric	43.1396	86.2012	129.341	64.1243	12.2476	16.3041	8.34709	32.5302	21.5308	284.425				OS - NMDA	49.5005	85.8285	135.062	29.2365	13.9118	23.4984	7.74901	30.2159	17.5882	256.686
Ave	40.1536	87.5144	127.668	65.7279	12.0179	16.6118	7.74467	32.4873	20.9934	283.251
STDEV	4.22292	1.8571	2.36582	2.26775	0.32484	0.435163	0.851939	0.060657	0.760003	1.66034
OS
Radial	52.9082	79.189	132.097	33.3537	13.3137	22.1896	8.11306	29.1238	17.613	255.804
Volumetric	46.0929	92.468	138.026	25.1193	14.5099	24.8072	7.38496	31.3081	17.5634	257.567
Ave	49.5005	85.8285	135.062	29.2365	13.9118	23.4984	7.74901	30.2159	17.5882	256.686
STDEV	4.81919	9.38971	4.19227	5.8226	0.84581	1.85098	0.514841	1.54452	0.0350232	1.24683
OD	%RNFL	%IPL	%RNFL-IPL	%INL	%OPL	%ONL	%ELM	%PRS	%RPE
Radial	0.131764	0.314905	0.446669	0.238699	0.0417907	0.059982	0.0253203	0.11502	0.0725192
Volumetric	0.151673	0.303072	0.454745	0.225453	0.0430609	0.0573231	0.0293472	0.114372	0.0756994
Ave	0.141718	0.308989	0.450707	0.232076	0.0424258	0.0586525	0.0273337	0.114696	0.0741093
STDEV	0.014078	0.0083676	0.00571044	0.00936652	0.000898139	0.00188012	0.00284749	0.000458171	0.00224873
	1.4078	0.83676	0.571044	0.936652	0.0898139	0.188012	0.284749	0.0458171	0.224873
OS
Radial	0.206831	0.309569	0.5164	0.130388	0.0520466	0.0867444	0.0317159	0.113852	0.0688533
Volumetric	0.178955	0.359005	0.535883	0.0975251	0.0563344	0.0963136	0.028672	0.121553	0.0681897
Ave	0.192893	0.334287	0.526142	0.113956	0.0541905	0.091529	0.0301939	0.117703	0.0685215				RNFL/Total	IPL/Total	RNFL+INL/Total	INL/Total	OPL/Total	ONL/Total	ERM/Total	PRS/Total	RPE/Total
STDEV	0.0197116	0.0349568	0.0137767	0.0232373	0.00303189	0.00676647	0.00215239	0.00544545	0.00046928			OD - Vehicle	14.1718	30.8989	45.0707	23.2076	4.24258	5.86525	2.73337	11.4696	7.41093
	1.97116	3.49568	1.37767	2.32373	0.303189	0.676647	0.215239	0.544545	0.046928			OS - NMDA	19.2893	33.4287	52.6142	11.3956	5.41905	9.1529	3.01939	11.7703	6.85215
Ratio	RNFL	IPL	RNFL+IPL	INL	OPL	ONL	ELM	PR Segments	RPE	TOTAL
NMDA/Control	1.3611	1.08188	1.16737	0.491031	1.2773	1.56053	1.10464	1.02621	0.924601	0.906213
Control/Control	1	1	1	1	1	1	1	1	1	1
