# Supplementary material for: Multimodal imaging and functional analysis of the chick NMDA retinal damage model
Source: PLoS One. 2021 Sep 7;16(9):e0257148. doi: 10.1371/journal.pone.0257148 (PMC8423281; doi:10.1371/journal.pone.0257148)
Supplement: S1 File — (ZIP) [file pone.0257148.s004.zip › SD-OCT/C200727/002/D8-PWk2/C200727-002_OD_R_14_0_REGAVG0000056/C200727-002 OD R D8Pwk2.xlsx]

## Sheet: Manual_PreDefineThreeByFourGrid
Bioptigen	X	Y	Depth(Point 1)	X	Y	Depth(Point 2)	X	Y	Depth(Point 3)	X	Y	Depth(Point 4)	X	Y	Depth(Point 5)	X	Y	Depth(Point 6)	X	Y	Depth(Point 7)	X	Y	Depth(Point 8)	X	Y	Depth(Point 9)
Inner RNFL	0	-3.5	0.354985	0	0	0.273627	0	3.5	0.250777	-2.475	-2.475	0.338772	-3.5	0	0.300703	2.475	2.475	0.24516	-2.475	2.475	0.283229	3.5	0	0.275116	2.475	-2.475	0.314419
Outer RNFL	0	-3.5	0.401167	0	0	0.29859	0	3.5	0.274492	-2.475	-2.475	0.411166	-3.5	0	0.34002	2.475	2.475	0.269499	-2.475	2.475	0.329411	3.5	0	0.300079	2.475	-2.475	0.346872
Outer IPL	0	-3.5	0.486042	0	0	0.399691	0	3.5	0.361863	-2.475	-2.475	0.491048	-3.5	0	0.434257	2.475	2.475	0.361239	-2.475	2.475	0.414286	3.5	0	0.389947	2.475	-2.475	0.432371
Outer INL	0	-3.5	0.550322	0	0	0.472084	0	3.5	0.434881	-2.475	-2.475	0.548463	-3.5	0	0.499785	2.475	2.475	0.429264	-2.475	2.475	0.482311	3.5	0	0.46234	2.475	-2.475	0.497275
Outer OPL	0	-3.5	0.563428	0	0	0.485814	0	3.5	0.447986	-2.475	-2.475	0.560321	-3.5	0	0.511019	2.475	2.475	0.440497	-2.475	2.475	0.491672	3.5	0	0.469829	2.475	-2.475	0.512253
Outer ONL	0	-3.5	0.576533	0	0	0.500792	0	3.5	0.464212	-2.475	-2.475	0.575299	-3.5	0	0.528493	2.475	2.475	0.459844	-2.475	2.475	0.508522	3.5	0	0.492296	2.475	-2.475	0.529103
Inner IS/OS	0	-3.5	0.581526	0	0	0.507033	0	3.5	0.473574	-2.475	-2.475	0.582164	-3.5	0	0.53723	2.475	2.475	0.467333	-2.475	2.475	0.517259	3.5	0	0.497913	2.475	-2.475	0.535344
Outer IS/OS	0	-3.5	0.597752	0	0	0.522635	0	3.5	0.487928	-2.475	-2.475	0.597766	-3.5	0	0.552208	2.475	2.475	0.481687	-2.475	2.475	0.53411	3.5	0	0.510394	2.475	-2.475	0.550322
ETPRS	0	-3.5	0.616475	0	0	0.541981	0	3.5	0.504154	-2.475	-2.475	0.612674	-3.5	0	0.567186	2.475	2.475	0.498537	-2.475	2.475	0.549087	3.5	0	0.531613	2.475	-2.475	0.569669
RPE	0	-3.5	0.637069	0	0	0.56008	0	3.5	0.527245	-2.475	-2.475	0.631396	-3.5	0	0.58154	2.475	2.475	0.52038	-2.475	2.475	0.567186	3.5	0	0.555952	2.475	-2.475	0.594632

## Sheet: Sheet1
Bioptigen	Inner RNFL	Outer RNFL	Outer IPL	Outer INL	Outer OPL	Outer ONL	Inner IS/OS	Outer IS/OS	ETPRS	RPE		RNFL	IPL	RNFL+IPL	INL	OPL	ONL	ELM	PR Segments	RPE	TOTAL
X	0	0	0	0	0	0	0	0	0	0
Y	-3.5	-3.5	-3.5	-3.5	-3.5	-3.5	-3.5	-3.5	-3.5	-3.5
Depth(Point 1)	0.354985	0.401167	0.486042	0.550322	0.563428	0.576533	0.581526	0.597752	0.616475	0.637069		0.046182	0.084875	0.131057	0.0642804	0.0131057	0.0131057	0.00499265	0.0349485	0.0205947	0.282085
X	0	0	0	0	0	0	0	0	0	0
Y	0	0	0	0	0	0	0	0	0	0
Depth(Point 2)	0.273627	0.29859	0.399691	0.472084	0.485814	0.500792	0.507033	0.522635	0.541981	0.56008		0.0249632	0.101101	0.126064	0.0723934	0.0137298	0.0149779	0.00624081	0.0349485	0.0180984	0.286453
X	0	0	0	0	0	0	0	0	0	0
Y	3.5	3.5	3.5	3.5	3.5	3.5	3.5	3.5	3.5	3.5
Depth(Point 3)	0.250777	0.274492	0.361863	0.434881	0.447986	0.464212	0.473574	0.487928	0.504154	0.527245		0.0237151	0.0873714	0.111086	0.0730175	0.0131057	0.0162261	0.00936122	0.03058	0.023091	0.276468
X	-2.475	-2.475	-2.475	-2.475	-2.475	-2.475	-2.475	-2.475	-2.475	-2.475
Y	-2.475	-2.475	-2.475	-2.475	-2.475	-2.475	-2.475	-2.475	-2.475	-2.475
Depth(Point 4)	0.338772	0.411166	0.491048	0.548463	0.560321	0.575299	0.582164	0.597766	0.612674	0.631396		0.0723934	0.0798824	0.152276	0.0574155	0.0118575	0.0149779	0.00686489	0.03051	0.0187224	0.292624
X	-3.5	-3.5	-3.5	-3.5	-3.5	-3.5	-3.5	-3.5	-3.5	-3.5
Y	0	0	0	0	0	0	0	0	0	0
Depth(Point 5)	0.300703	0.34002	0.434257	0.499785	0.511019	0.528493	0.53723	0.552208	0.567186	0.58154		0.0393171	0.0942363	0.133553	0.0655285	0.0112335	0.0174743	0.00873714	0.0299559	0.0143539	0.280837
X	2.475	2.475	2.475	2.475	2.475	2.475	2.475	2.475	2.475	2.475
Y	2.475	2.475	2.475	2.475	2.475	2.475	2.475	2.475	2.475	2.475
Depth(Point 6)	0.24516	0.269499	0.361239	0.429264	0.440497	0.459844	0.467333	0.481687	0.498537	0.52038		0.0243392	0.0917399	0.116079	0.0680249	0.0112335	0.0193465	0.00748897	0.0312041	0.0218428	0.27522
X	-2.475	-2.475	-2.475	-2.475	-2.475	-2.475	-2.475	-2.475	-2.475	-2.475
Y	2.475	2.475	2.475	2.475	2.475	2.475	2.475	2.475	2.475	2.475
Depth(Point 7)	0.283229	0.329411	0.414286	0.482311	0.491672	0.508522	0.517259	0.53411	0.549087	0.567186		0.046182	0.084875	0.131057	0.0680249	0.00936122	0.0168502	0.00873714	0.0318281	0.0180984	0.283957
X	3.5	3.5	3.5	3.5	3.5	3.5	3.5	3.5	3.5	3.5
Y	0	0	0	0	0	0	0	0	0	0
Depth(Point 8)	0.275116	0.300079	0.389947	0.46234	0.469829	0.492296	0.497913	0.510394	0.531613	0.555952		0.0249632	0.0898677	0.114831	0.0723934	0.00748897	0.0224669	0.00561673	0.0337004	0.0243392	0.280837
X	2.475	2.475	2.475	2.475	2.475	2.475	2.475	2.475	2.475	2.475
Y	-2.475	-2.475	-2.475	-2.475	-2.475	-2.475	-2.475	-2.475	-2.475	-2.475
Depth(Point 9)	0.314419	0.346872	0.432371	0.497275	0.512253	0.529103	0.535344	0.550322	0.569669	0.594632		0.0324522	0.0854991	0.117951	0.0649044	0.0149779	0.0168502	0.00624081	0.0343245	0.0249632	0.280212
											Average (mm)	0.0371675	0.0888276	0.125995	0.0673314	0.0117882	0.0169195	0.00714226	0.0324445	0.020456	0.282077
											Average (um)	37.1675	88.8276	125.995	67.3314	11.7882	16.9195	7.14226	32.4445	20.456	282.077
