# Supplementary material for: Multimodal imaging and functional analysis of the chick NMDA retinal damage model
Source: PLoS One. 2021 Sep 7;16(9):e0257148. doi: 10.1371/journal.pone.0257148 (PMC8423281; doi:10.1371/journal.pone.0257148)
Supplement: S1 File — (ZIP) [file pone.0257148.s004.zip › SD-OCT/C200727/002/D8-PWk2/C200727-002_OD_R_14_0_REGAVG0000056/Manual_PreDefineThreeByFourGridRadialRetina_1.csv]

Bioptigen	X	Y	Depth(Point 1)	X	Y	Depth(Point 2)	X	Y	Depth(Point 3)	X	Y	Depth(Point 4)	X	Y	Depth(Point 5)	X	Y	Depth(Point 6)	X	Y	Depth(Point 7)	X	Y	Depth(Point 8)	X	Y	Depth(Point 9)
Inner RNFL	0.000	-3.500	0.354984623090216	0.000	0.000	0.273626569286974	0.000	3.500	0.250776639865235	-2.475	-2.475	0.338772092924542	-3.500	0.000	0.300703138054913	2.475	2.475	0.245159908818896	-2.475	2.475	0.283228863688526	3.500	0.000	0.275115807732703	2.475	-2.475	0.314419343311103
Outer RNFL	0.000	-3.500	0.401166633915668	0.000	0.000	0.298589818381813	0.000	3.500	0.274491726505332	-2.475	-2.475	0.411165515299575	-3.500	0.000	0.340020255379284	2.475	2.475	0.269499076686364	-2.475	2.475	0.329410874513978	3.500	0.000	0.300079056827542	2.475	-2.475	0.346871567134394
Outer IPL	0.000	-3.500	0.48604168083812	0.000	0.000	0.399690977215911	0.000	3.500	0.361863098337268	-2.475	-2.475	0.491047912403059	-3.500	0.000	0.434256520712301	2.475	2.475	0.361239017109897	-2.475	2.475	0.41428592143643	3.500	0.000	0.389946753568962	2.475	-2.475	0.432370695284217
Outer INL	0.000	-3.500	0.55032204725733	0.000	0.000	0.472084399590943	0.000	3.500	0.434880601939672	-2.475	-2.475	0.548463385321188	-3.500	0.000	0.499785049586253	2.475	2.475	0.429263870893333	-2.475	2.475	0.482310775219865	3.500	0.000	0.462340175943994	2.475	-2.475	0.497275142930798
Outer OPL	0.000	-3.500	0.563427753032121	0.000	0.000	0.485814186593105	0.000	3.500	0.447986307714462	-2.475	-2.475	0.560320928641237	-3.500	0.000	0.51101851167893	2.475	2.475	0.44049733298601	-2.475	2.475	0.49167199363043	3.500	0.000	0.469829150672446	2.475	-2.475	0.512253092387701
Outer ONL	0.000	-3.500	0.576533458806911	0.000	0.000	0.500792136050008	0.000	3.500	0.464212419626107	-2.475	-2.475	0.57529887809814	-3.500	0.000	0.528492786045317	2.475	2.475	0.45984385103451	-2.475	2.475	0.508522186769446	3.500	0.000	0.492296074857801	2.475	-2.475	0.529103285526717
Inner IS/OS	0.000	-3.500	0.581526108625879	0.000	0.000	0.507032948323718	0.000	3.500	0.473573638036672	-2.475	-2.475	0.582163771599221	-3.500	0.000	0.537229923228511	2.475	2.475	0.467332825762962	-2.475	2.475	0.51725932395264	3.500	0.000	0.49791280590414	2.475	-2.475	0.535344097800427
Outer IS/OS	0.000	-3.500	0.597752220537524	0.000	0.000	0.522634979007992	0.000	3.500	0.487927506266204	-2.475	-2.475	0.597765802283495	-3.500	0.000	0.552207872685414	2.475	2.475	0.481686693992494	-2.475	2.475	0.534109517091656	3.500	0.000	0.510394430451559	2.475	-2.475	0.55032204725733
ETPRS	0.000	-3.500	0.616474657358653	0.000	0.000	0.541981497056492	0.000	3.500	0.504153618177849	-2.475	-2.475	0.612673805748647	-3.500	0.000	0.567185822142318	2.475	2.475	0.498536887131511	-2.475	2.475	0.549087466548559	3.500	0.000	0.531613192182172	2.475	-2.475	0.56966856530583
RPE	0.000	-3.500	0.637069337861895	0.000	0.000	0.56007985265025	0.000	3.500	0.527244623590575	-2.475	-2.475	0.631396242569776	-3.500	0.000	0.58153969037185	2.475	2.475	0.520379730089495	-2.475	2.475	0.567185822142318	3.500	0.000	0.55595236004964	2.475	-2.475	0.594631814400669
