# Supplementary material for: Multimodal imaging and functional analysis of the chick NMDA retinal damage model
Source: PLoS One. 2021 Sep 7;16(9):e0257148. doi: 10.1371/journal.pone.0257148 (PMC8423281; doi:10.1371/journal.pone.0257148)
Supplement: S1 File — (ZIP) [file pone.0257148.s004.zip › SD-OCT/C200727/002/D8-PWk2/C200727-002_OD_V_14X14_0_REGAVG0000060/C200727-002 OD V D8Pwk2.xlsx]

## Sheet: Manual_PreDefineFiveByFiveGridR
Bioptigen	X	Y	Depth(Point 1)	X	Y	Depth(Point 2)	X	Y	Depth(Point 3)	X	Y	Depth(Point 4)	X	Y	Depth(Point 5)	X	Y	Depth(Point 6)	X	Y	Depth(Point 7)	X	Y	Depth(Point 8)	X	Y	Depth(Point 9)	X	Y	Depth(Point 10)	X	Y	Depth(Point 11)	X	Y	Depth(Point 12)	X	Y	Depth(Point 13)	X	Y	Depth(Point 14)	X	Y	Depth(Point 15)	X	Y	Depth(Point 16)	X
Inner RNFL	-5.356	-5.232		-5.356	-2.852	0.232834	-5.356	-0.612	0.240323	-5.356	1.768		-5.356	4.148		-2.976	-5.232		-2.976	-2.852		-2.976	-0.612	0.218948	-2.976	1.768	0.204126	-2.976	4.148		-0.736	-5.232	0.189148	-0.736	-2.852	0.20163	-0.736	-0.612	0.19102	-0.736	1.768		-0.736	4.148		1.644	-5.232		1.644
Outer RNFL	-5.356	-5.232		-5.356	-2.852	0.280888	-5.356	-0.612	0.276519	-5.356	1.768		-5.356	4.148		-2.976	-5.232		-2.976	-2.852		-2.976	-0.612	0.271995	-2.976	1.768	0.244067	-2.976	4.148		-0.736	-5.232	0.249684	-0.736	-2.852	0.235954	-0.736	-0.612	0.237202	-0.736	1.768		-0.736	4.148		1.644	-5.232		1.644
Outer IPL	-5.356	-5.232		-5.356	-2.852	0.36077	-5.356	-0.612	0.362019	-5.356	1.768		-5.356	4.148		-2.976	-5.232		-2.976	-2.852		-2.976	-0.612	0.35063	-2.976	1.768	0.325822	-2.976	4.148		-0.736	-5.232	0.332687	-0.736	-2.852	0.33019	-0.736	-0.612	0.324574	-0.736	1.768		-0.736	4.148		1.644	-5.232		1.644
Outer INL	-5.356	-5.232		-5.356	-2.852	0.415066	-5.356	-0.612	0.425675	-5.356	1.768		-5.356	4.148		-2.976	-5.232		-2.976	-2.852		-2.976	-0.612	0.41491	-2.976	1.768	0.384486	-2.976	4.148		-0.736	-5.232	0.387606	-0.736	-2.852	0.398215	-0.736	-0.612	0.393223	-0.736	1.768		-0.736	4.148		1.644	-5.232		1.644
Outer OPL	-5.356	-5.232		-5.356	-2.852	0.424427	-5.356	-0.612	0.436284	-5.356	1.768		-5.356	4.148		-2.976	-5.232		-2.976	-2.852		-2.976	-0.612	0.427392	-2.976	1.768	0.395095	-2.976	4.148		-0.736	-5.232	0.397591	-0.736	-2.852	0.415066	-0.736	-0.612	0.405704	-0.736	1.768		-0.736	4.148		1.644	-5.232		1.644
Outer ONL	-5.356	-5.232		-5.356	-2.852	0.438781	-5.356	-0.612	0.451886	-5.356	1.768		-5.356	4.148		-2.976	-5.232		-2.976	-2.852		-2.976	-0.612	0.44237	-2.976	1.768	0.41569	-2.976	4.148		-0.736	-5.232	0.411321	-0.736	-2.852	0.431916	-0.736	-0.612	0.421306	-0.736	1.768		-0.736	4.148		1.644	-5.232		1.644
Inner IS/OS	-5.356	-5.232		-5.356	-2.852	0.447518	-5.356	-0.612	0.457503	-5.356	1.768		-5.356	4.148		-2.976	-5.232		-2.976	-2.852		-2.976	-0.612	0.452979	-2.976	1.768	0.423179	-2.976	4.148		-0.736	-5.232	0.420058	-0.736	-2.852	0.441901	-0.736	-0.612	0.428795	-0.736	1.768		-0.736	4.148		1.644	-5.232		1.644
Outer IS/OS	-5.356	-5.232		-5.356	-2.852	0.462496	-5.356	-0.612	0.474353	-5.356	1.768		-5.356	4.148		-2.976	-5.232		-2.976	-2.852		-2.976	-0.612	0.467957	-2.976	1.768	0.437532	-2.976	4.148		-0.736	-5.232	0.438781	-0.736	-2.852	0.458127	-0.736	-0.612	0.444397	-0.736	1.768		-0.736	4.148		1.644	-5.232		1.644
ETPRS	-5.356	-5.232		-5.356	-2.852	0.481842	-5.356	-0.612	0.488707	-5.356	1.768		-5.356	4.148		-2.976	-5.232		-2.976	-2.852		-2.976	-0.612	0.483559	-2.976	1.768	0.457503	-2.976	4.148		-0.736	-5.232	0.454383	-0.736	-2.852	0.472481	-0.736	-0.612	0.458751	-0.736	1.768		-0.736	4.148		1.644	-5.232		1.644
RPE	-5.356	-5.232		-5.356	-2.852	0.501189	-5.356	-0.612	0.504309	-5.356	1.768		-5.356	4.148		-2.976	-5.232		-2.976	-2.852		-2.976	-0.612	0.504778	-2.976	1.768	0.479346	-2.976	4.148		-0.736	-5.232	0.473105	-0.736	-2.852	0.494948	-0.736	-0.612	0.48309	-0.736	1.768		-0.736	4.148		1.644	-5.232		1.644
[truncated: 26 more columns]

## Sheet: Sheet1
Bioptigen	Inner RNFL	Outer RNFL	Outer IPL	Outer INL	Outer OPL	Outer ONL	Inner IS/OS	Outer IS/OS	ETPRS	RPE		RNFL	IPL	RNFL+IPL	INL	OPL	ONL	ELM	PR Segments	RPE	TOTAL
X	-5.356	-5.356	-5.356	-5.356	-5.356	-5.356	-5.356	-5.356	-5.356	-5.356
Y	-5.232	-5.232	-5.232	-5.232	-5.232	-5.232	-5.232	-5.232	-5.232	-5.232
Depth(Point 1)
X	-5.356	-5.356	-5.356	-5.356	-5.356	-5.356	-5.356	-5.356	-5.356	-5.356
Y	-2.852	-2.852	-2.852	-2.852	-2.852	-2.852	-2.852	-2.852	-2.852	-2.852
Depth(Point 2)	0.232834	0.280888	0.36077	0.415066	0.424427	0.438781	0.447518	0.462496	0.481842	0.501189		0.0480543	0.0798824	0.127937	0.0542951	0.00936122	0.0143539	0.00873714	0.0343245	0.0193465	0.268355
X	-5.356	-5.356	-5.356	-5.356	-5.356	-5.356	-5.356	-5.356	-5.356	-5.356
Y	-0.612	-0.612	-0.612	-0.612	-0.612	-0.612	-0.612	-0.612	-0.612	-0.612
Depth(Point 3)	0.240323	0.276519	0.362019	0.425675	0.436284	0.451886	0.457503	0.474353	0.488707	0.504309		0.0361967	0.0854991	0.121696	0.0636563	0.0106094	0.015602	0.00561673	0.0312041	0.015602	0.263986
X	-5.356	-5.356	-5.356	-5.356	-5.356	-5.356	-5.356	-5.356	-5.356	-5.356
Y	1.768	1.768	1.768	1.768	1.768	1.768	1.768	1.768	1.768	1.768
Depth(Point 4)
X	-5.356	-5.356	-5.356	-5.356	-5.356	-5.356	-5.356	-5.356	-5.356	-5.356
Y	4.148	4.148	4.148	4.148	4.148	4.148	4.148	4.148	4.148	4.148
Depth(Point 5)
X	-2.976	-2.976	-2.976	-2.976	-2.976	-2.976	-2.976	-2.976	-2.976	-2.976
Y	-5.232	-5.232	-5.232	-5.232	-5.232	-5.232	-5.232	-5.232	-5.232	-5.232
Depth(Point 6)
X	-2.976	-2.976	-2.976	-2.976	-2.976	-2.976	-2.976	-2.976	-2.976	-2.976
Y	-2.852	-2.852	-2.852	-2.852	-2.852	-2.852	-2.852	-2.852	-2.852	-2.852
Depth(Point 7)
X	-2.976	-2.976	-2.976	-2.976	-2.976	-2.976	-2.976	-2.976	-2.976	-2.976
Y	-0.612	-0.612	-0.612	-0.612	-0.612	-0.612	-0.612	-0.612	-0.612	-0.612
Depth(Point 8)	0.218948	0.271995	0.35063	0.41491	0.427392	0.44237	0.452979	0.467957	0.483559	0.504778		0.0530469	0.0786342	0.131681	0.0642804	0.0124816	0.0149779	0.0106094	0.03058	0.0212188	0.285829
X	-2.976	-2.976	-2.976	-2.976	-2.976	-2.976	-2.976	-2.976	-2.976	-2.976
Y	1.768	1.768	1.768	1.768	1.768	1.768	1.768	1.768	1.768	1.768
Depth(Point 9)	0.204126	0.244067	0.325822	0.384486	0.395095	0.41569	0.423179	0.437532	0.457503	0.479346		0.0399412	0.0817546	0.121696	0.0586636	0.0106094	0.0205947	0.00748897	0.0343245	0.0218428	0.27522
X	-2.976	-2.976	-2.976	-2.976	-2.976	-2.976	-2.976	-2.976	-2.976	-2.976
Y	4.148	4.148	4.148	4.148	4.148	4.148	4.148	4.148	4.148	4.148
Depth(Point 10)
X	-0.736	-0.736	-0.736	-0.736	-0.736	-0.736	-0.736	-0.736	-0.736	-0.736
Y	-5.232	-5.232	-5.232	-5.232	-5.232	-5.232	-5.232	-5.232	-5.232	-5.232
Depth(Point 11)	0.189148	0.249684	0.332687	0.387606	0.397591	0.411321	0.420058	0.438781	0.454383	0.473105		0.0605359	0.0830028	0.143539	0.0549191	0.0099853	0.0137298	0.00873714	0.0343245	0.0187224	0.283957
X	-0.736	-0.736	-0.736	-0.736	-0.736	-0.736	-0.736	-0.736	-0.736	-0.736
Y	-2.852	-2.852	-2.852	-2.852	-2.852	-2.852	-2.852	-2.852	-2.852	-2.852
Depth(Point 12)	0.20163	0.235954	0.33019	0.398215	0.415066	0.431916	0.441901	0.458127	0.472481	0.494948		0.0343245	0.0942363	0.128561	0.0680249	0.0168502	0.0168502	0.0099853	0.03058	0.0224669	0.293318
X	-0.736	-0.736	-0.736	-0.736	-0.736	-0.736	-0.736	-0.736	-0.736	-0.736
Y	-0.612	-0.612	-0.612	-0.612	-0.612	-0.612	-0.612	-0.612	-0.612	-0.612
Depth(Point 13)	0.19102	0.237202	0.324574	0.393223	0.405704	0.421306	0.428795	0.444397	0.458751	0.48309		0.046182	0.0873714	0.133553	0.0686489	0.0124816	0.015602	0.00748897	0.0299559	0.0243392	0.29207
X	-0.736	-0.736	-0.736	-0.736	-0.736	-0.736	-0.736	-0.736	-0.736	-0.736
Y	1.768	1.768	1.768	1.768	1.768	1.768	1.768	1.768	1.768	1.768
Depth(Point 14)
X	-0.736	-0.736	-0.736	-0.736	-0.736	-0.736	-0.736	-0.736	-0.736	-0.736
Y	4.148	4.148	4.148	4.148	4.148	4.148	4.148	4.148	4.148	4.148
Depth(Point 15)
X	1.644	1.644	1.644	1.644	1.644	1.644	1.644	1.644	1.644	1.644
Y	-5.232	-5.232	-5.232	-5.232	-5.232	-5.232	-5.232	-5.232	-5.232	-5.232
Depth(Point 16)
X	1.644	1.644	1.644	1.644	1.644	1.644	1.644	1.644	1.644	1.644
Y	-2.852	-2.852	-2.852	-2.852	-2.852	-2.852	-2.852	-2.852	-2.852	-2.852
Depth(Point 17)	0.195389	0.222224	0.321453	0.40196	0.417562	0.436284	0.444397	0.460623	0.479346	0.508054		0.0268355	0.0992289	0.126064	0.0805065	0.015602	0.0187224	0.00811306	0.0349485	0.0287077	0.312665
X	1.644	1.644	1.644	1.644	1.644	1.644	1.644	1.644	1.644	1.644
Y	-0.612	-0.612	-0.612	-0.612	-0.612	-0.612	-0.612	-0.612	-0.612	-0.612
Depth(Point 18)
X	1.644	1.644	1.644	1.644	1.644	1.644	1.644	1.644	1.644	1.644
Y	1.768	1.768	1.768	1.768	1.768	1.768	1.768	1.768	1.768	1.768
Depth(Point 19)
X	1.644	1.644	1.644	1.644	1.644	1.644	1.644	1.644	1.644	1.644
Y	4.148	4.148	4.148	4.148	4.148	4.148	4.148	4.148	4.148	4.148
Depth(Point 20)
X	4.024	4.024	4.024	4.024	4.024	4.024	4.024	4.024	4.024	4.024
Y	-5.232	-5.232	-5.232	-5.232	-5.232	-5.232	-5.232	-5.232	-5.232	-5.232
Depth(Point 21)
X	4.024	4.024	4.024	4.024	4.024	4.024	4.024	4.024	4.024	4.024
Y	-2.852	-2.852	-2.852	-2.852	-2.852	-2.852	-2.852	-2.852	-2.852	-2.852
Depth(Point 22)
X	4.024	4.024	4.024	4.024	4.024	4.024	4.024	4.024	4.024	4.024
Y	-0.612	-0.612	-0.612	-0.612	-0.612	-0.612	-0.612	-0.612	-0.612	-0.612
Depth(Point 23)
X	4.024	4.024	4.024	4.024	4.024	4.024	4.024	4.024	4.024	4.024
Y	1.768	1.768	1.768	1.768	1.768	1.768	1.768	1.768	1.768	1.768
Depth(Point 24)
X	4.024	4.024	4.024	4.024	4.024	4.024	4.024	4.024	4.024	4.024
Y	4.148	4.148	4.148	4.148	4.148	4.148	4.148	4.148	4.148	4.148
Depth(Point 25)
											Average (mm)	0.0431396	0.0862012	0.129341	0.0641243	0.0122476	0.0163041	0.00834709	0.0325302	0.0215308	0.284425
											Average (um)	43.1396	86.2012	129.341	64.1243	12.2476	16.3041	8.34709	32.5302	21.5308	284.425
