# Supplementary material for: Multimodal imaging and functional analysis of the chick NMDA retinal damage model
Source: PLoS One. 2021 Sep 7;16(9):e0257148. doi: 10.1371/journal.pone.0257148 (PMC8423281; doi:10.1371/journal.pone.0257148)
Supplement: S1 File — (ZIP) [file pone.0257148.s004.zip › SD-OCT/C200727/002/D8-PWk2/C200727-002_OD_V_14X14_0_REGAVG0000060/Manual_PreDefineFiveByFiveGridRectangularRetina_1.csv]

Bioptigen	X	Y	Depth(Point 1)	X	Y	Depth(Point 2)	X	Y	Depth(Point 3)	X	Y	Depth(Point 4)	X	Y	Depth(Point 5)	X	Y	Depth(Point 6)	X	Y	Depth(Point 7)	X	Y	Depth(Point 8)	X	Y	Depth(Point 9)	X	Y	Depth(Point 10)	X	Y	Depth(Point 11)	X	Y	Depth(Point 12)	X	Y	Depth(Point 13)	X	Y	Depth(Point 14)	X	Y	Depth(Point 15)	X	Y	Depth(Point 16)	X
Inner RNFL	-5.356	-5.232		-5.356	-2.852	0.232833795262846	-5.356	-0.612	0.240322769991298	-5.356	1.768		-5.356	4.148		-2.976	-5.232		-2.976	-2.852		-2.976	-0.612	0.218948497269316	-2.976	1.768	0.204126058803781	-2.976	4.148		-0.736	-5.232	0.189148109346878	-0.736	-2.852	0.201629733894297	-0.736	-0.612	0.191020353028991	-0.736	1.768		-0.736	4.148		1.644	-5.232		1.644
Outer RNFL	-5.356	-5.232		-5.356	-2.852	0.280888049770411	-5.356	-0.612	0.276519481178814	-5.356	1.768		-5.356	4.148		-2.976	-5.232		-2.976	-2.852		-2.976	-0.612	0.271995401595848	-2.976	1.768	0.244067257355523	-2.976	4.148		-0.736	-5.232	0.249683988401862	-0.736	-2.852	0.235954201399701	-0.736	-0.612	0.237202363854443	-0.736	1.768		-0.736	4.148		1.644	-5.232		1.644
Outer IPL	-5.356	-5.232		-5.356	-2.852	0.360770446873895	-5.356	-0.612	0.362018609328637	-5.356	1.768		-5.356	4.148		-2.976	-5.232		-2.976	-2.852		-2.976	-0.612	0.350629636244591	-2.976	1.768	0.325821898141121	-2.976	4.148		-0.736	-5.232	0.332686791642201	-0.736	-2.852	0.330190466732717	-0.736	-0.612	0.324573735686379	-0.736	1.768		-0.736	4.148		1.644	-5.232		1.644
Outer INL	-5.356	-5.232		-5.356	-2.852	0.415065513655169	-5.356	-0.612	0.425674894520476	-5.356	1.768		-5.356	4.148		-2.976	-5.232		-2.976	-2.852		-2.976	-0.612	0.414910002663801	-2.976	1.768	0.384485533513992	-2.976	4.148		-0.736	-5.232	0.387605939650847	-0.736	-2.852	0.398215320516153	-0.736	-0.612	0.393222670697185	-0.736	1.768		-0.736	4.148		1.644	-5.232		1.644
Outer OPL	-5.356	-5.232		-5.356	-2.852	0.424426732065734	-5.356	-0.612	0.436284275385782	-5.356	1.768		-5.356	4.148		-2.976	-5.232		-2.976	-2.852		-2.976	-0.612	0.42739162721122	-2.976	1.768	0.395094914379298	-2.976	4.148		-0.736	-5.232	0.397591239288782	-0.736	-2.852	0.415065513655169	-0.736	-0.612	0.405704295244605	-0.736	1.768		-0.736	4.148		1.644	-5.232		1.644
Outer ONL	-5.356	-5.232		-5.356	-2.852	0.438780600295266	-5.356	-0.612	0.451886306070057	-5.356	1.768		-5.356	4.148		-2.976	-5.232		-2.976	-2.852		-2.976	-0.612	0.442369576668123	-2.976	1.768	0.41568959488254	-2.976	4.148		-0.736	-5.232	0.411321026290944	-0.736	-2.852	0.431915706794186	-0.736	-0.612	0.421306325928879	-0.736	1.768		-0.736	4.148		1.644	-5.232		1.644
Inner IS/OS	-5.356	-5.232		-5.356	-2.852	0.44751773747846	-5.356	-0.612	0.457503037116395	-5.356	1.768		-5.356	4.148		-2.976	-5.232		-2.976	-2.852		-2.976	-0.612	0.45297895753343	-2.976	1.768	0.423178569610992	-2.976	4.148		-0.736	-5.232	0.420058163474137	-0.736	-2.852	0.441901006432121	-0.736	-0.612	0.428795300657331	-0.736	1.768		-0.736	4.148		1.644	-5.232		1.644
Outer IS/OS	-5.356	-5.232		-5.356	-2.852	0.462495686935363	-5.356	-0.612	0.474353230255412	-5.356	1.768		-5.356	4.148		-2.976	-5.232		-2.976	-2.852		-2.976	-0.612	0.467956906990333	-2.976	1.768	0.437532437840524	-2.976	4.148		-0.736	-5.232	0.438780600295266	-0.736	-2.852	0.458127118343766	-0.736	-0.612	0.444397331341605	-0.736	1.768		-0.736	4.148		1.644	-5.232		1.644
ETPRS	-5.356	-5.232		-5.356	-2.852	0.481842204983863	-5.356	-0.612	0.488707098484944	-5.356	1.768		-5.356	4.148		-2.976	-5.232		-2.976	-2.852		-2.976	-0.612	0.483558937674607	-2.976	1.768	0.457503037116395	-2.976	4.148		-0.736	-5.232	0.454382630979541	-0.736	-2.852	0.472480986573299	-0.736	-0.612	0.458751199571137	-0.736	1.768		-0.736	4.148		1.644	-5.232		1.644
RPE	-5.356	-5.232		-5.356	-2.852	0.501188723032363	-5.356	-0.612	0.504309129169218	-5.356	1.768		-5.356	4.148		-2.976	-5.232		-2.976	-2.852		-2.976	-0.612	0.50477769940522	-2.976	1.768	0.479345880074379	-2.976	4.148		-0.736	-5.232	0.47310506780067	-0.736	-2.852	0.494947910758654	-0.736	-0.612	0.483090367438605	-0.736	1.768		-0.736	4.148		1.644	-5.232		1.644
[truncated: 26 more columns]
