# Supplementary material for: Multimodal imaging and functional analysis of the chick NMDA retinal damage model
Source: PLoS One. 2021 Sep 7;16(9):e0257148. doi: 10.1371/journal.pone.0257148 (PMC8423281; doi:10.1371/journal.pone.0257148)
Supplement: S1 File — (ZIP) [file pone.0257148.s004.zip › SD-OCT/C200727/002/D8-PWk2/C200727-002_OS_R_14_0_REGAVG0000045/C200727-002 OS R D8Pwk2.xlsx]

## Sheet: Manual_PreDefineThreeByFourGrid
Bioptigen	X	Y	Depth(Point 1)	X	Y	Depth(Point 2)	X	Y	Depth(Point 3)	X	Y	Depth(Point 4)	X	Y	Depth(Point 5)	X	Y	Depth(Point 6)	X	Y	Depth(Point 7)	X	Y	Depth(Point 8)	X	Y	Depth(Point 9)
Inner RNFL	0	-3.5	0.305072	0	0	0.325696	0	3.5	0.391422	-2.475	-2.475	0.26384	-3.5	0	0.29781	2.475	2.475	0.388926	-2.475	2.475	0.402656	3.5	0	0.380813	2.475	-2.475	0.353126
Outer RNFL	0	-3.5	0.341892	0	0	0.363765	0	3.5	0.48129	-2.475	-2.475	0.310646	-3.5	0	0.353353	2.475	2.475	0.441973	-2.475	2.475	0.477546	3.5	0	0.426371	2.475	-2.475	0.388699
Outer IPL	0	-3.5	0.391195	0	0	0.477971	0	3.5	0.541826	-2.475	-2.475	0.401137	-3.5	0	0.421378	2.475	2.475	0.5256	-2.475	2.475	0.534337	3.5	0	0.519983	2.475	-2.475	0.484807
Outer INL	0	-3.5	0.465461	0	0	0.503559	0	3.5	0.566789	-2.475	-2.475	0.426101	-3.5	0	0.451334	2.475	2.475	0.553059	-2.475	2.475	0.568661	3.5	0	0.548067	2.475	-2.475	0.515387
Outer OPL	0	-3.5	0.481063	0	0	0.517289	0	3.5	0.581143	-2.475	-2.475	0.443575	-3.5	0	0.465064	2.475	2.475	0.563669	-2.475	2.475	0.581143	3.5	0	0.559924	2.475	-2.475	0.525372
Outer ONL	0	-3.5	0.506026	0	0	0.5435	0	3.5	0.599866	-2.475	-2.475	0.465418	-3.5	0	0.484411	2.475	2.475	0.585512	-2.475	2.475	0.597369	3.5	0	0.582391	2.475	-2.475	0.553456
Inner IS/OS	0	-3.5	0.511019	0	0	0.552237	0	3.5	0.608603	-2.475	-2.475	0.472907	-3.5	0	0.493148	2.475	2.475	0.593001	-2.475	2.475	0.60673	3.5	0	0.592377	2.475	-2.475	0.560945
Outer IS/OS	0	-3.5	0.524748	0	0	0.563471	0	3.5	0.622957	-2.475	-2.475	0.487261	-3.5	0	0.503757	2.475	2.475	0.605482	-2.475	2.475	0.621084	3.5	0	0.607979	2.475	-2.475	0.572803
ETPRS	0	-3.5	0.539726	0	0	0.5772	0	3.5	0.639807	-2.475	-2.475	0.501615	-3.5	0	0.519359	2.475	2.475	0.621708	-2.475	2.475	0.639183	3.5	0	0.623581	2.475	-2.475	0.590901
RPE	0	-3.5	0.559073	0	0	0.596547	0	3.5	0.659777	-2.475	-2.475	0.519713	-3.5	0	0.536833	2.475	2.475	0.637934	-2.475	2.475	0.652288	3.5	0	0.638559	2.475	-2.475	0.610872

## Sheet: Sheet1
Bioptigen	Inner RNFL	Outer RNFL	Outer IPL	Outer INL	Outer OPL	Outer ONL	Inner IS/OS	Outer IS/OS	ETPRS	RPE		RNFL	IPL	RNFL+IPL	INL	OPL	ONL	ELM	PR Segments	RPE	TOTAL
X	0	0	0	0	0	0	0	0	0	0
Y	-3.5	-3.5	-3.5	-3.5	-3.5	-3.5	-3.5	-3.5	-3.5	-3.5
Depth(Point 1)	0.305072	0.341892	0.391195	0.465461	0.481063	0.506026	0.511019	0.524748	0.539726	0.559073		0.0368208	0.0493024	0.0861232	0.0742657	0.015602	0.0249632	0.00499265	0.0287077	0.0193465	0.254001
X	0	0	0	0	0	0	0	0	0	0
Y	0	0	0	0	0	0	0	0	0	0
Depth(Point 2)	0.325696	0.363765	0.477971	0.503559	0.517289	0.5435	0.552237	0.563471	0.5772	0.596547		0.038069	0.114207	0.152276	0.0255873	0.0137298	0.0262114	0.00873714	0.0249632	0.0193465	0.270851
X	0	0	0	0	0	0	0	0	0	0
Y	3.5	3.5	3.5	3.5	3.5	3.5	3.5	3.5	3.5	3.5
Depth(Point 3)	0.391422	0.48129	0.541826	0.566789	0.581143	0.599866	0.608603	0.622957	0.639807	0.659777		0.0898677	0.0605359	0.150404	0.0249632	0.0143539	0.0187224	0.00873714	0.0312041	0.0199706	0.268355
X	-2.475	-2.475	-2.475	-2.475	-2.475	-2.475	-2.475	-2.475	-2.475	-2.475
Y	-2.475	-2.475	-2.475	-2.475	-2.475	-2.475	-2.475	-2.475	-2.475	-2.475
Depth(Point 4)	0.26384	0.310646	0.401137	0.426101	0.443575	0.465418	0.472907	0.487261	0.501615	0.519713		0.0468061	0.0904918	0.137298	0.0249632	0.0174743	0.0218428	0.00748897	0.0287077	0.0180984	0.255873
X	-3.5	-3.5	-3.5	-3.5	-3.5	-3.5	-3.5	-3.5	-3.5	-3.5
Y	0	0	0	0	0	0	0	0	0	0
Depth(Point 5)	0.29781	0.353353	0.421378	0.451334	0.465064	0.484411	0.493148	0.503757	0.519359	0.536833		0.0555432	0.0680249	0.123568	0.0299559	0.0137298	0.0193465	0.00873714	0.0262114	0.0174743	0.239023
X	2.475	2.475	2.475	2.475	2.475	2.475	2.475	2.475	2.475	2.475
Y	2.475	2.475	2.475	2.475	2.475	2.475	2.475	2.475	2.475	2.475
Depth(Point 6)	0.388926	0.441973	0.5256	0.553059	0.563669	0.585512	0.593001	0.605482	0.621708	0.637934		0.0530469	0.0836269	0.136674	0.0274596	0.0106094	0.0218428	0.00748897	0.0287077	0.0162261	0.249008
X	-2.475	-2.475	-2.475	-2.475	-2.475	-2.475	-2.475	-2.475	-2.475	-2.475
Y	2.475	2.475	2.475	2.475	2.475	2.475	2.475	2.475	2.475	2.475
Depth(Point 7)	0.402656	0.477546	0.534337	0.568661	0.581143	0.597369	0.60673	0.621084	0.639183	0.652288		0.0748897	0.0567914	0.131681	0.0343245	0.0124816	0.0162261	0.00936122	0.0324522	0.0131057	0.249632
X	3.5	3.5	3.5	3.5	3.5	3.5	3.5	3.5	3.5	3.5
Y	0	0	0	0	0	0	0	0	0	0
Depth(Point 8)	0.380813	0.426371	0.519983	0.548067	0.559924	0.582391	0.592377	0.607979	0.623581	0.638559		0.0455579	0.0936122	0.13917	0.0280837	0.0118575	0.0224669	0.0099853	0.0312041	0.0149779	0.257746
X	2.475	2.475	2.475	2.475	2.475	2.475	2.475	2.475	2.475	2.475
Y	-2.475	-2.475	-2.475	-2.475	-2.475	-2.475	-2.475	-2.475	-2.475	-2.475
Depth(Point 9)	0.353126	0.388699	0.484807	0.515387	0.525372	0.553456	0.560945	0.572803	0.590901	0.610872		0.0355726	0.0961085	0.131681	0.03058	0.0099853	0.0280837	0.00748897	0.0299559	0.0199706	0.257746
											Average (mm)	0.0529082	0.079189	0.132097	0.0333537	0.0133137	0.0221896	0.00811306	0.0291238	0.017613	0.255804
											Average (um)	52.9082	79.189	132.097	33.3537	13.3137	22.1896	8.11306	29.1238	17.613	255.804
