# Supplementary material for: Multimodal imaging and functional analysis of the chick NMDA retinal damage model
Source: PLoS One. 2021 Sep 7;16(9):e0257148. doi: 10.1371/journal.pone.0257148 (PMC8423281; doi:10.1371/journal.pone.0257148)
Supplement: S1 File — (ZIP) [file pone.0257148.s004.zip › SD-OCT/C200727/002/D8-PWk2/C200727-002_OS_R_14_0_REGAVG0000045/Manual_PreDefineThreeByFourGridRadialRetina_1.csv]

Bioptigen	X	Y	Depth(Point 1)	X	Y	Depth(Point 2)	X	Y	Depth(Point 3)	X	Y	Depth(Point 4)	X	Y	Depth(Point 5)	X	Y	Depth(Point 6)	X	Y	Depth(Point 7)	X	Y	Depth(Point 8)	X	Y	Depth(Point 9)
Inner RNFL	0.000	-3.500	0.30507170664651	0.000	0.000	0.325695587903589	0.000	3.500	0.391422410268719	-2.475	-2.475	0.263839563140217	-3.500	0.000	0.297810226163074	2.475	2.475	0.388926085359235	-2.475	2.475	0.402655872361397	3.500	0.000	0.380813029403413	2.475	-2.475	0.353125961154074
Outer RNFL	0.000	-3.500	0.341892499061397	0.000	0.000	0.363764542773219	0.000	3.500	0.481290107010139	-2.475	-2.475	0.310645655193039	-3.500	0.000	0.35335345539909	2.475	2.475	0.441972989685768	-2.475	2.475	0.477545619645913	3.500	0.000	0.426370959001494	2.475	-2.475	0.38869859111422
Outer IPL	0.000	-3.500	0.391194916023704	0.000	0.000	0.477971407382106	0.000	3.500	0.541825986065123	-2.475	-2.475	0.40113743316183	-3.500	0.000	0.421378309182526	2.475	2.475	0.525599874153478	-2.475	2.475	0.534337011336672	3.500	0.000	0.519983143107139	2.475	-2.475	0.484807100129349
Outer INL	0.000	-3.500	0.465460582080849	0.000	0.000	0.503558737704316	0.000	3.500	0.566789235159962	-2.475	-2.475	0.426100682256669	-3.500	0.000	0.451334208096332	2.475	2.475	0.553059448157801	-2.475	2.475	0.568661478842075	3.500	0.000	0.548066798338833	2.475	-2.475	0.515387080270527
Outer OPL	0.000	-3.500	0.481062612765124	0.000	0.000	0.517288524706477	0.000	3.500	0.581143103389494	-2.475	-2.475	0.443574956623056	-3.500	0.000	0.465063995098494	2.475	2.475	0.563668829023107	-2.475	2.475	0.581143103389494	3.500	0.000	0.559924341658881	2.475	-2.475	0.525372379908462
Outer ONL	0.000	-3.500	0.506025861859962	0.000	0.000	0.543499936256058	0.000	3.500	0.599865540210623	-2.475	-2.475	0.46541779958104	-3.500	0.000	0.484410513146994	2.475	2.475	0.585511671981091	-2.475	2.475	0.59736921530114	3.500	0.000	0.582391265844236	2.475	-2.475	0.553456035140156
Inner IS/OS	0.000	-3.500	0.51101851167893	0.000	0.000	0.552237073439252	0.000	3.500	0.608602677393817	-2.475	-2.475	0.472906774309492	-3.500	0.000	0.493147650330187	2.475	2.475	0.593000646709543	-2.475	2.475	0.606730433711704	3.500	0.000	0.592376565482172	2.475	-2.475	0.560945009868608
Outer IS/OS	0.000	-3.500	0.524748298681092	0.000	0.000	0.563470535531929	0.000	3.500	0.622956545623349	-2.475	-2.475	0.487260642539024	-3.500	0.000	0.503757031195494	2.475	2.475	0.605482271256962	-2.475	2.475	0.621084301941237	3.500	0.000	0.607978596166446	2.475	-2.475	0.572802553188656
ETPRS	0.000	-3.500	0.539726248137995	0.000	0.000	0.577200322534091	0.000	3.500	0.639806738762366	-2.475	-2.475	0.501614510768557	-3.500	0.000	0.519359061879768	2.475	2.475	0.621708383168607	-2.475	2.475	0.639182657534995	3.500	0.000	0.62358062685072	2.475	-2.475	0.590900908782414
RPE	0.000	-3.500	0.559072766186495	0.000	0.000	0.596546840582591	0.000	3.500	0.659777338038237	-2.475	-2.475	0.519712866362315	-3.500	0.000	0.536833336246155	2.475	2.475	0.637934495080253	-2.475	2.475	0.652288363309785	3.500	0.000	0.638558576307624	2.475	-2.475	0.610871508058286
