# Supplementary material for: Multimodal imaging and functional analysis of the chick NMDA retinal damage model
Source: PLoS One. 2021 Sep 7;16(9):e0257148. doi: 10.1371/journal.pone.0257148 (PMC8423281; doi:10.1371/journal.pone.0257148)
Supplement: S1 File — (ZIP) [file pone.0257148.s004.zip › SD-OCT/C200727/002/D8-PWk2/C200727-002_OS_V_14X14_0_REGAVG0000049/C200727-002 OS V D8Pwk2.xlsx]

## Sheet: Manual_PreDefineFiveByFiveGridR
Bioptigen	X	Y	Depth(Point 1)	X	Y	Depth(Point 2)	X	Y	Depth(Point 3)	X	Y	Depth(Point 4)	X	Y	Depth(Point 5)	X	Y	Depth(Point 6)	X	Y	Depth(Point 7)	X	Y	Depth(Point 8)	X	Y	Depth(Point 9)	X	Y	Depth(Point 10)	X	Y	Depth(Point 11)	X	Y	Depth(Point 12)	X	Y	Depth(Point 13)	X	Y	Depth(Point 14)	X	Y	Depth(Point 15)	X	Y	Depth(Point 16)	X
Inner RNFL	-5.397	-3.353		-5.397	-0.973		-5.397	1.267		-5.397	3.647		-5.397	6.027		-3.017	-3.353		-3.017	-0.973		-3.017	1.267	0.526226	-3.017	3.647	0.617342	-3.017	6.027		-0.777	-3.353		-0.777	-0.973		-0.777	1.267	0.532467	-0.777	3.647	0.605484	-0.777	6.027		1.603	-3.353		1.603
Outer RNFL	-5.397	-3.353		-5.397	-0.973		-5.397	1.267		-5.397	3.647		-5.397	6.027		-3.017	-3.353		-3.017	-0.973		-3.017	1.267	0.565543	-3.017	3.647	0.647298	-3.017	6.027		-0.777	-3.353		-0.777	-0.973		-0.777	1.267	0.573656	-0.777	3.647	0.657283	-0.777	6.027		1.603	-3.353		1.603
Outer IPL	-5.397	-3.353		-5.397	-0.973		-5.397	1.267		-5.397	3.647		-5.397	6.027		-3.017	-3.353		-3.017	-0.973		-3.017	1.267	0.657283	-3.017	3.647	0.75776	-3.017	6.027		-0.777	-3.353		-0.777	-0.973		-0.777	1.267	0.671013	-0.777	3.647	0.750271	-0.777	6.027		1.603	-3.353		1.603
Outer INL	-5.397	-3.353		-5.397	-0.973		-5.397	1.267		-5.397	3.647		-5.397	6.027		-3.017	-3.353		-3.017	-0.973		-3.017	1.267	0.683494	-3.017	3.647	0.777107	-3.017	6.027		-0.777	-3.353		-0.777	-0.973		-0.777	1.267		-0.777	3.647	0.781475	-0.777	6.027		1.603	-3.353		1.603
Outer OPL	-5.397	-3.353		-5.397	-0.973		-5.397	1.267		-5.397	3.647		-5.397	6.027		-3.017	-3.353		-3.017	-0.973		-3.017	1.267	0.700345	-3.017	3.647	0.792709	-3.017	6.027		-0.777	-3.353		-0.777	-0.973		-0.777	1.267		-0.777	3.647	0.793333	-0.777	6.027		1.603	-3.353		1.603
Outer ONL	-5.397	-3.353		-5.397	-0.973		-5.397	1.267		-5.397	3.647		-5.397	6.027		-3.017	-3.353		-3.017	-0.973		-3.017	1.267	0.726556	-3.017	3.647	0.81892	-3.017	6.027		-0.777	-3.353		-0.777	-0.973		-0.777	1.267		-0.777	3.647	0.815176	-0.777	6.027		1.603	-3.353		1.603
Inner IS/OS	-5.397	-3.353		-5.397	-0.973		-5.397	1.267		-5.397	3.647		-5.397	6.027		-3.017	-3.353		-3.017	-0.973		-3.017	1.267	0.735293	-3.017	3.647	0.829529	-3.017	6.027		-0.777	-3.353		-0.777	-0.973		-0.777	1.267		-0.777	3.647	0.820792	-0.777	6.027		1.603	-3.353		1.603
Outer IS/OS	-5.397	-3.353		-5.397	-0.973		-5.397	1.267		-5.397	3.647		-5.397	6.027		-3.017	-3.353		-3.017	-0.973		-3.017	1.267	0.752143	-3.017	3.647	0.842635	-3.017	6.027		-0.777	-3.353		-0.777	-0.973		-0.777	1.267	0.752767	-0.777	3.647	0.836394	-0.777	6.027		1.603	-3.353		1.603
ETPRS	-5.397	-3.353		-5.397	-0.973		-5.397	1.267		-5.397	3.647		-5.397	6.027		-3.017	-3.353		-3.017	-0.973		-3.017	1.267	0.766497	-3.017	3.647	0.860109	-3.017	6.027		-0.777	-3.353		-0.777	-0.973		-0.777	1.267	0.770866	-0.777	3.647	0.851996	-0.777	6.027		1.603	-3.353		1.603
RPE	-5.397	-3.353		-5.397	-0.973		-5.397	1.267		-5.397	3.647		-5.397	6.027		-3.017	-3.353		-3.017	-0.973		-3.017	1.267	0.781475	-3.017	3.647	0.881328	-3.017	6.027		-0.777	-3.353		-0.777	-0.973		-0.777	1.267	0.791461	-0.777	3.647	0.872591	-0.777	6.027		1.603	-3.353		1.603
[truncated: 26 more columns]

## Sheet: Sheet1
Bioptigen	Inner RNFL	Outer RNFL	Outer IPL	Outer INL	Outer OPL	Outer ONL	Inner IS/OS	Outer IS/OS	ETPRS	RPE		RNFL	IPL	RNFL+IPL	INL	OPL	ONL	ELM	PR Segments	RPE	TOTAL
X	-5.397	-5.397	-5.397	-5.397	-5.397	-5.397	-5.397	-5.397	-5.397	-5.397
Y	-3.353	-3.353	-3.353	-3.353	-3.353	-3.353	-3.353	-3.353	-3.353	-3.353
Depth(Point 1)
X	-5.397	-5.397	-5.397	-5.397	-5.397	-5.397	-5.397	-5.397	-5.397	-5.397
Y	-0.973	-0.973	-0.973	-0.973	-0.973	-0.973	-0.973	-0.973	-0.973	-0.973
Depth(Point 2)
X	-5.397	-5.397	-5.397	-5.397	-5.397	-5.397	-5.397	-5.397	-5.397	-5.397
Y	1.267	1.267	1.267	1.267	1.267	1.267	1.267	1.267	1.267	1.267
Depth(Point 3)
X	-5.397	-5.397	-5.397	-5.397	-5.397	-5.397	-5.397	-5.397	-5.397	-5.397
Y	3.647	3.647	3.647	3.647	3.647	3.647	3.647	3.647	3.647	3.647
Depth(Point 4)
X	-5.397	-5.397	-5.397	-5.397	-5.397	-5.397	-5.397	-5.397	-5.397	-5.397
Y	6.027	6.027	6.027	6.027	6.027	6.027	6.027	6.027	6.027	6.027
Depth(Point 5)
X	-3.017	-3.017	-3.017	-3.017	-3.017	-3.017	-3.017	-3.017	-3.017	-3.017
Y	-3.353	-3.353	-3.353	-3.353	-3.353	-3.353	-3.353	-3.353	-3.353	-3.353
Depth(Point 6)
X	-3.017	-3.017	-3.017	-3.017	-3.017	-3.017	-3.017	-3.017	-3.017	-3.017
Y	-0.973	-0.973	-0.973	-0.973	-0.973	-0.973	-0.973	-0.973	-0.973	-0.973
Depth(Point 7)
X	-3.017	-3.017	-3.017	-3.017	-3.017	-3.017	-3.017	-3.017	-3.017	-3.017
Y	1.267	1.267	1.267	1.267	1.267	1.267	1.267	1.267	1.267	1.267
Depth(Point 8)	0.526226	0.565543	0.657283	0.683494	0.700345	0.726556	0.735293	0.752143	0.766497	0.781475		0.0393171	0.0917399	0.131057	0.0262114	0.0168502	0.0262114	0.00873714	0.0312041	0.0149779	0.255249
X	-3.017	-3.017	-3.017	-3.017	-3.017	-3.017	-3.017	-3.017	-3.017	-3.017
Y	3.647	3.647	3.647	3.647	3.647	3.647	3.647	3.647	3.647	3.647
Depth(Point 9)	0.617342	0.647298	0.75776	0.777107	0.792709	0.81892	0.829529	0.842635	0.860109	0.881328		0.0299559	0.110462	0.140418	0.0193465	0.015602	0.0262114	0.0106094	0.03058	0.0212188	0.263986
X	-3.017	-3.017	-3.017	-3.017	-3.017	-3.017	-3.017	-3.017	-3.017	-3.017
Y	6.027	6.027	6.027	6.027	6.027	6.027	6.027	6.027	6.027	6.027
Depth(Point 10)
X	-0.777	-0.777	-0.777	-0.777	-0.777	-0.777	-0.777	-0.777	-0.777	-0.777
Y	-3.353	-3.353	-3.353	-3.353	-3.353	-3.353	-3.353	-3.353	-3.353	-3.353
Depth(Point 11)
X	-0.777	-0.777	-0.777	-0.777	-0.777	-0.777	-0.777	-0.777	-0.777	-0.777
Y	-0.973	-0.973	-0.973	-0.973	-0.973	-0.973	-0.973	-0.973	-0.973	-0.973
Depth(Point 12)
X	-0.777	-0.777	-0.777	-0.777	-0.777	-0.777	-0.777	-0.777	-0.777	-0.777
Y	1.267	1.267	1.267	1.267	1.267	1.267	1.267	1.267	1.267	1.267
Depth(Point 13)	0.532467	0.573656	0.671013					0.752767	0.770866	0.791461		0.0411894	0.0973567	0.138546						0.0205947	0.258994
X	-0.777	-0.777	-0.777	-0.777	-0.777	-0.777	-0.777	-0.777	-0.777	-0.777
Y	3.647	3.647	3.647	3.647	3.647	3.647	3.647	3.647	3.647	3.647
Depth(Point 14)	0.605484	0.657283	0.750271	0.781475	0.793333	0.815176	0.820792	0.836394	0.851996	0.872591		0.0517987	0.0929881	0.144787	0.0312041	0.0118575	0.0218428	0.00561673	0.0312041	0.0205947	0.267107
X	-0.777	-0.777	-0.777	-0.777	-0.777	-0.777	-0.777	-0.777	-0.777	-0.777
Y	6.027	6.027	6.027	6.027	6.027	6.027	6.027	6.027	6.027	6.027
Depth(Point 15)
X	1.603	1.603	1.603	1.603	1.603	1.603	1.603	1.603	1.603	1.603
Y	-3.353	-3.353	-3.353	-3.353	-3.353	-3.353	-3.353	-3.353	-3.353	-3.353
Depth(Point 16)
X	1.603	1.603	1.603	1.603	1.603	1.603	1.603	1.603	1.603	1.603
Y	-0.973	-0.973	-0.973	-0.973	-0.973	-0.973	-0.973	-0.973	-0.973	-0.973
Depth(Point 17)
X	1.603	1.603	1.603	1.603	1.603	1.603	1.603	1.603	1.603	1.603
Y	1.267	1.267	1.267	1.267	1.267	1.267	1.267	1.267	1.267	1.267
Depth(Point 18)
X	1.603	1.603	1.603	1.603	1.603	1.603	1.603	1.603	1.603	1.603
Y	3.647	3.647	3.647	3.647	3.647	3.647	3.647	3.647	3.647	3.647
Depth(Point 19)	0.589882	0.649794	0.731549	0.755264	0.768994	0.793957	0.800822	0.814552	0.827657	0.847004		0.0599118	0.0817546	0.141666	0.0237151	0.0137298	0.0249632	0.00686489	0.0268355	0.0193465	0.257121
X	1.603	1.603	1.603	1.603	1.603	1.603	1.603	1.603	1.603	1.603
Y	6.027	6.027	6.027	6.027	6.027	6.027	6.027	6.027	6.027	6.027
Depth(Point 20)
X	3.983	3.983	3.983	3.983	3.983	3.983	3.983	3.983	3.983	3.983
Y	-3.353	-3.353	-3.353	-3.353	-3.353	-3.353	-3.353	-3.353	-3.353	-3.353
Depth(Point 21)
X	3.983	3.983	3.983	3.983	3.983	3.983	3.983	3.983	3.983	3.983
Y	-0.973	-0.973	-0.973	-0.973	-0.973	-0.973	-0.973	-0.973	-0.973	-0.973
Depth(Point 22)
X	3.983	3.983	3.983	3.983	3.983	3.983	3.983	3.983	3.983	3.983
Y	1.267	1.267	1.267	1.267	1.267	1.267	1.267	1.267	1.267	1.267
Depth(Point 23)	0.524354	0.575528	0.656035			0.715323	0.720315	0.738414	0.753392	0.767121		0.0511747	0.0805065	0.131681				0.00499265	0.0330763	0.0137298	0.242768
X	3.983	3.983	3.983	3.983	3.983	3.983	3.983	3.983	3.983	3.983
Y	3.647	3.647	3.647	3.647	3.647	3.647	3.647	3.647	3.647	3.647
Depth(Point 24)	0.568039	0.617342				0.770866	0.778355	0.795829	0.813303	0.825785		0.0493024						0.00748897	0.0349485	0.0124816	0.257746
X	3.983	3.983	3.983	3.983	3.983	3.983	3.983	3.983	3.983	3.983
Y	6.027	6.027	6.027	6.027	6.027	6.027	6.027	6.027	6.027	6.027
Depth(Point 25)
											Average (mm)	0.0460929	0.092468	0.138026	0.0251193	0.0145099	0.0248072	0.00738496	0.0313081	0.0175634	0.257567
											Average (um)	46.0929	92.468	138.026	25.1193	14.5099	24.8072	7.38496	31.3081	17.5634	257.567
