# Supplementary material for: Multimodal imaging and functional analysis of the chick NMDA retinal damage model
Source: PLoS One. 2021 Sep 7;16(9):e0257148. doi: 10.1371/journal.pone.0257148 (PMC8423281; doi:10.1371/journal.pone.0257148)
Supplement: S1 File — (ZIP) [file pone.0257148.s004.zip › SD-OCT/C200727/002/D8-PWk2/C200727-002_OS_V_14X14_0_REGAVG0000049/Manual_PreDefineFiveByFiveGridRectangularRetina_1.csv]

Bioptigen	X	Y	Depth(Point 1)	X	Y	Depth(Point 2)	X	Y	Depth(Point 3)	X	Y	Depth(Point 4)	X	Y	Depth(Point 5)	X	Y	Depth(Point 6)	X	Y	Depth(Point 7)	X	Y	Depth(Point 8)	X	Y	Depth(Point 9)	X	Y	Depth(Point 10)	X	Y	Depth(Point 11)	X	Y	Depth(Point 12)	X	Y	Depth(Point 13)	X	Y	Depth(Point 14)	X	Y	Depth(Point 15)	X	Y	Depth(Point 16)	X
Inner RNFL	-5.397	-3.353		-5.397	-0.973		-5.397	1.267		-5.397	3.647		-5.397	6.027		-3.017	-3.353		-3.017	-0.973		-3.017	1.267	0.526225992642745	-3.017	3.647	0.617341851838906	-3.017	6.027		-0.777	-3.353		-0.777	-0.973		-0.777	1.267	0.532466804916454	-0.777	3.647	0.605484308518858	-0.777	6.027		1.603	-3.353		1.603
Outer RNFL	-5.397	-3.353		-5.397	-0.973		-5.397	1.267		-5.397	3.647		-5.397	6.027		-3.017	-3.353		-3.017	-0.973		-3.017	1.267	0.565543109967116	-3.017	3.647	0.647297750752713	-3.017	6.027		-0.777	-3.353		-0.777	-0.973		-0.777	1.267	0.573656165922938	-0.777	3.647	0.657283050390649	-0.777	6.027		1.603	-3.353		1.603
Outer IPL	-5.397	-3.353		-5.397	-0.973		-5.397	1.267		-5.397	3.647		-5.397	6.027		-3.017	-3.353		-3.017	-0.973		-3.017	1.267	0.657283050390649	-3.017	3.647	0.757760127997375	-3.017	6.027		-0.777	-3.353		-0.777	-0.973		-0.777	1.267	0.67101283739281	-0.777	3.647	0.750271153268923	-0.777	6.027		1.603	-3.353		1.603
Outer INL	-5.397	-3.353		-5.397	-0.973		-5.397	1.267		-5.397	3.647		-5.397	6.027		-3.017	-3.353		-3.017	-0.973		-3.017	1.267	0.683494461940229	-3.017	3.647	0.777106646045875	-3.017	6.027		-0.777	-3.353		-0.777	-0.973		-0.777	1.267		-0.777	3.647	0.781475214637472	-0.777	6.027		1.603	-3.353		1.603
Outer OPL	-5.397	-3.353		-5.397	-0.973		-5.397	1.267		-5.397	3.647		-5.397	6.027		-3.017	-3.353		-3.017	-0.973		-3.017	1.267	0.700344655079246	-3.017	3.647	0.792708676730149	-3.017	6.027		-0.777	-3.353		-0.777	-0.973		-0.777	1.267		-0.777	3.647	0.79333275795752	-0.777	6.027		1.603	-3.353		1.603
Outer ONL	-5.397	-3.353		-5.397	-0.973		-5.397	1.267		-5.397	3.647		-5.397	6.027		-3.017	-3.353		-3.017	-0.973		-3.017	1.267	0.726556066628826	-3.017	3.647	0.81892008827973	-3.017	6.027		-0.777	-3.353		-0.777	-0.973		-0.777	1.267		-0.777	3.647	0.815175600915504	-0.777	6.027		1.603	-3.353		1.603
Inner IS/OS	-5.397	-3.353		-5.397	-0.973		-5.397	1.267		-5.397	3.647		-5.397	6.027		-3.017	-3.353		-3.017	-0.973		-3.017	1.267	0.73529320381202	-3.017	3.647	0.829529469145037	-3.017	6.027		-0.777	-3.353		-0.777	-0.973		-0.777	1.267		-0.777	3.647	0.820792331961843	-0.777	6.027		1.603	-3.353		1.603
Outer IS/OS	-5.397	-3.353		-5.397	-0.973		-5.397	1.267		-5.397	3.647		-5.397	6.027		-3.017	-3.353		-3.017	-0.973		-3.017	1.267	0.752143396951036	-3.017	3.647	0.842635174919827	-3.017	6.027		-0.777	-3.353		-0.777	-0.973		-0.777	1.267	0.752767478178407	-0.777	3.647	0.836394362646117	-0.777	6.027		1.603	-3.353		1.603
ETPRS	-5.397	-3.353		-5.397	-0.973		-5.397	1.267		-5.397	3.647		-5.397	6.027		-3.017	-3.353		-3.017	-0.973		-3.017	1.267	0.766497265180568	-3.017	3.647	0.860109449286214	-3.017	6.027		-0.777	-3.353		-0.777	-0.973		-0.777	1.267	0.770865833772165	-0.777	3.647	0.851996393330391	-0.777	6.027		1.603	-3.353		1.603
RPE	-5.397	-3.353		-5.397	-0.973		-5.397	1.267		-5.397	3.647		-5.397	6.027		-3.017	-3.353		-3.017	-0.973		-3.017	1.267	0.781475214637472	-3.017	3.647	0.881328211016827	-3.017	6.027		-0.777	-3.353		-0.777	-0.973		-0.777	1.267	0.791460514275407	-0.777	3.647	0.872591073833634	-0.777	6.027		1.603	-3.353		1.603
[truncated: 26 more columns]
