# Supplementary material for: Multimodal imaging and functional analysis of the chick NMDA retinal damage model
Source: PLoS One. 2021 Sep 7;16(9):e0257148. doi: 10.1371/journal.pone.0257148 (PMC8423281; doi:10.1371/journal.pone.0257148)
Supplement: S1 File — (ZIP) [file pone.0257148.s004.zip › SD-OCT/C200727/003/D15-PWk3/C200727-003 D15PWk3 SDOCT Data Summary.xlsx]

## Sheet: 1st
OD	RNFL	IPL	RNFL+IPL	INL	OPL	ONL	ELM	PR Segments	RPE	TOTAL					RNFL	IPL	RNFL+IPL	INL	OPL	ONL	ELM	PR Segments	RPE	TOTAL
Radial	47.5862	75.2018	124.504	55.1688	10.7342	15.8517	6.1368	34.2205	17.5523	257.434				OD - Untreated	44.9078	76.3507	122.249	54.9053	10.9492	17.7378	6.27391	34.335	18.3974	258.505
Volumetric	42.2295	77.4995	119.994	54.6418	11.1641	19.6239	6.41102	34.4496	19.2425	259.576				OS - NMDA	47.9918	47.1181	95.11	45.0587	10.508	19.0969	6.77128	34.7925	16.2261	226.448
Ave	44.9078	76.3507	122.249	54.9053	10.9492	17.7378	6.27391	34.335	18.3974	258.505
STDEV	3.78776	1.62476	3.18934	0.372647	0.304001	2.66737	0.193901	0.162034	1.19517	1.51531
OS
Radial	47.8046	45.6827	93.4874	47.0557	11.1086	18.8473	6.98971	34.5741	16.4757	228.539
Volumetric	48.1791	48.5535	96.7326	43.0616	9.90729	19.3465	6.55285	35.011	15.9765	224.357
Ave	47.9918	47.1181	95.11	45.0587	10.508	19.0969	6.77128	34.7925	16.2261	226.448
STDEV	0.264775	2.02994	2.29472	2.82427	0.849487	0.353034	0.308905	0.308904	0.353034	2.95666
OD	%RNFL	%IPL	%RNFL-IPL	%INL	%OPL	%ONL	%ELM	%PRS	%RPE
Radial	0.184848	0.292121	0.483636	0.214303	0.041697	0.0615758	0.0238384	0.132929	0.0681818
Volumetric	0.162686	0.298561	0.462268	0.210504	0.043009	0.0755996	0.024698	0.132715	0.0741304
Ave	0.173767	0.295341	0.472952	0.212403	0.042353	0.0685877	0.0242682	0.132822	0.0711561
STDEV	0.0156711	0.00455397	0.01511	0.00268662	0.000927732	0.00991638	0.000607831	0.000151767	0.00420627
	1.56711	0.455397	1.511	0.268662	0.0927732	0.991638	0.0607831	0.0151767	0.420627
OS
Radial	#REF!	#REF!	#REF!	#REF!	#REF!	#REF!	#REF!	#REF!	#REF!
Volumetric	0.214743	0.216412	0.431154	0.191933	0.0441586	0.0862309	0.0292072	0.15605	0.07121
Ave	#REF!	#REF!	#REF!	#REF!	#REF!	#REF!	#REF!	#REF!	#REF!				RNFL/Total	IPL/Total	RNFL+INL/Total	INL/Total	OPL/Total	ONL/Total	ERM/Total	PRS/Total	RPE/Total
STDEV	#REF!	#REF!	#REF!	#REF!	#REF!	#REF!	#REF!	#REF!	#REF!			OD - Untreated	17.3767	29.5341	47.2952	21.2403	4.2353	6.85877	2.42682	13.2822	7.11561
	#REF!	#REF!	#REF!	#REF!	#REF!	#REF!	#REF!	#REF!	#REF!			OS - Untreated	#REF!	#REF!	#REF!	#REF!	#REF!	#REF!	#REF!	#REF!	#REF!
Ratio	RNFL	IPL	RNFL+IPL	INL	OPL	ONL	ELM	PR Segments	RPE	TOTAL
OS/OD	#REF!	#REF!	#REF!	#REF!	#REF!	#REF!	#REF!	#REF!	#REF!	0.87599
OD/OD	1	1	1	1	1	1	1	1	1	1
