# Supplementary material for: Multimodal imaging and functional analysis of the chick NMDA retinal damage model
Source: PLoS One. 2021 Sep 7;16(9):e0257148. doi: 10.1371/journal.pone.0257148 (PMC8423281; doi:10.1371/journal.pone.0257148)
Supplement: S1 File — (ZIP) [file pone.0257148.s004.zip › SD-OCT/C200727/003/D15-PWk3/C200727-003_OD_R_14_0_REGAVG0000096/C200727-003 OD R D15 PWk3.xlsx]

## Sheet: Sheet1
Bioptigen	X	Y	Depth(Point 1)	X	Y	Depth(Point 2)	X	Y	Depth(Point 3)	X	Y	Depth(Point 4)	X	Y	Depth(Point 5)	X	Y	Depth(Point 6)	X	Y	Depth(Point 7)	X	Y	Depth(Point 8)	X	Y	Depth(Point 9)
Inner RNFL	0	-3.5	0.557486	0	0	0.493206	0	3.5	0.514425	-2.475	-2.475	0.548749	-3.5	0	0.522538	2.475	2.475	0.55811	-2.475	2.475		3.5	0	0.58245	2.475	-2.475	0.551246
Outer RNFL	0	-3.5	0.586194	0	0	0.553742	0	3.5	0.576209	-2.475	-2.475	0.58869	-3.5	0	0.578705	2.475	2.475	0.61615	-2.475	2.475		3.5	0	0.624263	2.475	-2.475	0.584946
Outer IPL	0	-3.5		0	0	0.623015	0	3.5	0.656715	-2.475	-2.475	0.651723	-3.5	0		2.475	2.475	0.694784	-2.475	2.475		3.5	0	0.702273	2.475	-2.475	0.666701
Outer INL	0	-3.5		0	0	0.67419	0	3.5	0.709762	-2.475	-2.475		-3.5	0		2.475	2.475	0.755944	-2.475	2.475		3.5	0	0.760937	2.475	-2.475	0.718499
Outer OPL	0	-3.5		0	0	0.685423	0	3.5	0.717875	-2.475	-2.475		-3.5	0		2.475	2.475	0.767802	-2.475	2.475		3.5	0	0.771546	2.475	-2.475	0.730357
Outer ONL	0	-3.5		0	0	0.701025	0	3.5	0.736598	-2.475	-2.475	0.72474	-3.5	0		2.475	2.475	0.780907	-2.475	2.475		3.5	0	0.787148	2.475	-2.475	0.746583
Inner IS/OS	0	-3.5		0	0	0.706018	0	3.5	0.744087	-2.475	-2.475	0.730357	-3.5	0		2.475	2.475	0.786524	-2.475	2.475		3.5	0	0.794637	2.475	-2.475	0.7522
Outer IS/OS	0	-3.5	0.768426	0	0	0.723492	0	3.5	0.759065	-2.475	-2.475	0.747207	-3.5	0	0.731605	2.475	2.475	0.802126	-2.475	2.475		3.5	0	0.812736	2.475	-2.475	0.76905
ETPRS	0	-3.5	0.781532	0	0	0.740966	0	3.5	0.777787	-2.475	-2.475	0.764681	-3.5	0	0.746583	2.475	2.475	0.820849	-2.475	2.475		3.5	0	0.829586	2.475	-2.475	0.785276
RPE	0	-3.5	0.800878	0	0	0.756568	0	3.5	0.795885	-2.475	-2.475	0.778411	-3.5	0	0.762809	2.475	2.475	0.842692	-2.475	2.475		3.5	0	0.84706	2.475	-2.475	0.803374

## Sheet: Sheet2
Bioptigen	Inner RNFL	Outer RNFL	Outer IPL	Outer INL	Outer OPL	Outer ONL	Inner IS/OS	Outer IS/OS	ETPRS	RPE		RNFL	IPL	RNFL+IPL	INL	OPL	ONL	ELM	PR Segments	RPE	TOTAL
X	0	0	0	0	0	0	0	0	0	0
Y	-3.5	-3.5	-3.5	-3.5	-3.5	-3.5	-3.5	-3.5	-3.5	-3.5
Depth(Point 1)	0.557486	0.586194						0.768426	0.781532	0.800878		0.0287077								0.0193465	0.243392
X	0	0	0	0	0	0	0	0	0	0
Y	0	0	0	0	0	0	0	0	0	0
Depth(Point 2)	0.493206	0.553742	0.623015	0.67419	0.685423	0.701025	0.706018	0.723492	0.740966	0.756568		0.0605359	0.069273	0.129809	0.0511747	0.0112335	0.015602	0.00499265	0.0349485	0.015602	0.263362
X	0	0	0	0	0	0	0	0	0	0
Y	3.5	3.5	3.5	3.5	3.5	3.5	3.5	3.5	3.5	3.5
Depth(Point 3)	0.514425	0.576209	0.656715	0.709762	0.717875	0.736598	0.744087	0.759065	0.777787	0.795885		0.061784	0.0805065	0.142291	0.0530469	0.00811306	0.0187224	0.00748897	0.0337004	0.0180984	0.281461
X	-2.475	-2.475	-2.475	-2.475	-2.475	-2.475	-2.475	-2.475	-2.475	-2.475
Y	-2.475	-2.475	-2.475	-2.475	-2.475	-2.475	-2.475	-2.475	-2.475	-2.475
Depth(Point 4)	0.548749	0.58869	0.651723			0.72474	0.730357	0.747207	0.764681	0.778411		0.0399412	0.0630322	0.102973				0.00561673	0.0343245	0.0137298	0.229662
X	-3.5	-3.5	-3.5	-3.5	-3.5	-3.5	-3.5	-3.5	-3.5	-3.5
Y	0	0	0	0	0	0	0	0	0	0
Depth(Point 5)	0.522538	0.578705						0.731605	0.746583	0.762809		0.0561673								0.0162261	0.240271
X	2.475	2.475	2.475	2.475	2.475	2.475	2.475	2.475	2.475	2.475
Y	2.475	2.475	2.475	2.475	2.475	2.475	2.475	2.475	2.475	2.475
Depth(Point 6)	0.55811	0.61615	0.694784	0.755944	0.767802	0.780907	0.786524	0.802126	0.820849	0.842692		0.0580396	0.0786342	0.136674	0.06116	0.0118575	0.0131057	0.00561673	0.0343245	0.0218428	0.284581
X	-2.475	-2.475	-2.475	-2.475	-2.475	-2.475	-2.475	-2.475	-2.475	-2.475
Y	2.475	2.475	2.475	2.475	2.475	2.475	2.475	2.475	2.475	2.475
Depth(Point 7)
X	3.5	3.5	3.5	3.5	3.5	3.5	3.5	3.5	3.5	3.5
Y	0	0	0	0	0	0	0	0	0	0
Depth(Point 8)	0.58245	0.624263	0.702273	0.760937	0.771546	0.787148	0.794637	0.812736	0.829586	0.84706		0.0418134	0.0780102	0.119824	0.0586636	0.0106094	0.015602	0.00748898	0.0349485	0.0174743	0.26461
X	2.475	2.475	2.475	2.475	2.475	2.475	2.475	2.475	2.475	2.475
Y	-2.475	-2.475	-2.475	-2.475	-2.475	-2.475	-2.475	-2.475	-2.475	-2.475
Depth(Point 9)	0.551246	0.584946	0.666701	0.718499	0.730357	0.746583	0.7522	0.76905	0.785276	0.803374		0.0337004	0.0817546	0.115455	0.0517987	0.0118575	0.0162261	0.00561673	0.0330763	0.0180984	0.252129
											Average (mm)	0.0475862	0.0752018	0.124504	0.0551688	0.0107342	0.0158517	0.0061368	0.0342205	0.0175523	0.257434
											Average (um)	47.5862	75.2018	124.504	55.1688	10.7342	15.8517	6.1368	34.2205	17.5523	257.434
