# Supplementary material for: Multimodal imaging and functional analysis of the chick NMDA retinal damage model
Source: PLoS One. 2021 Sep 7;16(9):e0257148. doi: 10.1371/journal.pone.0257148 (PMC8423281; doi:10.1371/journal.pone.0257148)
Supplement: S1 File — (ZIP) [file pone.0257148.s004.zip › SD-OCT/C200727/003/D15-PWk3/C200727-003_OD_R_14_0_REGAVG0000096/Manual_PreDefineThreeByFourGridRadialRetina_1.csv]

Bioptigen	X	Y	Depth(Point 1)	X	Y	Depth(Point 2)	X	Y	Depth(Point 3)	X	Y	Depth(Point 4)	X	Y	Depth(Point 5)	X	Y	Depth(Point 6)	X	Y	Depth(Point 7)	X	Y	Depth(Point 8)	X	Y	Depth(Point 9)
Inner RNFL	0.000	-3.500	0.557486418257073	0.000	0.000	0.493206051837863	0.000	3.500	0.514424813568476	-2.475	-2.475	0.548749281073879	-3.500	0.000	0.522537869524299	2.475	2.475	0.558110499484444	-2.475	2.475		3.500	0.000	0.582449667351912	2.475	-2.475	0.551245605983363
Outer RNFL	0.000	-3.500	0.586194154716138	0.000	0.000	0.553741930892847	0.000	3.500	0.576208855078202	-2.475	-2.475	0.588690479625622	-3.500	0.000	0.578705179987686	2.475	2.475	0.616150053629944	-2.475	2.475		3.500	0.000	0.624263109585767	2.475	-2.475	0.584945992261396
Outer IPL	0.000	-3.500		0.000	0.000	0.623014947131025	0.000	3.500	0.656715333409057	-2.475	-2.475	0.65172268359009	-3.500	0.000		2.475	2.475	0.694784288278686	-2.475	2.475		3.500	0.000	0.702273263007138	2.475	-2.475	0.666700633046993
Outer INL	0.000	-3.500		0.000	0.000	0.674189607775445	0.000	3.500	0.70976223773559	-2.475	-2.475		-3.500	0.000		2.475	2.475	0.755944248561042	-2.475	2.475		3.500	0.000	0.760936898380009	2.475	-2.475	0.718499374918783
Outer OPL	0.000	-3.500		0.000	0.000	0.685423069868122	0.000	3.500	0.717875293691412	-2.475	-2.475		-3.500	0.000		2.475	2.475	0.76780179188109	-2.475	2.475		3.500	0.000	0.771546279245316	2.475	-2.475	0.730356918238832
Outer ONL	0.000	-3.500		0.000	0.000	0.701025100552396	0.000	3.500	0.736597730512542	-2.475	-2.475	0.724740187192493	-3.500	0.000		2.475	2.475	0.78090749765588	-2.475	2.475		3.500	0.000	0.78714830992959	2.475	-2.475	0.746583030150477
Inner IS/OS	0.000	-3.500		0.000	0.000	0.706017750371364	0.000	3.500	0.744086705240993	-2.475	-2.475	0.730356918238832	-3.500	0.000		2.475	2.475	0.786524228702219	-2.475	2.475		3.500	0.000	0.794637284658042	2.475	-2.475	0.752199761196816
Outer IS/OS	0.000	-3.500	0.768425873108461	0.000	0.000	0.723492024737751	0.000	3.500	0.759064654697897	-2.475	-2.475	0.747207111377848	-3.500	0.000	0.731605080693574	2.475	2.475	0.802126259386494	-2.475	2.475		3.500	0.000	0.8127356402518	2.475	-2.475	0.769049954335832
ETPRS	0.000	-3.500	0.781531578883252	0.000	0.000	0.740966299104138	0.000	3.500	0.777787091519026	-2.475	-2.475	0.764681385744235	-3.500	0.000	0.746583030150477	2.475	2.475	0.820848696207623	-2.475	2.475		3.500	0.000	0.829585833390816	2.475	-2.475	0.785276066247477
RPE	0.000	-3.500	0.800878096931752	0.000	0.000	0.756568329788413	0.000	3.500	0.795885447112784	-2.475	-2.475	0.778411172746397	-3.500	0.000	0.762809142062122	2.475	2.475	0.842691539165607	-2.475	2.475		3.500	0.000	0.847060107757203	2.475	-2.475	0.803374421841235
