# Supplementary material for: Multimodal imaging and functional analysis of the chick NMDA retinal damage model
Source: PLoS One. 2021 Sep 7;16(9):e0257148. doi: 10.1371/journal.pone.0257148 (PMC8423281; doi:10.1371/journal.pone.0257148)
Supplement: S1 File — (ZIP) [file pone.0257148.s004.zip › SD-OCT/C200727/003/D15-PWk3/C200727-003_OD_V_14X14_0_REGAVG0000100/C200727-003 OD V D15 PWk3.xlsx]

## Sheet: Sheet1
Bioptigen	X	Y	Depth(Point 1)	X	Y	Depth(Point 2)	X	Y	Depth(Point 3)	X	Y	Depth(Point 4)	X	Y	Depth(Point 5)	X	Y	Depth(Point 6)	X	Y	Depth(Point 7)	X	Y	Depth(Point 8)	X	Y	Depth(Point 9)	X	Y	Depth(Point 10)	X	Y	Depth(Point 11)	X	Y	Depth(Point 12)	X	Y	Depth(Point 13)	X	Y	Depth(Point 14)	X	Y	Depth(Point 15)	X	Y	Depth(Point 16)	X
Inner RNFL	-4.824	-4.358		-4.824	-1.978	0.313809	-4.824	0.262		-4.824	2.642		-4.824	5.022		-2.444	-4.358	0.230182	-2.444	-1.978		-2.444	0.262		-2.444	2.642	0.405422	-2.444	5.022		-0.204	-4.358		-0.204	-1.978	0.282605	-0.204	0.262	0.304193	-0.204	2.642	0.390316	-0.204	5.022	0.444116	2.176	-4.358		2.176
Outer RNFL	-4.824	-4.358		-4.824	-1.978	0.353126	-4.824	0.262		-4.824	2.642		-4.824	5.022		-2.444	-4.358	0.271995	-2.444	-1.978		-2.444	0.262		-2.444	2.642	0.434754	-2.444	5.022		-0.204	-4.358		-0.204	-1.978	0.341268	-0.204	0.262	0.355992	-0.204	2.642	0.434626	-0.204	5.022	0.479064	2.176	-4.358		2.176
Outer IPL	-4.824	-4.358		-4.824	-1.978		-4.824	0.262		-4.824	2.642		-4.824	5.022		-2.444	-4.358	0.333155	-2.444	-1.978		-2.444	0.262		-2.444	2.642	0.513389	-2.444	5.022		-0.204	-4.358		-0.204	-1.978	0.408045	-0.204	0.262	0.430881	-0.204	2.642	0.512636	-0.204	5.022	0.560195	2.176	-4.358		2.176
Outer INL	-4.824	-4.358		-4.824	-1.978		-4.824	0.262		-4.824	2.642		-4.824	5.022		-2.444	-4.358	0.374969	-2.444	-1.978		-2.444	0.262		-2.444	2.642	0.564563	-2.444	5.022		-0.204	-4.358		-0.204	-1.978		-0.204	0.262		-0.204	2.642	0.566931	-0.204	5.022	0.61449	2.176	-4.358		2.176
Outer OPL	-4.824	-4.358		-4.824	-1.978		-4.824	0.262		-4.824	2.642		-4.824	5.022		-2.444	-4.358	0.383082	-2.444	-1.978		-2.444	0.262		-2.444	2.642	0.576421	-2.444	5.022		-0.204	-4.358		-0.204	-1.978		-0.204	0.262		-0.204	2.642	0.578789	-0.204	5.022	0.625723	2.176	-4.358		2.176
Outer ONL	-4.824	-4.358		-4.824	-1.978		-4.824	0.262		-4.824	2.642		-4.824	5.022		-2.444	-4.358	0.40118	-2.444	-1.978		-2.444	0.262		-2.444	2.642	0.595143	-2.444	5.022		-0.204	-4.358		-0.204	-1.978	0.471077	-0.204	0.262	0.508268	-0.204	2.642	0.595015	-0.204	5.022	0.644446	2.176	-4.358		2.176
Inner IS/OS	-4.824	-4.358		-4.824	-1.978		-4.824	0.262		-4.824	2.642		-4.824	5.022		-2.444	-4.358	0.404925	-2.444	-1.978		-2.444	0.262		-2.444	2.642	0.603256	-2.444	5.022		-0.204	-4.358		-0.204	-1.978	0.47919	-0.204	0.262	0.516381	-0.204	2.642	0.60188	-0.204	5.022	0.651935	2.176	-4.358		2.176
Outer IS/OS	-4.824	-4.358		-4.824	-1.978	0.502905	-4.824	0.262		-4.824	2.642		-4.824	5.022		-2.444	-4.358	0.419903	-2.444	-1.978		-2.444	0.262		-2.444	2.642	0.618234	-2.444	5.022		-0.204	-4.358		-0.204	-1.978	0.496041	-0.204	0.262	0.531983	-0.204	2.642	0.618106	-0.204	5.022	0.670657	2.176	-4.358		2.176
ETPRS	-4.824	-4.358		-4.824	-1.978	0.519132	-4.824	0.262		-4.824	2.642		-4.824	5.022		-2.444	-4.358	0.435505	-2.444	-1.978		-2.444	0.262		-2.444	2.642	0.63446	-2.444	5.022		-0.204	-4.358		-0.204	-1.978	0.512267	-0.204	0.262	0.549457	-0.204	2.642	0.638701	-0.204	5.022	0.688131	2.176	-4.358		2.176
RPE	-4.824	-4.358		-4.824	-1.978	0.532237	-4.824	0.262		-4.824	2.642		-4.824	5.022		-2.444	-4.358	0.454227	-2.444	-1.978		-2.444	0.262		-2.444	2.642	0.656303	-2.444	5.022		-0.204	-4.358		-0.204	-1.978	0.527245	-0.204	0.262	0.568803	-0.204	2.642	0.658047	-0.204	5.022	0.708726	2.176	-4.358		2.176
[truncated: 26 more columns]

## Sheet: Sheet2
Bioptigen	Inner RNFL	Outer RNFL	Outer IPL	Outer INL	Outer OPL	Outer ONL	Inner IS/OS	Outer IS/OS	ETPRS	RPE		RNFL	IPL	RNFL+IPL	INL	OPL	ONL	ELM	PR Segments	RPE	TOTAL
X	-4.824	-4.824	-4.824	-4.824	-4.824	-4.824	-4.824	-4.824	-4.824	-4.824
Y	-4.358	-4.358	-4.358	-4.358	-4.358	-4.358	-4.358	-4.358	-4.358	-4.358
Depth(Point 1)
X	-4.824	-4.824	-4.824	-4.824	-4.824	-4.824	-4.824	-4.824	-4.824	-4.824
Y	-1.978	-1.978	-1.978	-1.978	-1.978	-1.978	-1.978	-1.978	-1.978	-1.978
Depth(Point 2)	0.313809	0.353126						0.502905	0.519132	0.532237		0.0393171								0.0131057	0.218428
X	-4.824	-4.824	-4.824	-4.824	-4.824	-4.824	-4.824	-4.824	-4.824	-4.824
Y	0.262	0.262	0.262	0.262	0.262	0.262	0.262	0.262	0.262	0.262
Depth(Point 3)
X	-4.824	-4.824	-4.824	-4.824	-4.824	-4.824	-4.824	-4.824	-4.824	-4.824
Y	2.642	2.642	2.642	2.642	2.642	2.642	2.642	2.642	2.642	2.642
Depth(Point 4)
X	-4.824	-4.824	-4.824	-4.824	-4.824	-4.824	-4.824	-4.824	-4.824	-4.824
Y	5.022	5.022	5.022	5.022	5.022	5.022	5.022	5.022	5.022	5.022
Depth(Point 5)
X	-2.444	-2.444	-2.444	-2.444	-2.444	-2.444	-2.444	-2.444	-2.444	-2.444
Y	-4.358	-4.358	-4.358	-4.358	-4.358	-4.358	-4.358	-4.358	-4.358	-4.358
Depth(Point 6)	0.230182	0.271995	0.333155	0.374969	0.383082	0.40118	0.404925	0.419903	0.435505	0.454227		0.0418134	0.06116	0.102973	0.0418134	0.00811306	0.0180984	0.00374449	0.03058	0.0187224	0.224045
X	-2.444	-2.444	-2.444	-2.444	-2.444	-2.444	-2.444	-2.444	-2.444	-2.444
Y	-1.978	-1.978	-1.978	-1.978	-1.978	-1.978	-1.978	-1.978	-1.978	-1.978
Depth(Point 7)
X	-2.444	-2.444	-2.444	-2.444	-2.444	-2.444	-2.444	-2.444	-2.444	-2.444
Y	0.262	0.262	0.262	0.262	0.262	0.262	0.262	0.262	0.262	0.262
Depth(Point 8)
X	-2.444	-2.444	-2.444	-2.444	-2.444	-2.444	-2.444	-2.444	-2.444	-2.444
Y	2.642	2.642	2.642	2.642	2.642	2.642	2.642	2.642	2.642	2.642
Depth(Point 9)	0.405422	0.434754	0.513389	0.564563	0.576421	0.595143	0.603256	0.618234	0.63446	0.656303		0.0293318	0.0786342	0.107966	0.0511747	0.0118575	0.0187224	0.00811306	0.0312041	0.0218428	0.250881
X	-2.444	-2.444	-2.444	-2.444	-2.444	-2.444	-2.444	-2.444	-2.444	-2.444
Y	5.022	5.022	5.022	5.022	5.022	5.022	5.022	5.022	5.022	5.022
Depth(Point 10)
X	-0.204	-0.204	-0.204	-0.204	-0.204	-0.204	-0.204	-0.204	-0.204	-0.204
Y	-4.358	-4.358	-4.358	-4.358	-4.358	-4.358	-4.358	-4.358	-4.358	-4.358
Depth(Point 11)
X	-0.204	-0.204	-0.204	-0.204	-0.204	-0.204	-0.204	-0.204	-0.204	-0.204
Y	-1.978	-1.978	-1.978	-1.978	-1.978	-1.978	-1.978	-1.978	-1.978	-1.978
Depth(Point 12)	0.282605	0.341268	0.408045			0.471077	0.47919	0.496041	0.512267	0.527245		0.0586636	0.0667767	0.12544				0.00811306	0.0330763	0.014978	0.24464
X	-0.204	-0.204	-0.204	-0.204	-0.204	-0.204	-0.204	-0.204	-0.204	-0.204
Y	0.262	0.262	0.262	0.262	0.262	0.262	0.262	0.262	0.262	0.262
Depth(Point 13)	0.304193	0.355992	0.430881			0.508268	0.516381	0.531983	0.549457	0.568803		0.0517987	0.0748897	0.126688				0.00811306	0.0330763	0.0193465	0.26461
X	-0.204	-0.204	-0.204	-0.204	-0.204	-0.204	-0.204	-0.204	-0.204	-0.204
Y	2.642	2.642	2.642	2.642	2.642	2.642	2.642	2.642	2.642	2.642
Depth(Point 14)	0.390316	0.434626	0.512636	0.566931	0.578789	0.595015	0.60188	0.618106	0.638701	0.658047		0.0443098	0.0780102	0.12232	0.0542951	0.0118575	0.0162261	0.00686489	0.0368208	0.0193465	0.267731
X	-0.204	-0.204	-0.204	-0.204	-0.204	-0.204	-0.204	-0.204	-0.204	-0.204
Y	5.022	5.022	5.022	5.022	5.022	5.022	5.022	5.022	5.022	5.022
Depth(Point 15)	0.444116	0.479064	0.560195	0.61449	0.625723	0.644446	0.651935	0.670657	0.688131	0.708726		0.0349485	0.0811306	0.116079	0.0542951	0.0112335	0.0187224	0.00748898	0.0361967	0.0205947	0.26461
X	2.176	2.176	2.176	2.176	2.176	2.176	2.176	2.176	2.176	2.176
Y	-4.358	-4.358	-4.358	-4.358	-4.358	-4.358	-4.358	-4.358	-4.358	-4.358
Depth(Point 16)
X	2.176	2.176	2.176	2.176	2.176	2.176	2.176	2.176	2.176	2.176
Y	-1.978	-1.978	-1.978	-1.978	-1.978	-1.978	-1.978	-1.978	-1.978	-1.978
Depth(Point 17)
X	2.176	2.176	2.176	2.176	2.176	2.176	2.176	2.176	2.176	2.176
Y	0.262	0.262	0.262	0.262	0.262	0.262	0.262	0.262	0.262	0.262
Depth(Point 18)
X	2.176	2.176	2.176	2.176	2.176	2.176	2.176	2.176	2.176	2.176
Y	2.642	2.642	2.642	2.642	2.642	2.642	2.642	2.642	2.642	2.642
Depth(Point 19)	0.416131	0.465433	0.543444	0.601483	0.612717	0.633311	0.639552	0.655778	0.674501	0.693223		0.0493024	0.0780102	0.127313	0.0580396	0.0112335	0.0205947	0.00624081	0.0349485	0.0187224	0.277092
X	2.176	2.176	2.176	2.176	2.176	2.176	2.176	2.176	2.176	2.176
Y	5.022	5.022	5.022	5.022	5.022	5.022	5.022	5.022	5.022	5.022
Depth(Point 20)	0.462313	0.494141	0.577144	0.631439	0.642672	0.670132	0.675125	0.694471	0.71257	0.738157		0.0318281	0.0830028	0.114831	0.0542951	0.0112335	0.0274596	0.00499265	0.0374449	0.0255873	0.275844
X	4.556	4.556	4.556	4.556	4.556	4.556	4.556	4.556	4.556	4.556
Y	-4.358	-4.358	-4.358	-4.358	-4.358	-4.358	-4.358	-4.358	-4.358	-4.358
Depth(Point 21)
X	4.556	4.556	4.556	4.556	4.556	4.556	4.556	4.556	4.556	4.556
Y	-1.978	-1.978	-1.978	-1.978	-1.978	-1.978	-1.978	-1.978	-1.978	-1.978
Depth(Point 22)	0.309569	0.374473	0.443122	0.496793	0.506778	0.523004	0.528621	0.547344	0.566066	0.581044		0.0649044	0.0686489	0.133553	0.053671	0.0099853	0.0162261	0.00561673	0.0374449	0.014978	0.271475
X	4.556	4.556	4.556	4.556	4.556	4.556	4.556	4.556	4.556	4.556
Y	0.262	0.262	0.262	0.262	0.262	0.262	0.262	0.262	0.262	0.262
Depth(Point 23)	0.380586	0.397436	0.497913	0.557201	0.57093	0.593397	0.599014	0.614744	0.632843	0.652813		0.0168502	0.100477	0.117327	0.0592877	0.0137298	0.0224669	0.00561673	0.0338287	0.0199706	0.272228
X	4.556	4.556	4.556	4.556	4.556	4.556	4.556	4.556	4.556	4.556
Y	2.642	2.642	2.642	2.642	2.642	2.642	2.642	2.642	2.642	2.642
Depth(Point 24)	0.451704	0.495389	0.577144	0.642048	0.653282	0.67138	0.676997	0.693223	0.711321	0.735037		0.0436857	0.0817546	0.12544	0.0649044	0.0112335	0.0180984	0.00561673	0.0343245	0.0237151	0.283333
X	4.556	4.556	4.556	4.556	4.556	4.556	4.556	4.556	4.556	4.556
Y	5.022	5.022	5.022	5.022	5.022	5.022	5.022	5.022	5.022	5.022
Depth(Point 25)
											Average (mm)	0.0422295	0.0774995	0.119994	0.0546418	0.0111641	0.0196239	0.00641102	0.0344496	0.0192425	0.259576
											Average (um)	42.2295	77.4995	119.994	54.6418	11.1641	19.6239	6.41102	34.4496	19.2425	259.576
