# Supplementary material for: Multimodal imaging and functional analysis of the chick NMDA retinal damage model
Source: PLoS One. 2021 Sep 7;16(9):e0257148. doi: 10.1371/journal.pone.0257148 (PMC8423281; doi:10.1371/journal.pone.0257148)
Supplement: S1 File — (ZIP) [file pone.0257148.s004.zip › SD-OCT/C200727/003/D15-PWk3/C200727-003_OD_V_14X14_0_REGAVG0000100/Manual_PreDefineFiveByFiveGridRectangularRetina_1.csv]

Bioptigen	X	Y	Depth(Point 1)	X	Y	Depth(Point 2)	X	Y	Depth(Point 3)	X	Y	Depth(Point 4)	X	Y	Depth(Point 5)	X	Y	Depth(Point 6)	X	Y	Depth(Point 7)	X	Y	Depth(Point 8)	X	Y	Depth(Point 9)	X	Y	Depth(Point 10)	X	Y	Depth(Point 11)	X	Y	Depth(Point 12)	X	Y	Depth(Point 13)	X	Y	Depth(Point 14)	X	Y	Depth(Point 15)	X	Y	Depth(Point 16)	X
Inner RNFL	-4.824	-4.358		-4.824	-1.978	0.313808843829703	-4.824	0.262		-4.824	2.642		-4.824	5.022		-2.444	-4.358	0.230181959361993	-2.444	-1.978		-2.444	0.262		-2.444	2.642	0.405422474015705	-2.444	5.022		-0.204	-4.358		-0.204	-1.978	0.282604782461155	-0.204	0.262	0.304192967682181	-0.204	2.642	0.390316177059375	-0.204	5.022	0.444115510112705	2.176	-4.358		2.176
Outer RNFL	-4.824	-4.358		-4.824	-1.978	0.353125961154074	-4.824	0.262		-4.824	2.642		-4.824	5.022		-2.444	-4.358	0.271995401595848	-2.444	-1.978		-2.444	0.262		-2.444	2.642	0.434754291702141	-2.444	5.022		-0.204	-4.358		-0.204	-1.978	0.341268417834026	-0.204	0.262	0.355991709553972	-0.204	2.642	0.434625944202714	-0.204	5.022	0.47906405884548	2.176	-4.358		2.176
Outer IPL	-4.824	-4.358		-4.824	-1.978		-4.824	0.262		-4.824	2.642		-4.824	5.022		-2.444	-4.358	0.333155361878203	-2.444	-1.978		-2.444	0.262		-2.444	2.642	0.513388526350883	-2.444	5.022		-0.204	-4.358		-0.204	-1.978	0.40804510916272	-0.204	0.262	0.430881456838488	-0.204	2.642	0.512636097624085	-0.204	5.022	0.560194618403706	2.176	-4.358		2.176
Outer INL	-4.824	-4.358		-4.824	-1.978		-4.824	0.262		-4.824	2.642		-4.824	5.022		-2.444	-4.358	0.374968804112058	-2.444	-1.978		-2.444	0.262		-2.444	2.642	0.564563186995303	-2.444	5.022		-0.204	-4.358		-0.204	-1.978		-0.204	0.262		-0.204	2.642	0.56693116440536	-0.204	5.022	0.61448968518498	2.176	-4.358		2.176
Outer OPL	-4.824	-4.358		-4.824	-1.978		-4.824	0.262		-4.824	2.642		-4.824	5.022		-2.444	-4.358	0.383081860067881	-2.444	-1.978		-2.444	0.262		-2.444	2.642	0.576420730315351	-2.444	5.022		-0.204	-4.358		-0.204	-1.978		-0.204	0.262		-0.204	2.642	0.578788707725408	-0.204	5.022	0.625723147277658	2.176	-4.358		2.176
Outer ONL	-4.824	-4.358		-4.824	-1.978		-4.824	0.262		-4.824	2.642		-4.824	5.022		-2.444	-4.358	0.401180215661639	-2.444	-1.978		-2.444	0.262		-2.444	2.642	0.59514316713648	-2.444	5.022		-0.204	-4.358		-0.204	-1.978	0.471077313127188	-0.204	0.262	0.508267529032489	-0.204	2.642	0.595014819637053	-0.204	5.022	0.644445584098787	2.176	-4.358		2.176
Inner IS/OS	-4.824	-4.358		-4.824	-1.978		-4.824	0.262		-4.824	2.642		-4.824	5.022		-2.444	-4.358	0.404924703025865	-2.444	-1.978		-2.444	0.262		-2.444	2.642	0.603256223092303	-2.444	5.022		-0.204	-4.358		-0.204	-1.978	0.479190369083011	-0.204	0.262	0.516380584988311	-0.204	2.642	0.601879713138134	-0.204	5.022	0.651934558827239	2.176	-4.358		2.176
Outer IS/OS	-4.824	-4.358		-4.824	-1.978	0.502905455723108	-4.824	0.262		-4.824	2.642		-4.824	5.022		-2.444	-4.358	0.419902652482768	-2.444	-1.978		-2.444	0.262		-2.444	2.642	0.618234172549206	-2.444	5.022		-0.204	-4.358		-0.204	-1.978	0.496040562222027	-0.204	0.262	0.531982615672585	-0.204	2.642	0.618105825049779	-0.204	5.022	0.670656995648368	2.176	-4.358		2.176
ETPRS	-4.824	-4.358		-4.824	-1.978	0.519131567634753	-4.824	0.262		-4.824	2.642		-4.824	5.022		-2.444	-4.358	0.435504683167043	-2.444	-1.978		-2.444	0.262		-2.444	2.642	0.634460284460851	-2.444	5.022		-0.204	-4.358		-0.204	-1.978	0.512266674133672	-0.204	0.262	0.549456890038973	-0.204	2.642	0.638700505553021	-0.204	5.022	0.688131270014755	2.176	-4.358		2.176
RPE	-4.824	-4.358		-4.824	-1.978	0.532237273409543	-4.824	0.262		-4.824	2.642		-4.824	5.022		-2.444	-4.358	0.454227119988172	-2.444	-1.978		-2.444	0.262		-2.444	2.642	0.656303127418835	-2.444	5.022		-0.204	-4.358		-0.204	-1.978	0.527244623590575	-0.204	0.262	0.568803408087473	-0.204	2.642	0.658047023601521	-0.204	5.022	0.708725950517997	2.176	-4.358		2.176
[truncated: 26 more columns]
