# Supplementary material for: Multimodal imaging and functional analysis of the chick NMDA retinal damage model
Source: PLoS One. 2021 Sep 7;16(9):e0257148. doi: 10.1371/journal.pone.0257148 (PMC8423281; doi:10.1371/journal.pone.0257148)
Supplement: S1 File — (ZIP) [file pone.0257148.s004.zip › SD-OCT/C200727/003/D15-PWk3/C200727-003_OS_R_14_0_REGAVG0000085/C200727-003 OS R D15 PWk3.xlsx]

## Sheet: Sheet1
Bioptigen	X	Y	Depth(Point 1)	X	Y	Depth(Point 2)	X	Y	Depth(Point 3)	X	Y	Depth(Point 4)	X	Y	Depth(Point 5)	X	Y	Depth(Point 6)	X	Y	Depth(Point 7)	X	Y	Depth(Point 8)	X	Y	Depth(Point 9)
Inner RNFL	0	-3.5	0.338148	0	0	0.291966	0	3.5		-2.475	-2.475		-3.5	0	0.355622	2.475	2.475		-2.475	2.475		3.5	0	0.245784	2.475	-2.475	0.263258
Outer RNFL	0	-3.5	0.389323	0	0	0.350006	0	3.5		-2.475	-2.475		-3.5	0	0.423647	2.475	2.475		-2.475	2.475		3.5	0	0.284477	2.475	-2.475	0.286349
Outer IPL	0	-3.5	0.433008	0	0	0.393691	0	3.5		-2.475	-2.475		-3.5	0	0.457348	2.475	2.475		-2.475	2.475		3.5	0	0.335028	2.475	-2.475	0.343141
Outer INL	0	-3.5	0.475446	0	0	0.433008	0	3.5		-2.475	-2.475		-3.5	0	0.491048	2.475	2.475		-2.475	2.475		3.5	0	0.391195	2.475	-2.475	0.406797
Outer OPL	0	-3.5	0.486679	0	0	0.444242	0	3.5		-2.475	-2.475		-3.5	0	0.501033	2.475	2.475		-2.475	2.475		3.5	0	0.401804	2.475	-2.475	0.419279
Outer ONL	0	-3.5	0.50353	0	0	0.463588	0	3.5		-2.475	-2.475		-3.5	0	0.517883	2.475	2.475		-2.475	2.475		3.5	0	0.423647	2.475	-2.475	0.438625
Inner IS/OS	0	-3.5	0.511643	0	0	0.471077	0	3.5		-2.475	-2.475		-3.5	0	0.522252	2.475	2.475		-2.475	2.475		3.5	0	0.431136	2.475	-2.475	0.446114
Outer IS/OS	0	-3.5	0.524124	0	0	0.483559	0	3.5		-2.475	-2.475		-3.5	0	0.538478	2.475	2.475		-2.475	2.475		3.5	0	0.447362	2.475	-2.475	0.462964
ETPRS	0	-3.5	0.540974	0	0	0.50353	0	3.5		-2.475	-2.475		-3.5	0	0.555328	2.475	2.475		-2.475	2.475		3.5	0	0.469205	2.475	-2.475	0.486055
RPE	0	-3.5	0.560945	0	0	0.519756	0	3.5		-2.475	-2.475		-3.5	0	0.57093	2.475	2.475		-2.475	2.475		3.5	0	0.482935	2.475	-2.475	0.502905

## Sheet: Sheet2
Bioptigen	Inner RNFL	Outer RNFL	Outer IPL	Outer INL	Outer OPL	Outer ONL	Inner IS/OS	Outer IS/OS	ETPRS	RPE		RNFL	IPL	RNFL+IPL	INL	OPL	ONL	ELM	PR Segments	RPE	TOTAL
X	0	0	0	0	0	0	0	0	0	0
Y	-3.5	-3.5	-3.5	-3.5	-3.5	-3.5	-3.5	-3.5	-3.5	-3.5
Depth(Point 1)	0.338148	0.389323	0.433008	0.475446	0.486679	0.50353	0.511643	0.524124	0.540974	0.560945		0.0511747	0.0436857	0.0948603	0.0424375	0.0112335	0.0168502	0.00811306	0.0293318	0.0199706	0.222797
X	0	0	0	0	0	0	0	0	0	0
Y	0	0	0	0	0	0	0	0	0	0
Depth(Point 2)	0.291966	0.350006	0.393691	0.433008	0.444242	0.463588	0.471077	0.483559	0.50353	0.519756		0.0580396	0.0436857	0.101725	0.0393171	0.0112335	0.0193465	0.00748898	0.0324522	0.0162261	0.22779
X	0	0	0	0	0	0	0	0	0	0
Y	3.5	3.5	3.5	3.5	3.5	3.5	3.5	3.5	3.5	3.5
Depth(Point 3)
X	-2.475	-2.475	-2.475	-2.475	-2.475	-2.475	-2.475	-2.475	-2.475	-2.475
Y	-2.475	-2.475	-2.475	-2.475	-2.475	-2.475	-2.475	-2.475	-2.475	-2.475
Depth(Point 4)
X	-3.5	-3.5	-3.5	-3.5	-3.5	-3.5	-3.5	-3.5	-3.5	-3.5
Y	0	0	0	0	0	0	0	0	0	0
Depth(Point 5)	0.355622	0.423647	0.457348	0.491048	0.501033	0.517883	0.522252	0.538478	0.555328	0.57093		0.0680249	0.0337004	0.101725	0.0337004	0.0099853	0.0168502	0.00436857	0.0330763	0.015602	0.215308
X	2.475	2.475	2.475	2.475	2.475	2.475	2.475	2.475	2.475	2.475
Y	2.475	2.475	2.475	2.475	2.475	2.475	2.475	2.475	2.475	2.475
Depth(Point 6)
X	-2.475	-2.475	-2.475	-2.475	-2.475	-2.475	-2.475	-2.475	-2.475	-2.475
Y	2.475	2.475	2.475	2.475	2.475	2.475	2.475	2.475	2.475	2.475
Depth(Point 7)
X	3.5	3.5	3.5	3.5	3.5	3.5	3.5	3.5	3.5	3.5
Y	0	0	0	0	0	0	0	0	0	0
Depth(Point 8)	0.245784	0.284477	0.335028	0.391195	0.401804	0.423647	0.431136	0.447362	0.469205	0.482935		0.038693	0.0505506	0.0892436	0.0561673	0.0106094	0.0218428	0.00748898	0.038069	0.0137298	0.237151
X	2.475	2.475	2.475	2.475	2.475	2.475	2.475	2.475	2.475	2.475
Y	-2.475	-2.475	-2.475	-2.475	-2.475	-2.475	-2.475	-2.475	-2.475	-2.475
Depth(Point 9)	0.263258	0.286349	0.343141	0.406797	0.419279	0.438625	0.446114	0.462964	0.486055	0.502905		0.023091	0.0567914	0.0798824	0.0636563	0.0124816	0.0193465	0.00748897	0.0399412	0.0168502	0.239647
											Average (mm)	0.0478046	0.0456827	0.0934874	0.0470557	0.0111086	0.0188473	0.00698971	0.0345741	0.0164757	0.228539
											Average (um)	47.8046	45.6827	93.4874	47.0557	11.1086	18.8473	6.98971	34.5741	16.4757	228.539
