# Supplementary material for: Multimodal imaging and functional analysis of the chick NMDA retinal damage model
Source: PLoS One. 2021 Sep 7;16(9):e0257148. doi: 10.1371/journal.pone.0257148 (PMC8423281; doi:10.1371/journal.pone.0257148)
Supplement: S1 File — (ZIP) [file pone.0257148.s004.zip › SD-OCT/C200727/003/D15-PWk3/C200727-003_OS_R_14_0_REGAVG0000085/Manual_PreDefineThreeByFourGridRadialRetina_1.csv]

Bioptigen	X	Y	Depth(Point 1)	X	Y	Depth(Point 2)	X	Y	Depth(Point 3)	X	Y	Depth(Point 4)	X	Y	Depth(Point 5)	X	Y	Depth(Point 6)	X	Y	Depth(Point 7)	X	Y	Depth(Point 8)	X	Y	Depth(Point 9)
Inner RNFL	0.000	-3.500	0.338148011697171	0.000	0.000	0.291966000871719	0.000	3.500		-2.475	-2.475		-3.500	0.000	0.355622286063558	2.475	2.475		-2.475	2.475		3.500	0.000	0.245783990046267	2.475	-2.475	0.263258264412655
Outer RNFL	0.000	-3.500	0.389322672341591	0.000	0.000	0.35000555501722	0.000	3.500		-2.475	-2.475		-3.500	0.000	0.423647139846994	2.475	2.475		-2.475	2.475		3.500	0.000	0.284477026143268	2.475	-2.475	0.286349269825381
Outer IPL	0.000	-3.500	0.433008358257559	0.000	0.000	0.393691240933188	0.000	3.500		-2.475	-2.475		-3.500	0.000	0.457347526125027	2.475	2.475		-2.475	2.475		3.500	0.000	0.335027605560316	2.475	-2.475	0.343140661516139
Outer INL	0.000	-3.500	0.475445881718785	0.000	0.000	0.433008358257559	0.000	3.500		-2.475	-2.475		-3.500	0.000	0.491047912403059	2.475	2.475		-2.475	2.475		3.500	0.000	0.391194916023704	2.475	-2.475	0.406796946707978
Outer OPL	0.000	-3.500	0.486679343811462	0.000	0.000	0.444241820350236	0.000	3.500		-2.475	-2.475		-3.500	0.000	0.501033212040995	2.475	2.475		-2.475	2.475		3.500	0.000	0.40180429688901	2.475	-2.475	0.419278571255397
Outer ONL	0.000	-3.500	0.503529536950478	0.000	0.000	0.463588338398736	0.000	3.500		-2.475	-2.475		-3.500	0.000	0.517883405180011	2.475	2.475		-2.475	2.475		3.500	0.000	0.423647139846994	2.475	-2.475	0.438625089303897
Inner IS/OS	0.000	-3.500	0.511642592906301	0.000	0.000	0.471077313127188	0.000	3.500		-2.475	-2.475		-3.500	0.000	0.522251973771607	2.475	2.475		-2.475	2.475		3.500	0.000	0.431136114575446	2.475	-2.475	0.446114064032349
Outer IS/OS	0.000	-3.500	0.524124217453721	0.000	0.000	0.483558937674607	0.000	3.500		-2.475	-2.475		-3.500	0.000	0.538478085683253	2.475	2.475		-2.475	2.475		3.500	0.000	0.447362226487091	2.475	-2.475	0.462964257171365
ETPRS	0.000	-3.500	0.540974410592737	0.000	0.000	0.503529536950478	0.000	3.500		-2.475	-2.475		-3.500	0.000	0.555328278822269	2.475	2.475		-2.475	2.475		3.500	0.000	0.469205069445075	2.475	-2.475	0.486055262584091
RPE	0.000	-3.500	0.560945009868608	0.000	0.000	0.519755648862124	0.000	3.500		-2.475	-2.475		-3.500	0.000	0.570930309506543	2.475	2.475		-2.475	2.475		3.500	0.000	0.482934856447236	2.475	-2.475	0.502905455723108
