# Supplementary material for: Multimodal imaging and functional analysis of the chick NMDA retinal damage model
Source: PLoS One. 2021 Sep 7;16(9):e0257148. doi: 10.1371/journal.pone.0257148 (PMC8423281; doi:10.1371/journal.pone.0257148)
Supplement: S1 File — (ZIP) [file pone.0257148.s004.zip › SD-OCT/C200727/003/D15-PWk3/C200727-003_OS_V_14X14_0_REGAVG0000089/C200727-003 OS V D15 PWk3.xlsx]

## Sheet: Sheet1
Bioptigen	X	Y	Depth(Point 1)	X	Y	Depth(Point 2)	X	Y	Depth(Point 3)	X	Y	Depth(Point 4)	X	Y	Depth(Point 5)	X	Y	Depth(Point 6)	X	Y	Depth(Point 7)	X	Y	Depth(Point 8)	X	Y	Depth(Point 9)	X	Y	Depth(Point 10)	X	Y	Depth(Point 11)	X	Y	Depth(Point 12)	X	Y	Depth(Point 13)	X	Y	Depth(Point 14)	X	Y	Depth(Point 15)	X	Y	Depth(Point 16)	X
Inner RNFL	-5.356	-4.489		-5.356	-2.109	0.276364	-5.356	0.131	0.194567	-5.356	2.511		-5.356	4.891		-2.976	-4.489	0.376217	-2.976	-2.109	0.318177	-2.976	0.131	0.238919	-2.976	2.511	0.227062	-2.976	4.891		-0.736	-4.489	0.334404	-0.736	-2.109	0.288846	-0.736	0.131	0.264506	-0.736	2.511	0.281981	-0.736	4.891		1.644	-4.489		1.644
Outer RNFL	-5.356	-4.489		-5.356	-2.109	0.32317	-5.356	0.131	0.231387	-5.356	2.511		-5.356	4.891		-2.976	-4.489	0.433008	-2.976	-2.109	0.384954	-2.976	0.131	0.270747	-2.976	2.511	0.259514	-2.976	4.891		-0.736	-4.489	0.400556	-0.736	-2.109	0.353126	-0.736	0.131	0.302575	-0.736	2.511	0.323794	-0.736	4.891		1.644	-4.489		1.644
Outer IPL	-5.356	-4.489		-5.356	-2.109	0.372472	-5.356	0.131	0.286306	-5.356	2.511		-5.356	4.891		-2.976	-4.489	0.474198	-2.976	-2.109	0.424895	-2.976	0.131	0.330035	-2.976	2.511	0.311313	-2.976	4.891		-0.736	-4.489	0.439249	-0.736	-2.109	0.399932	-0.736	0.131	0.35687	-0.736	2.511	0.373097	-0.736	4.891		1.644	-4.489		1.644
Outer INL	-5.356	-4.489		-5.356	-2.109		-5.356	0.131	0.32812	-5.356	2.511		-5.356	4.891		-2.976	-4.489	0.508522	-2.976	-2.109	0.461092	-2.976	0.131	0.378713	-2.976	2.511	0.368104	-2.976	4.891		-0.736	-4.489		-0.736	-2.109	0.432384	-0.736	0.131	0.401804	-0.736	2.511	0.422399	-0.736	4.891		1.644	-4.489		1.644
Outer OPL	-5.356	-4.489		-5.356	-2.109		-5.356	0.131	0.341226	-5.356	2.511		-5.356	4.891		-2.976	-4.489	0.517259	-2.976	-2.109	0.471701	-2.976	0.131	0.388699	-2.976	2.511	0.380586	-2.976	4.891		-0.736	-4.489		-0.736	-2.109	0.441121	-0.736	0.131	0.409917	-0.736	2.511	0.429888	-0.736	4.891		1.644	-4.489		1.644
Outer ONL	-5.356	-4.489		-5.356	-2.109	0.440497	-5.356	0.131	0.362444	-5.356	2.511		-5.356	4.891		-2.976	-4.489	0.53411	-2.976	-2.109	0.486055	-2.976	0.131	0.410541	-2.976	2.511	0.403677	-2.976	4.891		-0.736	-4.489	0.493544	-0.736	-2.109	0.463588	-0.736	0.131	0.428016	-0.736	2.511	0.446738	-0.736	4.891		1.644	-4.489		1.644
Inner IS/OS	-5.356	-4.489		-5.356	-2.109	0.444866	-5.356	0.131	0.367437	-5.356	2.511		-5.356	4.891		-2.976	-4.489	0.540974	-2.976	-2.109	0.49292	-2.976	0.131	0.419903	-2.976	2.511	0.408669	-2.976	4.891		-0.736	-4.489	0.500409	-0.736	-2.109	0.468581	-0.736	0.131	0.436129	-0.736	2.511	0.454851	-0.736	4.891		1.644	-4.489		1.644
Outer IS/OS	-5.356	-4.489		-5.356	-2.109	0.45922	-5.356	0.131	0.386159	-5.356	2.511		-5.356	4.891		-2.976	-4.489	0.557825	-2.976	-2.109	0.510394	-2.976	0.131	0.434257	-2.976	2.511	0.424271	-2.976	4.891		-0.736	-4.489	0.52038	-0.736	-2.109	0.484807	-0.736	0.131	0.451731	-0.736	2.511	0.471701	-0.736	4.891		1.644	-4.489		1.644
ETPRS	-5.356	-4.489		-5.356	-2.109	0.47919	-5.356	0.131	0.404258	-5.356	2.511		-5.356	4.891		-2.976	-4.489	0.574675	-2.976	-2.109	0.529117	-2.976	0.131	0.455475	-2.976	2.511	0.44237	-2.976	4.891		-0.736	-4.489	0.538478	-0.736	-2.109	0.500409	-0.736	0.131	0.471701	-0.736	2.511	0.489176	-0.736	4.891		1.644	-4.489		1.644
RPE	-5.356	-4.489		-5.356	-2.109	0.492296	-5.356	0.131	0.419236	-5.356	2.511		-5.356	4.891		-2.976	-4.489	0.586532	-2.976	-2.109	0.544095	-2.976	0.131	0.471077	-2.976	2.511	0.467333	-2.976	4.891		-0.736	-4.489	0.552832	-0.736	-2.109	0.519132	-0.736	0.131	0.484807	-0.736	2.511	0.507274	-0.736	4.891		1.644	-4.489		1.644
[truncated: 26 more columns]

## Sheet: Sheet2
Bioptigen	Inner RNFL	Outer RNFL	Outer IPL	Outer INL	Outer OPL	Outer ONL	Inner IS/OS	Outer IS/OS	ETPRS	RPE		RNFL	IPL	RNFL+IPL	INL	OPL	ONL	ELM	PR Segments	RPE	TOTAL
X	-5.356	-5.356	-5.356	-5.356	-5.356	-5.356	-5.356	-5.356	-5.356	-5.356
Y	-4.489	-4.489	-4.489	-4.489	-4.489	-4.489	-4.489	-4.489	-4.489	-4.489
Depth(Point 1)
X	-5.356	-5.356	-5.356	-5.356	-5.356	-5.356	-5.356	-5.356	-5.356	-5.356
Y	-2.109	-2.109	-2.109	-2.109	-2.109	-2.109	-2.109	-2.109	-2.109	-2.109
Depth(Point 2)	0.276364	0.32317	0.372472			0.440497	0.444866	0.45922	0.47919	0.492296		0.0468061	0.0493024	0.0961085				0.00436857	0.0343245	0.0131057	0.215932
X	-5.356	-5.356	-5.356	-5.356	-5.356	-5.356	-5.356	-5.356	-5.356	-5.356
Y	0.131	0.131	0.131	0.131	0.131	0.131	0.131	0.131	0.131	0.131
Depth(Point 3)	0.194567	0.231387	0.286306	0.32812	0.341226	0.362444	0.367437	0.386159	0.404258	0.419236		0.0368208	0.0549191	0.0917399	0.0418134	0.0131057	0.0212188	0.00499265	0.0368208	0.014978	0.224669
X	-5.356	-5.356	-5.356	-5.356	-5.356	-5.356	-5.356	-5.356	-5.356	-5.356
Y	2.511	2.511	2.511	2.511	2.511	2.511	2.511	2.511	2.511	2.511
Depth(Point 4)
X	-5.356	-5.356	-5.356	-5.356	-5.356	-5.356	-5.356	-5.356	-5.356	-5.356
Y	4.891	4.891	4.891	4.891	4.891	4.891	4.891	4.891	4.891	4.891
Depth(Point 5)
X	-2.976	-2.976	-2.976	-2.976	-2.976	-2.976	-2.976	-2.976	-2.976	-2.976
Y	-4.489	-4.489	-4.489	-4.489	-4.489	-4.489	-4.489	-4.489	-4.489	-4.489
Depth(Point 6)	0.376217	0.433008	0.474198	0.508522	0.517259	0.53411	0.540974	0.557825	0.574675	0.586532		0.0567914	0.0411894	0.0979808	0.0343245	0.00873714	0.0168502	0.00686489	0.0337004	0.0118575	0.210315
X	-2.976	-2.976	-2.976	-2.976	-2.976	-2.976	-2.976	-2.976	-2.976	-2.976
Y	-2.109	-2.109	-2.109	-2.109	-2.109	-2.109	-2.109	-2.109	-2.109	-2.109
Depth(Point 7)	0.318177	0.384954	0.424895	0.461092	0.471701	0.486055	0.49292	0.510394	0.529117	0.544095		0.0667767	0.0399412	0.106718	0.0361967	0.0106094	0.0143539	0.00686489	0.0361967	0.0149779	0.225917
X	-2.976	-2.976	-2.976	-2.976	-2.976	-2.976	-2.976	-2.976	-2.976	-2.976
Y	0.131	0.131	0.131	0.131	0.131	0.131	0.131	0.131	0.131	0.131
Depth(Point 8)	0.238919	0.270747	0.330035	0.378713	0.388699	0.410541	0.419903	0.434257	0.455475	0.471077		0.0318281	0.0592877	0.0911159	0.0486783	0.0099853	0.0218428	0.00936122	0.0355726	0.015602	0.232158
X	-2.976	-2.976	-2.976	-2.976	-2.976	-2.976	-2.976	-2.976	-2.976	-2.976
Y	2.511	2.511	2.511	2.511	2.511	2.511	2.511	2.511	2.511	2.511
Depth(Point 9)	0.227062	0.259514	0.311313	0.368104	0.380586	0.403677	0.408669	0.424271	0.44237	0.467333		0.0324522	0.0517987	0.084251	0.0567914	0.0124816	0.023091	0.00499265	0.0337004	0.0249632	0.240271
X	-2.976	-2.976	-2.976	-2.976	-2.976	-2.976	-2.976	-2.976	-2.976	-2.976
Y	4.891	4.891	4.891	4.891	4.891	4.891	4.891	4.891	4.891	4.891
Depth(Point 10)
X	-0.736	-0.736	-0.736	-0.736	-0.736	-0.736	-0.736	-0.736	-0.736	-0.736
Y	-4.489	-4.489	-4.489	-4.489	-4.489	-4.489	-4.489	-4.489	-4.489	-4.489
Depth(Point 11)	0.334404	0.400556	0.439249			0.493544	0.500409	0.52038	0.538478	0.552832		0.0661526	0.038693	0.104846				0.00686489	0.038069	0.0143539	0.218428
X	-0.736	-0.736	-0.736	-0.736	-0.736	-0.736	-0.736	-0.736	-0.736	-0.736
Y	-2.109	-2.109	-2.109	-2.109	-2.109	-2.109	-2.109	-2.109	-2.109	-2.109
Depth(Point 12)	0.288846	0.353126	0.399932	0.432384	0.441121	0.463588	0.468581	0.484807	0.500409	0.519132		0.0642804	0.0468061	0.111086	0.0324522	0.00873714	0.0224669	0.00499265	0.0318281	0.0187224	0.230286
X	-0.736	-0.736	-0.736	-0.736	-0.736	-0.736	-0.736	-0.736	-0.736	-0.736
Y	0.131	0.131	0.131	0.131	0.131	0.131	0.131	0.131	0.131	0.131
Depth(Point 13)	0.264506	0.302575	0.35687	0.401804	0.409917	0.428016	0.436129	0.451731	0.471701	0.484807		0.038069	0.0542951	0.092364	0.0449338	0.00811306	0.0180984	0.00811306	0.0355726	0.0131057	0.220301
X	-0.736	-0.736	-0.736	-0.736	-0.736	-0.736	-0.736	-0.736	-0.736	-0.736
Y	2.511	2.511	2.511	2.511	2.511	2.511	2.511	2.511	2.511	2.511
Depth(Point 14)	0.281981	0.323794	0.373097	0.422399	0.429888	0.446738	0.454851	0.471701	0.489176	0.507274		0.0418134	0.0493024	0.0911159	0.0493024	0.00748898	0.0168502	0.00811306	0.0343245	0.0180984	0.225293
X	-0.736	-0.736	-0.736	-0.736	-0.736	-0.736	-0.736	-0.736	-0.736	-0.736
Y	4.891	4.891	4.891	4.891	4.891	4.891	4.891	4.891	4.891	4.891
Depth(Point 15)
X	1.644	1.644	1.644	1.644	1.644	1.644	1.644	1.644	1.644	1.644
Y	-4.489	-4.489	-4.489	-4.489	-4.489	-4.489	-4.489	-4.489	-4.489	-4.489
Depth(Point 16)
X	1.644	1.644	1.644	1.644	1.644	1.644	1.644	1.644	1.644	1.644
Y	-2.109	-2.109	-2.109	-2.109	-2.109	-2.109	-2.109	-2.109	-2.109	-2.109
Depth(Point 17)
X	1.644	1.644	1.644	1.644	1.644	1.644	1.644	1.644	1.644	1.644
Y	0.131	0.131	0.131	0.131	0.131	0.131	0.131	0.131	0.131	0.131
Depth(Point 18)
X	1.644	1.644	1.644	1.644	1.644	1.644	1.644	1.644	1.644	1.644
Y	2.511	2.511	2.511	2.511	2.511	2.511	2.511	2.511	2.511	2.511
Depth(Point 19)
X	1.644	1.644	1.644	1.644	1.644	1.644	1.644	1.644	1.644	1.644
Y	4.891	4.891	4.891	4.891	4.891	4.891	4.891	4.891	4.891	4.891
Depth(Point 20)
X	4.024	4.024	4.024	4.024	4.024	4.024	4.024	4.024	4.024	4.024
Y	-4.489	-4.489	-4.489	-4.489	-4.489	-4.489	-4.489	-4.489	-4.489	-4.489
Depth(Point 21)
X	4.024	4.024	4.024	4.024	4.024	4.024	4.024	4.024	4.024	4.024
Y	-2.109	-2.109	-2.109	-2.109	-2.109	-2.109	-2.109	-2.109	-2.109	-2.109
Depth(Point 22)
X	4.024	4.024	4.024	4.024	4.024	4.024	4.024	4.024	4.024	4.024
Y	0.131	0.131	0.131	0.131	0.131	0.131	0.131	0.131	0.131	0.131
Depth(Point 23)
X	4.024	4.024	4.024	4.024	4.024	4.024	4.024	4.024	4.024	4.024
Y	2.511	2.511	2.511	2.511	2.511	2.511	2.511	2.511	2.511	2.511
Depth(Point 24)
X	4.024	4.024	4.024	4.024	4.024	4.024	4.024	4.024	4.024	4.024
Y	4.891	4.891	4.891	4.891	4.891	4.891	4.891	4.891	4.891	4.891
Depth(Point 25)
											Average (mm)	0.0481791	0.0485535	0.0967326	0.0430616	0.00990729	0.0193465	0.00655285	0.035011	0.0159765	0.224357
											Average (um)	48.1791	48.5535	96.7326	43.0616	9.90729	19.3465	6.55285	35.011	15.9765	224.357
