# Supplementary material for: Multimodal imaging and functional analysis of the chick NMDA retinal damage model
Source: PLoS One. 2021 Sep 7;16(9):e0257148. doi: 10.1371/journal.pone.0257148 (PMC8423281; doi:10.1371/journal.pone.0257148)
Supplement: S1 File — (ZIP) [file pone.0257148.s004.zip › SD-OCT/C200727/003/D15-PWk3/C200727-003_OS_V_14X14_0_REGAVG0000089/Manual_PreDefineFiveByFiveGridRectangularRetina_1.csv]

Bioptigen	X	Y	Depth(Point 1)	X	Y	Depth(Point 2)	X	Y	Depth(Point 3)	X	Y	Depth(Point 4)	X	Y	Depth(Point 5)	X	Y	Depth(Point 6)	X	Y	Depth(Point 7)	X	Y	Depth(Point 8)	X	Y	Depth(Point 9)	X	Y	Depth(Point 10)	X	Y	Depth(Point 11)	X	Y	Depth(Point 12)	X	Y	Depth(Point 13)	X	Y	Depth(Point 14)	X	Y	Depth(Point 15)	X	Y	Depth(Point 16)	X
Inner RNFL	-5.356	-4.489		-5.356	-2.109	0.276363970187445	-5.356	0.131	0.194566546902039	-5.356	2.511		-5.356	4.891		-2.976	-4.489	0.3762169665668	-2.976	-2.109	0.3181774124213	-2.976	0.131	0.238919096545187	-2.976	2.511	0.227061553225138	-2.976	4.891		-0.736	-4.489	0.334403524332945	-0.736	-2.109	0.288845594734864	-0.736	0.131	0.264506426867397	-0.736	2.511	0.281980701233784	-0.736	4.891		1.644	-4.489		1.644
Outer RNFL	-5.356	-4.489		-5.356	-2.109	0.323170062240268	-5.356	0.131	0.231387339316926	-5.356	2.511		-5.356	4.891		-2.976	-4.489	0.433008358257559	-2.976	-2.109	0.384954103749994	-2.976	0.131	0.270747239141106	-2.976	2.511	0.259513777048429	-2.976	4.891		-0.736	-4.489	0.400556134434268	-0.736	-2.109	0.353125961154074	-0.736	0.131	0.302575381737026	-0.736	2.511	0.323794143467639	-0.736	4.891		1.644	-4.489		1.644
Outer IPL	-5.356	-4.489		-5.356	-2.109	0.372472479202575	-5.356	0.131	0.286306487325572	-5.356	2.511		-5.356	4.891		-2.976	-4.489	0.474197719264043	-2.976	-2.109	0.424895302301736	-2.976	0.131	0.330034955741349	-2.976	2.511	0.311312518920219	-2.976	4.891		-0.736	-4.489	0.439249170531268	-0.736	-2.109	0.399932053206897	-0.736	0.131	0.3568704485183	-0.736	2.511	0.373096560429945	-0.736	4.891		1.644	-4.489		1.644
Outer INL	-5.356	-4.489		-5.356	-2.109		-5.356	0.131	0.328119929559427	-5.356	2.511		-5.356	4.891		-2.976	-4.489	0.508522186769446	-2.976	-2.109	0.461092013489252	-2.976	0.131	0.378713291476284	-2.976	2.511	0.368103910610978	-2.976	4.891		-0.736	-4.489		-0.736	-2.109	0.432384277030188	-0.736	0.131	0.40180429688901	-0.736	2.511	0.422398977392252	-0.736	4.891		1.644	-4.489		1.644
Outer OPL	-5.356	-4.489		-5.356	-2.109		-5.356	0.131	0.341225635334217	-5.356	2.511		-5.356	4.891		-2.976	-4.489	0.51725932395264	-2.976	-2.109	0.471701394354559	-2.976	0.131	0.38869859111422	-2.976	2.511	0.380585535158397	-2.976	4.891		-0.736	-4.489		-0.736	-2.109	0.441121414213381	-0.736	0.131	0.409917352844833	-0.736	2.511	0.429887952120704	-0.736	4.891		1.644	-4.489		1.644
Outer ONL	-5.356	-4.489		-5.356	-2.109	0.44049733298601	-5.356	0.131	0.36244439706483	-5.356	2.511		-5.356	4.891		-2.976	-4.489	0.534109517091656	-2.976	-2.109	0.486055262584091	-2.976	0.131	0.410541434072204	-2.976	2.511	0.403676540571123	-2.976	4.891		-0.736	-4.489	0.493544237312543	-0.736	-2.109	0.463588338398736	-0.736	0.131	0.428015708438591	-0.736	2.511	0.44673814525972	-0.736	4.891		1.644	-4.489		1.644
Inner IS/OS	-5.356	-4.489		-5.356	-2.109	0.444865901577607	-5.356	0.131	0.367437046883798	-5.356	2.511		-5.356	4.891		-2.976	-4.489	0.540974410592737	-2.976	-2.109	0.492920156085172	-2.976	0.131	0.419902652482768	-2.976	2.511	0.408669190390091	-2.976	4.891		-0.736	-4.489	0.500409130813624	-0.736	-2.109	0.468580988217704	-0.736	0.131	0.436128764394414	-0.736	2.511	0.454851201215543	-0.736	4.891		1.644	-4.489		1.644
Outer IS/OS	-5.356	-4.489		-5.356	-2.109	0.45921976980714	-5.356	0.131	0.386159483704927	-5.356	2.511		-5.356	4.891		-2.976	-4.489	0.557824603731753	-2.976	-2.109	0.510394430451559	-2.976	0.131	0.434256520712301	-2.976	2.511	0.424271221074365	-2.976	4.891		-0.736	-4.489	0.520379730089495	-0.736	-2.109	0.484807100129349	-0.736	0.131	0.451730795078688	-0.736	2.511	0.471701394354559	-0.736	4.891		1.644	-4.489		1.644
ETPRS	-5.356	-4.489		-5.356	-2.109	0.479190369083011	-5.356	0.131	0.404257839298685	-5.356	2.511		-5.356	4.891		-2.976	-4.489	0.574674796870769	-2.976	-2.109	0.529116867272688	-2.976	0.131	0.455475282442914	-2.976	2.511	0.442369576668123	-2.976	4.891		-0.736	-4.489	0.538478085683253	-0.736	-2.109	0.500409130813624	-0.736	0.131	0.471701394354559	-0.736	2.511	0.489175668720946	-0.736	4.891		1.644	-4.489		1.644
RPE	-5.356	-4.489		-5.356	-2.109	0.492296074857801	-5.356	0.131	0.419235788755588	-5.356	2.511		-5.356	4.891		-2.976	-4.489	0.586532340190818	-2.976	-2.109	0.544094816729591	-2.976	0.131	0.471077313127188	-2.976	2.511	0.467332825762962	-2.976	4.891		-0.736	-4.489	0.552831953912785	-0.736	-2.109	0.519131567634753	-0.736	0.131	0.484807100129349	-0.736	2.511	0.507274024314704	-0.736	4.891		1.644	-4.489		1.644
[truncated: 26 more columns]
