# Supplementary material for: Multimodal imaging and functional analysis of the chick NMDA retinal damage model
Source: PLoS One. 2021 Sep 7;16(9):e0257148. doi: 10.1371/journal.pone.0257148 (PMC8423281; doi:10.1371/journal.pone.0257148)
Supplement: S1 File — (ZIP) [file pone.0257148.s004.zip › SD-OCT/C200727/003/D1-PWk1/C200727-003 D1PWk1 SDOCT Data Summary.xlsx]

## Sheet: 1st
OD	RNFL	IPL	RNFL+IPL	INL	OPL	ONL	ELM	PR Segments	RPE	TOTAL					RNFL	IPL	RNFL+IPL	INL	OPL	ONL	ELM	PR Segments	RPE	TOTAL
Radial	44.9338	83.716	128.65	65.4245	9.46523	17.1622	6.50828	31.8281	19.9706	280.926				OD - Vehicle	46.1473	82.5273	128.675	61.186	10.6614	16.4601	6.49156	32.7253	19.4852	278.628
Volumetric	47.3608	81.3386	128.699	56.9474	11.8575	15.7581	6.47484	33.6224	18.9998	276.329				OS - NMDA	33.2695	180.473	213.743	45.1679	13.0277	15.095	5.88977	29.5658	17.5139	343.588
Ave	46.1473	82.5273	128.675	61.186	10.6614	16.4601	6.49156	32.7253	19.4852	278.628
STDEV	1.71614	1.68111	0.0350232	5.99422	1.69162	0.992907	0.0236406	1.26871	0.686454	3.25015
OS
Radial	32.6603	185.491	218.151	39.1611	11.0774	15.212	6.78688	31.048	19.6932	343.383
Volumetric	33.8787	175.456	209.335	51.1747	14.9779	14.9779	4.99265	28.0837	15.3346	343.792
Ave	33.2695	180.473	213.743	45.1679	13.0277	15.095	5.88977	29.5658	17.5139	343.588
STDEV	0.86157	7.0957	6.23413	8.49487	2.75808	0.165485	1.26871	2.09614	3.08204	0.288829
OD	%RNFL	%IPL	%RNFL-IPL	%INL	%OPL	%ONL	%ELM	%PRS	%RPE
Radial	0.159949	0.298001	0.45795	0.232889	0.033693	0.0610917	0.0231672	0.113297	0.0710885
Volumetric	0.171393	0.294354	0.465747	0.206085	0.0429109	0.0570263	0.0234316	0.121675	0.0687578
Ave	0.165671	0.296177	0.461848	0.219487	0.038302	0.059059	0.0232994	0.117486	0.0699232
STDEV	0.00809178	0.00257868	0.00551309	0.0189531	0.00651805	0.00287465	0.000186938	0.0059239	0.00164805
	0.809178	0.257868	0.551309	1.89531	0.651805	0.287465	0.0186938	0.59239	0.164805
OS
Radial	0.0951131	0.540186	0.635299	0.114045	0.0322597	0.0443003	0.0197647	0.090418	0.0573506
Volumetric	0.0985442	0.510355	0.6089	0.148854	0.0435669	0.0435669	0.0145223	0.081688	0.0446042
Ave	0.0968286	0.525271	0.622099	0.131449	0.0379133	0.0439336	0.0171435	0.086053	0.0509774				RNFL/Total	IPL/Total	RNFL+INL/Total	INL/Total	OPL/Total	ONL/Total	ERM/Total	PRS/Total	RPE/Total
STDEV	0.00242617	0.0210933	0.0186672	0.0246135	0.00799541	0.000518569	0.00370696	0.00617307	0.00901303			OD - Vehicle	16.5671	29.6177	46.1848	21.9487	3.8302	5.9059	2.32994	11.7486	6.99232
	0.242617	2.10933	1.86672	2.46135	0.799541	0.0518569	0.370696	0.617307	0.901303			OS - NMDA	9.68286	52.5271	62.2099	13.1449	3.79133	4.39336	1.71435	8.6053	5.09774
Ratio	RNFL	IPL	RNFL+IPL	INL	OPL	ONL	ELM	PR Segments	RPE	TOTAL
NMDA/Control	0.584464	1.7735	1.34698	0.598893	0.989853	0.743893	0.735791	0.732452	0.729048	1.23314
Control/Control	1	1	1	1	1	1	1	1	1	1
