# Supplementary material for: Multimodal imaging and functional analysis of the chick NMDA retinal damage model
Source: PLoS One. 2021 Sep 7;16(9):e0257148. doi: 10.1371/journal.pone.0257148 (PMC8423281; doi:10.1371/journal.pone.0257148)
Supplement: S1 File — (ZIP) [file pone.0257148.s004.zip › SD-OCT/C200727/003/D1-PWk1/C200727-003_OD_R_14_0_REGAVG0000016/C200727-003 OD R D1Pwk1.xlsx]

## Sheet: Manual_PreDefineThreeByFourGrid
a	X	Y	Depth(Point 1)	X	Y	Depth(Point 2)	X	Y	Depth(Point 3)	X	Y	Depth(Point 4)	X	Y	Depth(Point 5)	X	Y	Depth(Point 6)	X	Y	Depth(Point 7)	X	Y	Depth(Point 8)	X	Y	Depth(Point 9)
Inner RNFL	0	-3.5	0.293214	0	0	0.240167	0	3.5	0.237047	-2.475	-2.475		-3.5	0	0.258266	2.475	2.475		-2.475	2.475	0.240791	3.5	0	0.257017	2.475	-2.475	0.277612
Outer RNFL	0	-3.5	0.348133	0	0	0.297583	0	3.5	0.263258	-2.475	-2.475		-3.5	0	0.315681	2.475	2.475		-2.475	2.475	0.284477	3.5	0	0.291966	2.475	-2.475	0.317553
Outer IPL	0	-3.5	0.42864	0	0	0.379337	0	3.5	0.35687	-2.475	-2.475		-3.5	0	0.391195	2.475	2.475		-2.475	2.475	0.366232	3.5	0	0.380586	2.475	-2.475	0.401804
Outer INL	0	-3.5	0.489176	0	0	0.447986	0	3.5		-2.475	-2.475		-3.5	0	0.452355	2.475	2.475		-2.475	2.475	0.436753	3.5	0	0.447986	2.475	-2.475	0.466085
Outer OPL	0	-3.5	0.500409	0	0	0.456099	0	3.5		-2.475	-2.475		-3.5	0	0.460468	2.475	2.475		-2.475	2.475	0.444242	3.5	0	0.457972	2.475	-2.475	0.477942
Outer ONL	0	-3.5	0.518507	0	0	0.47295	0	3.5	0.46234	-2.475	-2.475		-3.5	0	0.477318	2.475	2.475		-2.475	2.475	0.461716	3.5	0	0.474822	2.475	-2.475	0.494792
Inner IS/OS	0	-3.5	0.525372	0	0	0.479814	0	3.5	0.467333	-2.475	-2.475		-3.5	0	0.484183	2.475	2.475		-2.475	2.475	0.467957	3.5	0	0.481687	2.475	-2.475	0.501657
Outer IS/OS	0	-3.5	0.54035	0	0	0.494168	0	3.5	0.487303	-2.475	-2.475		-3.5	0	0.499161	2.475	2.475		-2.475	2.475	0.481063	3.5	0	0.497913	2.475	-2.475	0.519132
ETPRS	0	-3.5	0.558449	0	0	0.509146	0	3.5	0.50353	-2.475	-2.475		-3.5	0	0.512891	2.475	2.475		-2.475	2.475	0.499161	3.5	0	0.516011	2.475	-2.475	0.531613
RPE	0	-3.5	0.577171	0	0	0.530989	0	3.5	0.525372	-2.475	-2.475		-3.5	0	0.534734	2.475	2.475		-2.475	2.475	0.517259	3.5	0	0.535982	2.475	-2.475	0.549087

## Sheet: Sheet1
a	Inner RNFL	Outer RNFL	Outer IPL	Outer INL	Outer OPL	Outer ONL	Inner IS/OS	Outer IS/OS	ETPRS	RPE		RNFL	IPL	RNFL+IPL	INL	OPL	ONL	ELM	PR Segments	RPE	TOTAL
X	0	0	0	0	0	0	0	0	0	0
Y	-3.5	-3.5	-3.5	-3.5	-3.5	-3.5	-3.5	-3.5	-3.5	-3.5
Depth(Point 1)	0.293214	0.348133	0.42864	0.489176	0.500409	0.518507	0.525372	0.54035	0.558449	0.577171		0.0549191	0.0805065	0.135426	0.0605359	0.0112335	0.0180984	0.00686489	0.0330763	0.0187224	0.283957
X	0	0	0	0	0	0	0	0	0	0
Y	0	0	0	0	0	0	0	0	0	0
Depth(Point 2)	0.240167	0.297583	0.379337	0.447986	0.456099	0.47295	0.479814	0.494168	0.509146	0.530989		0.0574155	0.0817546	0.13917	0.0686489	0.00811306	0.0168502	0.00686489	0.0293318	0.0218428	0.290822
X	0	0	0	0	0	0	0	0	0	0
Y	3.5	3.5	3.5	3.5	3.5	3.5	3.5	3.5	3.5	3.5
Depth(Point 3)	0.237047	0.263258	0.35687			0.46234	0.467333	0.487303	0.50353	0.525372		0.0262114	0.0936122	0.119824				0.00499265	0.0361967	0.0218428	0.288326
X	-2.475	-2.475	-2.475	-2.475	-2.475	-2.475	-2.475	-2.475	-2.475	-2.475
Y	-2.475	-2.475	-2.475	-2.475	-2.475	-2.475	-2.475	-2.475	-2.475	-2.475
Depth(Point 4)
X	-3.5	-3.5	-3.5	-3.5	-3.5	-3.5	-3.5	-3.5	-3.5	-3.5
Y	0	0	0	0	0	0	0	0	0	0
Depth(Point 5)	0.258266	0.315681	0.391195	0.452355	0.460468	0.477318	0.484183	0.499161	0.512891	0.534734		0.0574155	0.0755138	0.132929	0.06116	0.00811306	0.0168502	0.00686489	0.0287077	0.0218428	0.276468
X	2.475	2.475	2.475	2.475	2.475	2.475	2.475	2.475	2.475	2.475
Y	2.475	2.475	2.475	2.475	2.475	2.475	2.475	2.475	2.475	2.475
Depth(Point 6)
X	-2.475	-2.475	-2.475	-2.475	-2.475	-2.475	-2.475	-2.475	-2.475	-2.475
Y	2.475	2.475	2.475	2.475	2.475	2.475	2.475	2.475	2.475	2.475
Depth(Point 7)	0.240791	0.284477	0.366232	0.436753	0.444242	0.461716	0.467957	0.481063	0.499161	0.517259		0.0436857	0.0817546	0.12544	0.0705212	0.00748897	0.0174743	0.00624081	0.0312041	0.0180984	0.276468
X	3.5	3.5	3.5	3.5	3.5	3.5	3.5	3.5	3.5	3.5
Y	0	0	0	0	0	0	0	0	0	0
Depth(Point 8)	0.257017	0.291966	0.380586	0.447986	0.457972	0.474822	0.481687	0.497913	0.516011	0.535982		0.0349485	0.0886195	0.123568	0.0674008	0.0099853	0.0168502	0.00686489	0.0343245	0.0199706	0.278964
X	2.475	2.475	2.475	2.475	2.475	2.475	2.475	2.475	2.475	2.475
Y	-2.475	-2.475	-2.475	-2.475	-2.475	-2.475	-2.475	-2.475	-2.475	-2.475
Depth(Point 9)	0.277612	0.317553	0.401804	0.466085	0.477942	0.494792	0.501657	0.519132	0.531613	0.549087		0.0399412	0.084251	0.124192	0.0642804	0.0118575	0.0168502	0.00686489	0.0299559	0.0174743	0.271475
											Average (mm)	0.0449338	0.083716	0.12865	0.0654245	0.00946523	0.0171622	0.00650828	0.0318281	0.0199706	0.280926
											Average (um)	44.9338	83.716	128.65	65.4245	9.46523	17.1622	6.50828	31.8281	19.9706	280.926
