# Supplementary material for: Multimodal imaging and functional analysis of the chick NMDA retinal damage model
Source: PLoS One. 2021 Sep 7;16(9):e0257148. doi: 10.1371/journal.pone.0257148 (PMC8423281; doi:10.1371/journal.pone.0257148)
Supplement: S1 File — (ZIP) [file pone.0257148.s004.zip › SD-OCT/C200727/003/D1-PWk1/C200727-003_OD_R_14_0_REGAVG0000016/Manual_PreDefineThreeByFourGridRadialRetina_1.csv]

Bioptigen	X	Y	Depth(Point 1)	X	Y	Depth(Point 2)	X	Y	Depth(Point 3)	X	Y	Depth(Point 4)	X	Y	Depth(Point 5)	X	Y	Depth(Point 6)	X	Y	Depth(Point 7)	X	Y	Depth(Point 8)	X	Y	Depth(Point 9)
Inner RNFL	0.000	-3.500	0.293214163326461	0.000	0.000	0.240167258999929	0.000	3.500	0.237046852863074	-2.475	-2.475		-3.500	0.000	0.258265614593687	2.475	2.475		-2.475	2.475	0.2407913402273	3.500	0.000	0.257017452138945	2.475	-2.475	0.277612132642187
Outer RNFL	0.000	-3.500	0.348133311335107	0.000	0.000	0.297582731918058	0.000	3.500	0.263258264412655	-2.475	-2.475		-3.500	0.000	0.315681087511816	2.475	2.475		-2.475	2.475	0.284477026143268	3.500	0.000	0.291966000871719	2.475	-2.475	0.317553331193929
Outer IPL	0.000	-3.500	0.428639789665962	0.000	0.000	0.379337372703655	0.000	3.500	0.3568704485183	-2.475	-2.475		-3.500	0.000	0.391194916023704	2.475	2.475		-2.475	2.475	0.366231666928865	3.500	0.000	0.380585535158397	2.475	-2.475	0.40180429688901
Outer INL	0.000	-3.500	0.489175668720946	0.000	0.000	0.447986307714462	0.000	3.500		-2.475	-2.475		-3.500	0.000	0.452354876306059	2.475	2.475		-2.475	2.475	0.436752845621785	3.500	0.000	0.447986307714462	2.475	-2.475	0.46608466330822
Outer OPL	0.000	-3.500	0.500409130813624	0.000	0.000	0.456099363670285	0.000	3.500		-2.475	-2.475		-3.500	0.000	0.460467932261881	2.475	2.475		-2.475	2.475	0.444241820350236	3.500	0.000	0.457971607352398	2.475	-2.475	0.477942206628269
Outer ONL	0.000	-3.500	0.518507486407382	0.000	0.000	0.472949556809301	0.000	3.500	0.462340175943994	-2.475	-2.475		-3.500	0.000	0.477318125400898	2.475	2.475		-2.475	2.475	0.461716094716623	3.500	0.000	0.474821800491414	2.475	-2.475	0.494792399767285
Inner IS/OS	0.000	-3.500	0.525372379908462	0.000	0.000	0.479814450310382	0.000	3.500	0.467332825762962	-2.475	-2.475		-3.500	0.000	0.484183018901978	2.475	2.475		-2.475	2.475	0.467956906990333	3.500	0.000	0.481686693992494	2.475	-2.475	0.501657293268366
Outer IS/OS	0.000	-3.500	0.540350329365366	0.000	0.000	0.494168318539914	0.000	3.500	0.487303425038833	-2.475	-2.475		-3.500	0.000	0.499160968358882	2.475	2.475		-2.475	2.475	0.481062612765124	3.500	0.000	0.49791280590414	2.475	-2.475	0.519131567634753
ETPRS	0.000	-3.500	0.558448684959124	0.000	0.000	0.509146267996817	0.000	3.500	0.503529536950478	-2.475	-2.475		-3.500	0.000	0.512890755361043	2.475	2.475		-2.475	2.475	0.499160968358882	3.500	0.000	0.516011161497898	2.475	-2.475	0.531613192182172
RPE	0.000	-3.500	0.577171121780253	0.000	0.000	0.530989110954801	0.000	3.500	0.525372379908462	-2.475	-2.475		-3.500	0.000	0.534733598319027	2.475	2.475		-2.475	2.475	0.51725932395264	3.500	0.000	0.535981760773769	2.475	-2.475	0.549087466548559
