# Supplementary material for: Multimodal imaging and functional analysis of the chick NMDA retinal damage model
Source: PLoS One. 2021 Sep 7;16(9):e0257148. doi: 10.1371/journal.pone.0257148 (PMC8423281; doi:10.1371/journal.pone.0257148)
Supplement: S1 File — (ZIP) [file pone.0257148.s004.zip › SD-OCT/C200727/003/D1-PWk1/C200727-003_OD_V_14X14_0_REGAVG0000020/Manual_PreDefineFiveByFiveGridRectangularRetina_1.csv]

Bioptigen	X	Y	Depth(Point 1)	X	Y	Depth(Point 2)	X	Y	Depth(Point 3)	X	Y	Depth(Point 4)	X	Y	Depth(Point 5)	X	Y	Depth(Point 6)	X	Y	Depth(Point 7)	X	Y	Depth(Point 8)	X	Y	Depth(Point 9)	X	Y	Depth(Point 10)	X	Y	Depth(Point 11)	X	Y	Depth(Point 12)	X	Y	Depth(Point 13)	X	Y	Depth(Point 14)	X	Y	Depth(Point 15)	X	Y	Depth(Point 16)	X
Inner RNFL	-5.070	-5.101		-5.070	-2.721	0.296334569463316	-5.070	-0.481	0.286306487325572	-5.070	1.899	0.33668797400528	-5.070	4.279		-2.690	-5.101		-2.690	-2.721		-2.690	-0.481		-2.690	1.899	0.316717374729409	-2.690	4.279		-0.450	-5.101		-0.450	-2.721	0.244535827591525	-0.450	-0.481	0.186992007173969	-0.450	1.899	0.273712134286592	-0.450	4.279		1.930	-5.101	0.199559196721007	1.930
Outer RNFL	-5.070	-5.101		-5.070	-2.721	0.345012905198252	-5.070	-0.481	0.326247685877314	-5.070	1.899	0.375381010102281	-5.070	4.279		-2.690	-5.101		-2.690	-2.721		-2.690	-0.481		-2.690	1.899	0.357282654508522	-2.690	4.279		-0.450	-5.101		-0.450	-2.721	0.286349269825381	-0.450	-0.481	0.245655642546841	-0.450	1.899	0.318021901429931	-0.450	4.279		1.930	-5.101	0.268832212959184	1.930
Outer IPL	-5.070	-5.101		-5.070	-2.721	0.419278571255397	-5.070	-0.481	0.408002326662911	-5.070	1.899	0.460256057024733	-5.070	4.279		-2.690	-5.101		-2.690	-2.721		-2.690	-0.481		-2.690	1.899	0.440909538976233	-2.690	4.279		-0.450	-5.101		-0.450	-2.721	0.373720641657316	-0.450	-0.481	0.324289877195583	-0.450	1.899	0.40102470467027	-0.450	4.279		1.930	-5.101	0.337481147969991	1.930
Outer INL	-5.070	-5.101		-5.070	-2.721	0.475445881718785	-5.070	-0.481		-5.070	1.899		-5.070	4.279		-2.690	-5.101		-2.690	-2.721		-2.690	-0.481		-2.690	1.899		-2.690	4.279		-0.450	-5.101		-0.450	-2.721	0.433008358257559	-0.450	-0.481		-0.450	1.899		-0.450	4.279		1.930	-5.101	0.39427253966075	1.930
Outer OPL	-5.070	-5.101		-5.070	-2.721	0.488551587493575	-5.070	-0.481		-5.070	1.899		-5.070	4.279		-2.690	-5.101		-2.690	-2.721		-2.690	-0.481		-2.690	1.899		-2.690	4.279		-0.450	-5.101		-0.450	-2.721	0.443617739122865	-0.450	-0.481		-0.450	1.899		-0.450	4.279		1.930	-5.101	0.406754164208169	1.930
Outer ONL	-5.070	-5.101		-5.070	-2.721	0.501033212040995	-5.070	-0.481	0.499742267086444	-5.070	1.899		-5.070	4.279		-2.690	-5.101		-2.690	-2.721		-2.690	-0.481		-2.690	1.899	0.534521723081878	-2.690	4.279		-0.450	-5.101		-0.450	-2.721	0.461716094716623	-0.450	-0.481	0.4185261425286	-0.450	1.899	0.494012807548545	-0.450	4.279		1.930	-5.101	0.419235788755588	1.930
Inner IS/OS	-5.070	-5.101		-5.070	-2.721	0.508522186769446	-5.070	-0.481	0.506607160587524	-5.070	1.899		-5.070	4.279		-2.690	-5.101		-2.690	-2.721		-2.690	-0.481		-2.690	1.899	0.540762535355588	-2.690	4.279		-0.450	-5.101		-0.450	-2.721	0.467332825762962	-0.450	-0.481	0.42539103602968	-0.450	1.899	0.500253619822255	-0.450	4.279		1.930	-5.101	0.424852519801927	1.930
Outer IS/OS	-5.070	-5.101		-5.070	-2.721	0.522876054998979	-5.070	-0.481	0.520961028817057	-5.070	1.899	0.570094353042024	-5.070	4.279		-2.690	-5.101		-2.690	-2.721		-2.690	-0.481		-2.690	1.899	0.560733134631459	-2.690	4.279		-0.450	-5.101		-0.450	-2.721	0.482310775219865	-0.450	-0.481	0.440993066713955	-0.450	1.899	0.517103812961271	-0.450	4.279		1.930	-5.101	0.438582306804088	1.930
ETPRS	-5.070	-5.101		-5.070	-2.721	0.537229923228511	-5.070	-0.481	0.539059384410815	-5.070	1.899	0.586320464953669	-5.070	4.279		-2.690	-5.101		-2.690	-2.721		-2.690	-0.481		-2.690	1.899	0.575711084088362	-2.690	4.279		-0.450	-5.101		-0.450	-2.721	0.500409130813624	-0.450	-0.481	0.460339584762455	-0.450	1.899	0.537074412237142	-0.450	4.279		1.930	-5.101	0.460425149762072	1.930
RPE	-5.070	-5.101		-5.070	-2.721	0.554704197594898	-5.070	-0.481	0.554661415095089	-5.070	1.899	0.603794739320056	-5.070	4.279		-2.690	-5.101		-2.690	-2.721		-2.690	-0.481		-2.690	1.899	0.598802089501088	-2.690	4.279		-0.450	-5.101		-0.450	-2.721	0.52350013622635	-0.450	-0.481	0.480934265265697	-0.450	1.899	0.556420930285642	-0.450	4.279		1.930	-5.101	0.478523505355831	1.930
[truncated: 26 more columns]
