# Supplementary material for: Multimodal imaging and functional analysis of the chick NMDA retinal damage model
Source: PLoS One. 2021 Sep 7;16(9):e0257148. doi: 10.1371/journal.pone.0257148 (PMC8423281; doi:10.1371/journal.pone.0257148)
Supplement: S1 File — (ZIP) [file pone.0257148.s004.zip › SD-OCT/C200727/003/D1-PWk1/C200727-003_OS_R_14_0_REGAVG0000005/C200727-003 OS R D1Pwk1.xlsx]

## Sheet: Manual_PreDefineThreeByFourGrid
Bioptigen	X	Y	Depth(Point 1)	X	Y	Depth(Point 2)	X	Y	Depth(Point 3)	X	Y	Depth(Point 4)	X	Y	Depth(Point 5)	X	Y	Depth(Point 6)	X	Y	Depth(Point 7)	X	Y	Depth(Point 8)	X	Y	Depth(Point 9)
Inner RNFL	0	-3.5	0.252025	0	0	0.270889	0	3.5	0.259897	-2.475	-2.475	0.241273	-3.5	0	0.214438	2.475	2.475	0.32344	-2.475	2.475	0.213814	3.5	0	0.30347	2.475	-2.475	0.315327
Outer RNFL	0	-3.5	0.281357	0	0	0.294604	0	3.5	0.300462	-2.475	-2.475	0.27435	-3.5	0	0.261868	2.475	2.475	0.357765	-2.475	2.475	0.262492	3.5	0	0.319072	2.475	-2.475	0.336546
Outer IPL	0	-3.5	0.454851	0	0	0.492438	0	3.5	0.486438	-2.475	-2.475	0.45783	-3.5	0	0.434739	2.475	2.475	0.557471	-2.475	2.475	0.438483	3.5	0	0.521898	2.475	-2.475	0.513785
Outer INL	0	-3.5		0	0	0.534876	0	3.5	0.525755	-2.475	-2.475	0.493402	-3.5	0	0.467191	2.475	2.475	0.594916	-2.475	2.475	0.472184	3.5	0	0.564336	2.475	-2.475	0.563712
Outer OPL	0	-3.5		0	0	0.547357	0	3.5	0.537613	-2.475	-2.475	0.507756	-3.5	0	0.4778	2.475	2.475	0.603029	-2.475	2.475	0.482169	3.5	0	0.576817	2.475	-2.475	0.572449
Outer ONL	0	-3.5		0	0	0.567328	0	3.5	0.550719	-2.475	-2.475	0.520862	-3.5	0	0.489658	2.475	2.475	0.619255	-2.475	2.475	0.495275	3.5	0	0.593043	2.475	-2.475	0.590547
Inner IS/OS	0	-3.5		0	0	0.573569	0	3.5	0.558208	-2.475	-2.475	0.526479	-3.5	0	0.498395	2.475	2.475	0.62612	-2.475	2.475	0.502764	3.5	0	0.599284	2.475	-2.475	0.596164
Outer IS/OS	0	-3.5	0.564065	0	0	0.588547	0	3.5	0.570065	-2.475	-2.475	0.540208	-3.5	0	0.512749	2.475	2.475	0.644842	-2.475	2.475	0.516493	3.5	0	0.614262	2.475	-2.475	0.609894
ETPRS	0	-3.5	0.578419	0	0	0.607269	0	3.5	0.588164	-2.475	-2.475	0.55269	-3.5	0	0.524606	2.475	2.475	0.662941	-2.475	2.475	0.534592	3.5	0	0.632361	2.475	-2.475	0.626744
RPE	0	-3.5	0.597766	0	0	0.623495	0	3.5	0.603141	-2.475	-2.475	0.578277	-3.5	0	0.546449	2.475	2.475	0.681039	-2.475	2.475	0.558931	3.5	0	0.651083	2.475	-2.475	0.644842

## Sheet: Sheet1
Bioptigen	Inner RNFL	Outer RNFL	Outer IPL	Outer INL	Outer OPL	Outer ONL	Inner IS/OS	Outer IS/OS	ETPRS	RPE		RNFL	IPL	RNFL+IPL	INL	OPL	ONL	ELM	PR Segments	RPE	TOTAL
X	0	0	0	0	0	0	0	0	0	0
Y	-3.5	-3.5	-3.5	-3.5	-3.5	-3.5	-3.5	-3.5	-3.5	-3.5
Depth(Point 1)	0.252025	0.281357	0.454851					0.564065	0.578419	0.597766		0.0293318	0.173495	0.202826						0.0193465	0.345741
X	0	0	0	0	0	0	0	0	0	0
Y	0	0	0	0	0	0	0	0	0	0
Depth(Point 2)	0.270889	0.294604	0.492438	0.534876	0.547357	0.567328	0.573569	0.588547	0.607269	0.623495		0.0237151	0.197834	0.221549	0.0424375	0.0124816	0.0199706	0.00624081	0.0337004	0.0162261	0.352606
X	0	0	0	0	0	0	0	0	0	0
Y	3.5	3.5	3.5	3.5	3.5	3.5	3.5	3.5	3.5	3.5
Depth(Point 3)	0.259897	0.300462	0.486438	0.525755	0.537613	0.550719	0.558208	0.570065	0.588164	0.603141		0.0405653	0.185976	0.226541	0.0393171	0.0118575	0.0131057	0.00748897	0.0299559	0.0149779	0.343245
X	-2.475	-2.475	-2.475	-2.475	-2.475	-2.475	-2.475	-2.475	-2.475	-2.475
Y	-2.475	-2.475	-2.475	-2.475	-2.475	-2.475	-2.475	-2.475	-2.475	-2.475
Depth(Point 4)	0.241273	0.27435	0.45783	0.493402	0.507756	0.520862	0.526479	0.540208	0.55269	0.578277		0.0330763	0.18348	0.216556	0.0355726	0.0143539	0.0131057	0.00561673	0.0262114	0.0255873	0.337004
X	-3.5	-3.5	-3.5	-3.5	-3.5	-3.5	-3.5	-3.5	-3.5	-3.5
Y	0	0	0	0	0	0	0	0	0	0
Depth(Point 5)	0.214438	0.261868	0.434739	0.467191	0.4778	0.489658	0.498395	0.512749	0.524606	0.546449		0.0474302	0.17287	0.220301	0.0324522	0.0106094	0.0118575	0.00873714	0.0262114	0.0218428	0.332011
X	2.475	2.475	2.475	2.475	2.475	2.475	2.475	2.475	2.475	2.475
Y	2.475	2.475	2.475	2.475	2.475	2.475	2.475	2.475	2.475	2.475
Depth(Point 6)	0.32344	0.357765	0.557471	0.594916	0.603029	0.619255	0.62612	0.644842	0.662941	0.681039		0.0343245	0.199706	0.23403	0.0374449	0.00811306	0.0162261	0.00686489	0.0368208	0.0180984	0.357599
X	-2.475	-2.475	-2.475	-2.475	-2.475	-2.475	-2.475	-2.475	-2.475	-2.475
Y	2.475	2.475	2.475	2.475	2.475	2.475	2.475	2.475	2.475	2.475
Depth(Point 7)	0.213814	0.262492	0.438483	0.472184	0.482169	0.495275	0.502764	0.516493	0.534592	0.558931		0.0486783	0.175991	0.224669	0.0337004	0.0099853	0.0131057	0.00748897	0.0318281	0.0243392	0.345117
X	3.5	3.5	3.5	3.5	3.5	3.5	3.5	3.5	3.5	3.5
Y	0	0	0	0	0	0	0	0	0	0
Depth(Point 8)	0.30347	0.319072	0.521898	0.564336	0.576817	0.593043	0.599284	0.614262	0.632361	0.651083		0.015602	0.202826	0.218428	0.0424375	0.0124816	0.0162261	0.00624081	0.0330763	0.0187224	0.347613
X	2.475	2.475	2.475	2.475	2.475	2.475	2.475	2.475	2.475	2.475
Y	-2.475	-2.475	-2.475	-2.475	-2.475	-2.475	-2.475	-2.475	-2.475	-2.475
Depth(Point 9)	0.315327	0.336546	0.513785	0.563712	0.572449	0.590547	0.596164	0.609894	0.626744	0.644842		0.0212188	0.177239	0.198458	0.0499265	0.00873714	0.0180984	0.00561673	0.03058	0.0180984	0.329515
											Average (mm)	0.0326603	0.185491	0.218151	0.0391611	0.0110774	0.015212	0.00678688	0.031048	0.0196932	0.343383
											Average (um)	32.6603	185.491	218.151	39.1611	11.0774	15.212	6.78688	31.048	19.6932	343.383
