# Supplementary material for: Multimodal imaging and functional analysis of the chick NMDA retinal damage model
Source: PLoS One. 2021 Sep 7;16(9):e0257148. doi: 10.1371/journal.pone.0257148 (PMC8423281; doi:10.1371/journal.pone.0257148)
Supplement: S1 File — (ZIP) [file pone.0257148.s004.zip › SD-OCT/C200727/003/D1-PWk1/C200727-003_OS_R_14_0_REGAVG0000005/Manual_PreDefineThreeByFourGridRadialRetina_1.csv]

Bioptigen	X	Y	Depth(Point 1)	X	Y	Depth(Point 2)	X	Y	Depth(Point 3)	X	Y	Depth(Point 4)	X	Y	Depth(Point 5)	X	Y	Depth(Point 6)	X	Y	Depth(Point 7)	X	Y	Depth(Point 8)	X	Y	Depth(Point 9)
Inner RNFL	0.000	-3.500	0.252024802319977	0.000	0.000	0.270889168386504	0.000	3.500	0.259896782284813	-2.475	-2.475	0.241273492209273	-3.500	0.000	0.214437999432321	2.475	2.475	0.323440338985092	-2.475	2.475	0.21381391820495	3.500	0.000	0.303469739709221	2.475	-2.475	0.31532728302927
Outer RNFL	0.000	-3.500	0.281356620006413	0.000	0.000	0.294604255026601	0.000	3.500	0.300462062063926	-2.475	-2.475	0.274349797259934	-3.500	0.000	0.261868172712515	2.475	2.475	0.357764806490496	-2.475	2.475	0.262492253939886	3.500	0.000	0.319071770393495	2.475	-2.475	0.336546044759883
Outer IPL	0.000	-3.500	0.454851201215543	0.000	0.000	0.492438004103199	0.000	3.500	0.486438267820476	-2.475	-2.475	0.457829678107	-3.500	0.000	0.434738672694274	2.475	2.475	0.557470799249206	-2.475	2.475	0.4384831600585	3.500	0.000	0.521898169289061	2.475	-2.475	0.513785113333238
Outer INL	0.000	-3.500		0.000	0.000	0.534875527564425	0.000	3.500	0.525755385144847	-2.475	-2.475	0.493402308067145	-3.500	0.000	0.467190896517564	2.475	2.475	0.594915672891465	-2.475	2.475	0.472183546336532	3.500	0.000	0.564335692750287	2.475	-2.475	0.563711611522916
Outer OPL	0.000	-3.500		0.000	0.000	0.547357152111844	0.000	3.500	0.537612928464895	-2.475	-2.475	0.507756176296677	-3.500	0.000	0.477800277382871	2.475	2.475	0.603028728847287	-2.475	2.475	0.482168845974468	3.500	0.000	0.576817317297706	2.475	-2.475	0.57244874870611
Outer ONL	0.000	-3.500		0.000	0.000	0.567327751387715	0.000	3.500	0.550718634239686	-2.475	-2.475	0.520861882071468	-3.500	0.000	0.489657820702919	2.475	2.475	0.619254840758933	-2.475	2.475	0.495274551749258	3.500	0.000	0.593043429209352	2.475	-2.475	0.590547104299868
Inner IS/OS	0.000	-3.500		0.000	0.000	0.573568563661425	0.000	3.500	0.558207608968137	-2.475	-2.475	0.526478613117807	-3.500	0.000	0.498394957886113	2.475	2.475	0.626119734260013	-2.475	2.475	0.50276352647771	3.500	0.000	0.599284241483061	2.475	-2.475	0.596163835346207
Outer IS/OS	0.000	-3.500	0.564065416005463	0.000	0.000	0.588546513118328	0.000	3.500	0.570065152288186	-2.475	-2.475	0.540208400119968	-3.500	0.000	0.512748826115645	2.475	2.475	0.644842171081142	-2.475	2.475	0.516493313479871	3.500	0.000	0.614262190939965	2.475	-2.475	0.609893622348368
ETPRS	0.000	-3.500	0.578419284234995	0.000	0.000	0.607268949939457	0.000	3.500	0.588163507881944	-2.475	-2.475	0.552690024667387	-3.500	0.000	0.524606369435694	2.475	2.475	0.6629405266749	-2.475	2.475	0.534591669073629	3.500	0.000	0.632360546533723	2.475	-2.475	0.626743815487384
RPE	0.000	-3.500	0.597765802283495	0.000	0.000	0.623495061851103	0.000	3.500	0.603141457338847	-2.475	-2.475	0.578277354989597	-3.500	0.000	0.546449212393678	2.475	2.475	0.681038882268659	-2.475	2.475	0.558930836941097	3.500	0.000	0.651082983354852	2.475	-2.475	0.644842171081142
