# Supplementary material for: Multimodal imaging and functional analysis of the chick NMDA retinal damage model
Source: PLoS One. 2021 Sep 7;16(9):e0257148. doi: 10.1371/journal.pone.0257148 (PMC8423281; doi:10.1371/journal.pone.0257148)
Supplement: S1 File — (ZIP) [file pone.0257148.s004.zip › SD-OCT/C200727/003/D1-PWk1/C200727-003_OS_V_14X14_0_REGAVG0000009/C200727-003 OS V D1Pwk1.xlsx]

## Sheet: Manual_PreDefineFiveByFiveGridR
Bioptigen	X	Y	Depth(Point 1)	X	Y	Depth(Point 2)	X	Y	Depth(Point 3)	X	Y	Depth(Point 4)	X	Y	Depth(Point 5)	X	Y	Depth(Point 6)	X	Y	Depth(Point 7)	X	Y	Depth(Point 8)	X	Y	Depth(Point 9)	X	Y	Depth(Point 10)	X	Y	Depth(Point 11)	X	Y	Depth(Point 12)	X	Y	Depth(Point 13)	X	Y	Depth(Point 14)	X	Y	Depth(Point 15)	X	Y	Depth(Point 16)	X
Inner RNFL	-4.62	-4.62		-4.62	-2.24		-4.62	0		-4.62	2.38		-4.62	4.76		-2.24	-4.62		-2.24	-2.24		-2.24	0		-2.24	2.38		-2.24	4.76		0	-4.62		0	-2.24		0	0		0	2.38		0	4.76		2.38	-4.62	0.146285	2.38
Outer RNFL	-4.62	-4.62		-4.62	-2.24		-4.62	0		-4.62	2.38		-4.62	4.76		-2.24	-4.62		-2.24	-2.24		-2.24	0		-2.24	2.38		-2.24	4.76		0	-4.62		0	-2.24		0	0		0	2.38		0	4.76		2.38	-4.62	0.206197	2.38
Outer IPL	-4.62	-4.62		-4.62	-2.24		-4.62	0		-4.62	2.38		-4.62	4.76		-2.24	-4.62		-2.24	-2.24		-2.24	0		-2.24	2.38		-2.24	4.76		0	-4.62		0	-2.24		0	0		0	2.38		0	4.76		2.38	-4.62	0.363465	2.38
Outer INL	-4.62	-4.62		-4.62	-2.24		-4.62	0		-4.62	2.38		-4.62	4.76		-2.24	-4.62		-2.24	-2.24		-2.24	0		-2.24	2.38		-2.24	4.76		0	-4.62		0	-2.24		0	0		0	2.38		0	4.76		2.38	-4.62		2.38
Outer OPL	-4.62	-4.62		-4.62	-2.24		-4.62	0		-4.62	2.38		-4.62	4.76		-2.24	-4.62		-2.24	-2.24		-2.24	0		-2.24	2.38		-2.24	4.76		0	-4.62		0	-2.24		0	0		0	2.38		0	4.76		2.38	-4.62		2.38
Outer ONL	-4.62	-4.62		-4.62	-2.24		-4.62	0		-4.62	2.38		-4.62	4.76		-2.24	-4.62		-2.24	-2.24		-2.24	0		-2.24	2.38		-2.24	4.76		0	-4.62		0	-2.24		0	0		0	2.38		0	4.76		2.38	-4.62		2.38
Inner IS/OS	-4.62	-4.62		-4.62	-2.24		-4.62	0		-4.62	2.38		-4.62	4.76		-2.24	-4.62		-2.24	-2.24		-2.24	0		-2.24	2.38		-2.24	4.76		0	-4.62		0	-2.24		0	0		0	2.38		0	4.76		2.38	-4.62		2.38
Outer IS/OS	-4.62	-4.62		-4.62	-2.24		-4.62	0		-4.62	2.38		-4.62	4.76		-2.24	-4.62		-2.24	-2.24		-2.24	0		-2.24	2.38		-2.24	4.76		0	-4.62		0	-2.24		0	0		0	2.38		0	4.76		2.38	-4.62	0.44834	2.38
ETPRS	-4.62	-4.62		-4.62	-2.24		-4.62	0		-4.62	2.38		-4.62	4.76		-2.24	-4.62		-2.24	-2.24		-2.24	0		-2.24	2.38		-2.24	4.76		0	-4.62		0	-2.24		0	0		0	2.38		0	4.76		2.38	-4.62	0.464566	2.38
RPE	-4.62	-4.62		-4.62	-2.24		-4.62	0		-4.62	2.38		-4.62	4.76		-2.24	-4.62		-2.24	-2.24		-2.24	0		-2.24	2.38		-2.24	4.76		0	-4.62		0	-2.24		0	0		0	2.38		0	4.76		2.38	-4.62	0.475176	2.38
[truncated: 26 more columns]

## Sheet: Sheet1
Bioptigen	Inner RNFL	Outer RNFL	Outer IPL	Outer INL	Outer OPL	Outer ONL	Inner IS/OS	Outer IS/OS	ETPRS	RPE		RNFL	IPL	RNFL+IPL	INL	OPL	ONL	ELM	PR Segments	RPE	TOTAL
X	-4.62	-4.62	-4.62	-4.62	-4.62	-4.62	-4.62	-4.62	-4.62	-4.62
Y	-4.62	-4.62	-4.62	-4.62	-4.62	-4.62	-4.62	-4.62	-4.62	-4.62
Depth(Point 1)
X	-4.62	-4.62	-4.62	-4.62	-4.62	-4.62	-4.62	-4.62	-4.62	-4.62
Y	-2.24	-2.24	-2.24	-2.24	-2.24	-2.24	-2.24	-2.24	-2.24	-2.24
Depth(Point 2)
X	-4.62	-4.62	-4.62	-4.62	-4.62	-4.62	-4.62	-4.62	-4.62	-4.62
Y	0	0	0	0	0	0	0	0	0	0
Depth(Point 3)
X	-4.62	-4.62	-4.62	-4.62	-4.62	-4.62	-4.62	-4.62	-4.62	-4.62
Y	2.38	2.38	2.38	2.38	2.38	2.38	2.38	2.38	2.38	2.38
Depth(Point 4)
X	-4.62	-4.62	-4.62	-4.62	-4.62	-4.62	-4.62	-4.62	-4.62	-4.62
Y	4.76	4.76	4.76	4.76	4.76	4.76	4.76	4.76	4.76	4.76
Depth(Point 5)
X	-2.24	-2.24	-2.24	-2.24	-2.24	-2.24	-2.24	-2.24	-2.24	-2.24
Y	-4.62	-4.62	-4.62	-4.62	-4.62	-4.62	-4.62	-4.62	-4.62	-4.62
Depth(Point 6)
X	-2.24	-2.24	-2.24	-2.24	-2.24	-2.24	-2.24	-2.24	-2.24	-2.24
Y	-2.24	-2.24	-2.24	-2.24	-2.24	-2.24	-2.24	-2.24	-2.24	-2.24
Depth(Point 7)
X	-2.24	-2.24	-2.24	-2.24	-2.24	-2.24	-2.24	-2.24	-2.24	-2.24
Y	0	0	0	0	0	0	0	0	0	0
Depth(Point 8)
X	-2.24	-2.24	-2.24	-2.24	-2.24	-2.24	-2.24	-2.24	-2.24	-2.24
Y	2.38	2.38	2.38	2.38	2.38	2.38	2.38	2.38	2.38	2.38
Depth(Point 9)
X	-2.24	-2.24	-2.24	-2.24	-2.24	-2.24	-2.24	-2.24	-2.24	-2.24
Y	4.76	4.76	4.76	4.76	4.76	4.76	4.76	4.76	4.76	4.76
Depth(Point 10)
X	0	0	0	0	0	0	0	0	0	0
Y	-4.62	-4.62	-4.62	-4.62	-4.62	-4.62	-4.62	-4.62	-4.62	-4.62
Depth(Point 11)
X	0	0	0	0	0	0	0	0	0	0
Y	-2.24	-2.24	-2.24	-2.24	-2.24	-2.24	-2.24	-2.24	-2.24	-2.24
Depth(Point 12)
X	0	0	0	0	0	0	0	0	0	0
Y	0	0	0	0	0	0	0	0	0	0
Depth(Point 13)
X	0	0	0	0	0	0	0	0	0	0
Y	2.38	2.38	2.38	2.38	2.38	2.38	2.38	2.38	2.38	2.38
Depth(Point 14)
X	0	0	0	0	0	0	0	0	0	0
Y	4.76	4.76	4.76	4.76	4.76	4.76	4.76	4.76	4.76	4.76
Depth(Point 15)
X	2.38	2.38	2.38	2.38	2.38	2.38	2.38	2.38	2.38	2.38
Y	-4.62	-4.62	-4.62	-4.62	-4.62	-4.62	-4.62	-4.62	-4.62	-4.62
Depth(Point 16)	0.146285	0.206197	0.363465					0.44834	0.464566	0.475176		0.0599118	0.157268	0.21718						0.0106094	0.328891
X	2.38	2.38	2.38	2.38	2.38	2.38	2.38	2.38	2.38	2.38
Y	-2.24	-2.24	-2.24	-2.24	-2.24	-2.24	-2.24	-2.24	-2.24	-2.24
Depth(Point 17)	0.242905	0.287839	0.45634					0.550577	0.574292	0.590518		0.0449338	0.168502	0.213436						0.0162261	0.347613
X	2.38	2.38	2.38	2.38	2.38	2.38	2.38	2.38	2.38	2.38
Y	0	0	0	0	0	0	0	0	0	0
Depth(Point 18)	0.287839	0.31405	0.499402					0.599965	0.616191	0.632417		0.0262114	0.185352	0.211564						0.0162261	0.344578
X	2.38	2.38	2.38	2.38	2.38	2.38	2.38	2.38	2.38	2.38
Y	2.38	2.38	2.38	2.38	2.38	2.38	2.38	2.38	2.38	2.38
Depth(Point 19)	0.326617	0.345964	0.516962					0.627424	0.643026	0.659252		0.0193465	0.170998	0.190345						0.0162261	0.332635
X	2.38	2.38	2.38	2.38	2.38	2.38	2.38	2.38	2.38	2.38
Y	4.76	4.76	4.76	4.76	4.76	4.76	4.76	4.76	4.76	4.76
Depth(Point 20)
X	4.76	4.76	4.76	4.76	4.76	4.76	4.76	4.76	4.76	4.76
Y	-4.62	-4.62	-4.62	-4.62	-4.62	-4.62	-4.62	-4.62	-4.62	-4.62
Depth(Point 21)
X	4.76	4.76	4.76	4.76	4.76	4.76	4.76	4.76	4.76	4.76
Y	-2.24	-2.24	-2.24	-2.24	-2.24	-2.24	-2.24	-2.24	-2.24	-2.24
Depth(Point 22)	0.203644	0.239217	0.407094	0.458269	0.473247	0.488225	0.493218	0.504451	0.521301	0.540648		0.0355726	0.167878	0.20345	0.0511747	0.0149779	0.0149779	0.00499265	0.0280837	0.0193465	0.337004
X	4.76	4.76	4.76	4.76	4.76	4.76	4.76	4.76	4.76	4.76
Y	0	0	0	0	0	0	0	0	0	0
Depth(Point 23)	0.243912	0.268251	0.458596					0.574051	0.594645	0.608375		0.0243392	0.190345	0.214684						0.0137298	0.364463
X	4.76	4.76	4.76	4.76	4.76	4.76	4.76	4.76	4.76	4.76
Y	2.38	2.38	2.38	2.38	2.38	2.38	2.38	2.38	2.38	2.38
Depth(Point 24)	0.273527	0.300363	0.488211					0.593057	0.609907	0.624885		0.0268355	0.187848	0.214684						0.0149779	0.351358
X	4.76	4.76	4.76	4.76	4.76	4.76	4.76	4.76	4.76	4.76
Y	4.76	4.76	4.76	4.76	4.76	4.76	4.76	4.76	4.76	4.76
Depth(Point 25)
											Average (mm)	0.0338787	0.175456	0.209335	0.0511747	0.0149779	0.0149779	0.00499265	0.0280837	0.0153346	0.343792
											Average (um)	33.8787	175.456	209.335	51.1747	14.9779	14.9779	4.99265	28.0837	15.3346	343.792
