# Supplementary material for: Multimodal imaging and functional analysis of the chick NMDA retinal damage model
Source: PLoS One. 2021 Sep 7;16(9):e0257148. doi: 10.1371/journal.pone.0257148 (PMC8423281; doi:10.1371/journal.pone.0257148)
Supplement: S1 File — (ZIP) [file pone.0257148.s004.zip › SD-OCT/C200727/003/D8-PWk2/C200727-003 D8PWk2 SDOCT Data Summary.xlsx]

## Sheet: 1st
OD	RNFL	IPL	RNFL+IPL	INL	OPL	ONL	ELM	PR Segments	RPE	TOTAL					RNFL	IPL	RNFL+IPL	INL	OPL	ONL	ELM	PR Segments	RPE	TOTAL
Radial	42.8536	83.6962	126.55	61.9921	10.8174	16.9889	6.93424	31.6895	19.9013	274.873				OD - Vehicle	45.7909	82.3464	128.137	61.1887	10.7833	16.9377	7.05895	32.0128	18.9054	274.795
Volumetric	48.7282	80.9966	129.725	60.3853	10.7493	16.8865	7.18367	32.3362	17.9096	274.716				OS - NMDA	45.6273	69.8798	114.675	25.2406	9.53457	17.0235	7.32255	29.5329	15.29	224.028
Ave	45.7909	82.3464	128.137	61.1887	10.7833	16.9377	7.05895	32.0128	18.9054	274.795
STDEV	4.15398	1.90892	2.24506	1.13616	0.0481788	0.0723749	0.176375	0.457285	1.4083	0.110897
OS
Radial	38.4157	75.1671	113.583	24.8939	10.332	19.6932	7.90503	29.6092	17.0582	223.074
Volumetric	52.8389	64.5924	115.767	25.5873	8.73714	14.3539	6.74008	29.4566	13.5218	224.981
Ave	45.6273	69.8798	114.675	25.2406	9.53457	17.0235	7.32255	29.5329	15.29	224.028
STDEV	10.1988	7.47745	1.54452	0.490325	1.12775	3.7755	0.823745	0.107871	2.50066	1.34839
OD	%RNFL	%IPL	%RNFL-IPL	%INL	%OPL	%ONL	%ELM	%PRS	%RPE
Radial	0.155903	0.30449	0.460394	0.22553	0.0393542	0.0618063	0.025227	0.115288	0.0724016
Volumetric	0.177376	0.294837	0.472214	0.21981	0.0391286	0.061469	0.0261494	0.117707	0.0651932
Ave	0.16664	0.299664	0.466304	0.22267	0.0392414	0.0616376	0.0256882	0.116498	0.0687974
STDEV	0.0151839	0.00682577	0.00835814	0.00404473	0.00015949	0.000238503	0.000652211	0.00171111	0.00509714
	1.51839	0.682577	0.835814	0.404473	0.015949	0.0238503	0.0652211	0.171111	0.509714
OS
Radial	0.17221	0.33696	0.50917	0.111595	0.0463164	0.088281	0.0354367	0.132732	0.0764688
Volumetric	0.234859	0.287101	0.514563	0.113731	0.038835	0.0638003	0.0299584	0.130929	0.0601017
Ave	0.203535	0.312031	0.511867	0.112663	0.0425757	0.0760406	0.0326976	0.131831	0.0682852				RNFL/Total	IPL/Total	RNFL+INL/Total	INL/Total	OPL/Total	ONL/Total	ERM/Total	PRS/Total	RPE/Total
STDEV	0.0442994	0.0352554	0.00381348	0.00151058	0.00529021	0.0173105	0.00387378	0.00127498	0.0115733			OD - Vehicle	16.664	29.9664	46.6304	22.267	3.92414	6.16376	2.56882	11.6498	6.87974
	4.42994	3.52554	0.381348	0.151058	0.529021	1.73105	0.387378	0.127498	1.15733			OS - NMDA	20.3535	31.2031	51.1867	11.2663	4.25757	7.60406	3.26976	13.1831	6.82852
Ratio	RNFL	IPL	RNFL+IPL	INL	OPL	ONL	ELM	PR Segments	RPE	TOTAL
NMDA/Control	1.2214	1.04127	1.09771	0.505964	1.08497	1.23367	1.27286	1.13162	0.992556	0.815255
Control/Control	1	1	1	1	1	1	1	1	1	1
