# Supplementary material for: Multimodal imaging and functional analysis of the chick NMDA retinal damage model
Source: PLoS One. 2021 Sep 7;16(9):e0257148. doi: 10.1371/journal.pone.0257148 (PMC8423281; doi:10.1371/journal.pone.0257148)
Supplement: S1 File — (ZIP) [file pone.0257148.s004.zip › SD-OCT/C200727/003/D8-PWk2/C200727-003_OD_R_14_0_REGAVG0000038/C200727-003 OD R D8Pwk2.xlsx]

## Sheet: Manual_PreDefineThreeByFourGrid
Bioptigen	X	Y	Depth(Point 1)	X	Y	Depth(Point 2)	X	Y	Depth(Point 3)	X	Y	Depth(Point 4)	X	Y	Depth(Point 5)	X	Y	Depth(Point 6)	X	Y	Depth(Point 7)	X	Y	Depth(Point 8)	X	Y	Depth(Point 9)
Inner RNFL	0	-3.5	0.434754	0	0	0.392317	0	3.5	0.394189	-2.475	-2.475	0.424145	-3.5	0	0.409791	2.475	2.475	0.397309	-2.475	2.475	0.406671	3.5	0	0.447236	2.475	-2.475	0.445988
Outer RNFL	0	-3.5	0.497162	0	0	0.429138	0	3.5	0.426641	-2.475	-2.475	0.484057	-3.5	0	0.473447	2.475	2.475	0.429138	-2.475	2.475	0.457845	3.5	0	0.467207	2.475	-2.475	0.473447
Outer IPL	0	-3.5	0.580165	0	0	0.517757	0	3.5	0.51214	-2.475	-2.475	0.562067	-3.5	0	0.543344	2.475	2.475	0.512764	-2.475	2.475	0.532735	3.5	0	0.560819	2.475	-2.475	0.569556
Outer INL	0	-3.5	0.639453	0	0	0.58703	0	3.5	0.574548	-2.475	-2.475	0.616986	-3.5	0	0.596391	2.475	2.475	0.578917	-2.475	2.475	0.584534	3.5	0	0.632588	2.475	-2.475	0.638829
Outer OPL	0	-3.5	0.65131	0	0	0.596391	0	3.5	0.58391	-2.475	-2.475	0.627595	-3.5	0	0.60388	2.475	2.475	0.591399	-2.475	2.475	0.597015	3.5	0	0.643197	2.475	-2.475	0.651935
Outer ONL	0	-3.5	0.667537	0	0	0.61449	0	3.5	0.601384	-2.475	-2.475	0.644446	-3.5	0	0.622603	2.475	2.475	0.607001	-2.475	2.475	0.612617	3.5	0	0.661296	2.475	-2.475	0.668161
Inner IS/OS	0	-3.5	0.674401	0	0	0.621979	0	3.5	0.609497	-2.475	-2.475	0.650686	-3.5	0	0.629468	2.475	2.475	0.613866	-2.475	2.475	0.618234	3.5	0	0.667537	2.475	-2.475	0.676274
Outer IS/OS	0	-3.5	0.689379	0	0	0.636957	0	3.5	0.625723	-2.475	-2.475	0.667537	-3.5	0	0.645694	2.475	2.475	0.629468	-2.475	2.475	0.633836	3.5	0	0.680642	2.475	-2.475	0.691876
ETPRS	0	-3.5	0.70623	0	0	0.654431	0	3.5	0.638829	-2.475	-2.475	0.679394	-3.5	0	0.662544	2.475	2.475	0.645694	-2.475	2.475	0.652559	3.5	0	0.699365	2.475	-2.475	0.708102
RPE	0	-3.5	0.724952	0	0	0.672529	0	3.5	0.657551	-2.475	-2.475	0.694372	-3.5	0	0.677522	2.475	2.475	0.666288	-2.475	2.475	0.670657	3.5	0	0.728697	2.475	-2.475	0.733689

## Sheet: Sheet1
Bioptigen	Inner RNFL	Outer RNFL	Outer IPL	Outer INL	Outer OPL	Outer ONL	Inner IS/OS	Outer IS/OS	ETPRS	RPE		RNFL	IPL	RNFL+IPL	INL	OPL	ONL	ELM	PR Segments	RPE	TOTAL
X	0	0	0	0	0	0	0	0	0	0
Y	-3.5	-3.5	-3.5	-3.5	-3.5	-3.5	-3.5	-3.5	-3.5	-3.5
Depth(Point 1)	0.434754	0.497162	0.580165	0.639453	0.65131	0.667537	0.674401	0.689379	0.70623	0.724952		0.0624081	0.0830028	0.145411	0.0592877	0.0118575	0.0162261	0.00686489	0.0318281	0.0187224	0.290198
X	0	0	0	0	0	0	0	0	0	0
Y	0	0	0	0	0	0	0	0	0	0
Depth(Point 2)	0.392317	0.429138	0.517757	0.58703	0.596391	0.61449	0.621979	0.636957	0.654431	0.672529		0.0368208	0.0886195	0.12544	0.069273	0.00936122	0.0180984	0.00748897	0.0324522	0.0180984	0.280212
X	0	0	0	0	0	0	0	0	0	0
Y	3.5	3.5	3.5	3.5	3.5	3.5	3.5	3.5	3.5	3.5
Depth(Point 3)	0.394189	0.426641	0.51214	0.574548	0.58391	0.601384	0.609497	0.625723	0.638829	0.657551		0.0324522	0.0854991	0.117951	0.0624081	0.00936122	0.0174743	0.00811306	0.0293318	0.0187224	0.263362
X	-2.475	-2.475	-2.475	-2.475	-2.475	-2.475	-2.475	-2.475	-2.475	-2.475
Y	-2.475	-2.475	-2.475	-2.475	-2.475	-2.475	-2.475	-2.475	-2.475	-2.475
Depth(Point 4)	0.424145	0.484057	0.562067	0.616986	0.627595	0.644446	0.650686	0.667537	0.679394	0.694372		0.0599118	0.0780102	0.137922	0.0549191	0.0106094	0.0168502	0.00624081	0.0287077	0.0149779	0.270227
X	-3.5	-3.5	-3.5	-3.5	-3.5	-3.5	-3.5	-3.5	-3.5	-3.5
Y	0	0	0	0	0	0	0	0	0	0
Depth(Point 5)	0.409791	0.473447	0.543344	0.596391	0.60388	0.622603	0.629468	0.645694	0.662544	0.677522		0.0636563	0.0698971	0.133553	0.0530469	0.00748897	0.0187224	0.00686489	0.0330763	0.0149779	0.267731
X	2.475	2.475	2.475	2.475	2.475	2.475	2.475	2.475	2.475	2.475
Y	2.475	2.475	2.475	2.475	2.475	2.475	2.475	2.475	2.475	2.475
Depth(Point 6)	0.397309	0.429138	0.512764	0.578917	0.591399	0.607001	0.613866	0.629468	0.645694	0.666288		0.0318281	0.0836269	0.115455	0.0661526	0.0124816	0.015602	0.00686489	0.0318281	0.0205947	0.268979
X	-2.475	-2.475	-2.475	-2.475	-2.475	-2.475	-2.475	-2.475	-2.475	-2.475
Y	2.475	2.475	2.475	2.475	2.475	2.475	2.475	2.475	2.475	2.475
Depth(Point 7)	0.406671	0.457845	0.532735	0.584534	0.597015	0.612617	0.618234	0.633836	0.652559	0.670657		0.0511747	0.0748897	0.126064	0.0517987	0.0124816	0.015602	0.00561673	0.0343245	0.0180984	0.263986
X	3.5	3.5	3.5	3.5	3.5	3.5	3.5	3.5	3.5	3.5
Y	0	0	0	0	0	0	0	0	0	0
Depth(Point 8)	0.447236	0.467207	0.560819	0.632588	0.643197	0.661296	0.667537	0.680642	0.699365	0.728697		0.0199706	0.0936122	0.113583	0.0717693	0.0106094	0.0180984	0.00624081	0.0318281	0.0293318	0.281461
X	2.475	2.475	2.475	2.475	2.475	2.475	2.475	2.475	2.475	2.475
Y	-2.475	-2.475	-2.475	-2.475	-2.475	-2.475	-2.475	-2.475	-2.475	-2.475
Depth(Point 9)	0.445988	0.473447	0.569556	0.638829	0.651935	0.668161	0.676274	0.691876	0.708102	0.733689		0.0274596	0.0961085	0.123568	0.069273	0.0131057	0.0162261	0.00811306	0.0318281	0.0255873	0.287701
											Average (mm)	0.0428536	0.0836962	0.12655	0.0619921	0.0108174	0.0169889	0.00693424	0.0316895	0.0199013	0.274873
											Average (um)	42.8536	83.6962	126.55	61.9921	10.8174	16.9889	6.93424	31.6895	19.9013	274.873
