# Supplementary material for: Multimodal imaging and functional analysis of the chick NMDA retinal damage model
Source: PLoS One. 2021 Sep 7;16(9):e0257148. doi: 10.1371/journal.pone.0257148 (PMC8423281; doi:10.1371/journal.pone.0257148)
Supplement: S1 File — (ZIP) [file pone.0257148.s004.zip › SD-OCT/C200727/003/D8-PWk2/C200727-003_OD_R_14_0_REGAVG0000038/Manual_PreDefineThreeByFourGridRadialRetina_1.csv]

Bioptigen	X	Y	Depth(Point 1)	X	Y	Depth(Point 2)	X	Y	Depth(Point 3)	X	Y	Depth(Point 4)	X	Y	Depth(Point 5)	X	Y	Depth(Point 6)	X	Y	Depth(Point 7)	X	Y	Depth(Point 8)	X	Y	Depth(Point 9)
Inner RNFL	0.000	-3.500	0.434754291702141	0.000	0.000	0.392316768240915	0.000	3.500	0.394189011923027	-2.475	-2.475	0.424144910836834	-3.500	0.000	0.409791042607302	2.475	2.475	0.397309418059882	-2.475	2.475	0.406670636470447	3.500	0.000	0.44723591624956	2.475	-2.475	0.445987753794818
Outer RNFL	0.000	-3.500	0.497162414439238	0.000	0.000	0.429137560655802	0.000	3.500	0.426641235746318	-2.475	-2.475	0.484056708664447	-3.500	0.000	0.473447327799141	2.475	2.475	0.429137560655802	-2.475	2.475	0.457845297114867	3.500	0.000	0.467206515525431	2.475	-2.475	0.473447327799141
Outer IPL	0.000	-3.500	0.580165217679577	0.000	0.000	0.51775709494248	0.000	3.500	0.512140363896141	-2.475	-2.475	0.562066862085819	-3.500	0.000	0.54334442526469	2.475	2.475	0.512764445123512	-2.475	2.475	0.532735044399383	3.500	0.000	0.560818699631077	2.475	-2.475	0.56955583681427
Outer INL	0.000	-3.500	0.639452934279819	0.000	0.000	0.587030111180658	0.000	3.500	0.574548486633238	-2.475	-2.475	0.616986010094464	-3.500	0.000	0.596391329591222	2.475	2.475	0.578917055224835	-2.475	2.475	0.584533786271174	3.500	0.000	0.632588040778738	2.475	-2.475	0.638828853052448
Outer OPL	0.000	-3.500	0.651310477599868	0.000	0.000	0.596391329591222	0.000	3.500	0.583909705043803	-2.475	-2.475	0.627595390959771	-3.500	0.000	0.603880304319674	2.475	2.475	0.591398679772254	-2.475	2.475	0.597015410818593	3.500	0.000	0.643197421644045	2.475	-2.475	0.651934558827239
Outer ONL	0.000	-3.500	0.667536589511513	0.000	0.000	0.61448968518498	0.000	3.500	0.60138397941019	-2.475	-2.475	0.644445584098787	-3.500	0.000	0.622602741140803	2.475	2.475	0.607000710456529	-2.475	2.475	0.612617441502867	3.500	0.000	0.661295777237803	2.475	-2.475	0.668160670738884
Inner IS/OS	0.000	-3.500	0.674401483012594	0.000	0.000	0.621978659913432	0.000	3.500	0.609497035366013	-2.475	-2.475	0.650686396372497	-3.500	0.000	0.629467634641884	2.475	2.475	0.613865603957609	-2.475	2.475	0.618234172549206	3.500	0.000	0.667536589511513	2.475	-2.475	0.676273726694706
Outer IS/OS	0.000	-3.500	0.689379432469497	0.000	0.000	0.636956609370335	0.000	3.500	0.625723147277658	-2.475	-2.475	0.667536589511513	-3.500	0.000	0.645693746553529	2.475	2.475	0.629467634641884	-2.475	2.475	0.63383620323348	3.500	0.000	0.680642295286303	2.475	-2.475	0.691875757378981
ETPRS	0.000	-3.500	0.706229625608513	0.000	0.000	0.654430883736722	0.000	3.500	0.638828853052448	-2.475	-2.475	0.679394132831561	-3.500	0.000	0.662543939692545	2.475	2.475	0.645693746553529	-2.475	2.475	0.65255864005461	3.500	0.000	0.699364732107432	2.475	-2.475	0.708101869290626
RPE	0.000	-3.500	0.724952062429642	0.000	0.000	0.672529239330481	0.000	3.500	0.657551289873577	-2.475	-2.475	0.694372082288465	-3.500	0.000	0.677521889149448	2.475	2.475	0.666288427056771	-2.475	2.475	0.670656995648368	3.500	0.000	0.728696549793868	2.475	-2.475	0.733689199612836
