# Supplementary material for: Multimodal imaging and functional analysis of the chick NMDA retinal damage model
Source: PLoS One. 2021 Sep 7;16(9):e0257148. doi: 10.1371/journal.pone.0257148 (PMC8423281; doi:10.1371/journal.pone.0257148)
Supplement: S1 File — (ZIP) [file pone.0257148.s004.zip › SD-OCT/C200727/003/D8-PWk2/C200727-003_OD_V_14X14_0_REGAVG0000042/C200727-003 OD V D8Pwk.xlsx]

## Sheet: Manual_PreDefineFiveByFiveGridR
Bioptigen	X	Y	Depth(Point 1)	X	Y	Depth(Point 2)	X	Y	Depth(Point 3)	X	Y	Depth(Point 4)	X	Y	Depth(Point 5)	X	Y	Depth(Point 6)	X	Y	Depth(Point 7)	X	Y	Depth(Point 8)	X	Y	Depth(Point 9)	X	Y	Depth(Point 10)	X	Y	Depth(Point 11)	X	Y	Depth(Point 12)	X	Y	Depth(Point 13)	X	Y	Depth(Point 14)	X	Y	Depth(Point 15)	X	Y	Depth(Point 16)	X
Inner RNFL	-5.519	-4.707		-5.519	-2.327		-5.519	-0.087		-5.519	2.293	0.204225	-5.519	4.673		-3.139	-4.707		-3.139	-2.327	0.00131811	-3.139	-0.087	0.194864	-3.139	2.293	0.189247	-3.139	4.673		-0.899	-4.707	0.178794	-0.899	-2.327		-0.899	-0.087	0.141193	-0.899	2.293		-0.899	4.673		1.481	-4.707		1.481
Outer RNFL	-5.519	-4.707		-5.519	-2.327		-5.519	-0.087		-5.519	2.293	0.259768	-5.519	4.673		-3.139	-4.707		-3.139	-2.327	0.0632692	-3.139	-0.087	0.226692	-3.139	2.293	0.234805	-3.139	4.673		-0.899	-4.707	0.240086	-0.899	-2.327		-0.899	-0.087	0.17739	-0.899	2.293		-0.899	4.673		1.481	-4.707		1.481
Outer IPL	-5.519	-4.707		-5.519	-2.327		-5.519	-0.087		-5.519	2.293	0.337779	-5.519	4.673		-3.139	-4.707		-3.139	-2.327	0.133788	-3.139	-0.087	0.322801	-3.139	2.293	0.318432	-3.139	4.673		-0.899	-4.707	0.30731	-0.899	-2.327		-0.899	-0.087	0.267881	-0.899	2.293		-0.899	4.673		1.481	-4.707		1.481
Outer INL	-5.519	-4.707		-5.519	-2.327		-5.519	-0.087		-5.519	2.293	0.402059	-5.519	4.673		-3.139	-4.707		-3.139	-2.327	0.18124	-3.139	-0.087	0.385833	-3.139	2.293		-3.139	4.673		-0.899	-4.707		-0.899	-2.327		-0.899	-0.087	0.334658	-0.899	2.293		-0.899	4.673		1.481	-4.707		1.481
Outer OPL	-5.519	-4.707		-5.519	-2.327		-5.519	-0.087		-5.519	2.293	0.410796	-5.519	4.673		-3.139	-4.707		-3.139	-2.327	0.191785	-3.139	-0.087	0.398314	-3.139	2.293		-3.139	4.673		-0.899	-4.707		-0.899	-2.327		-0.899	-0.087	0.345892	-0.899	2.293		-0.899	4.673		1.481	-4.707		1.481
Outer ONL	-5.519	-4.707		-5.519	-2.327		-5.519	-0.087		-5.519	2.293	0.430767	-5.519	4.673		-3.139	-4.707		-3.139	-2.327	0.206284	-3.139	-0.087	0.412668	-3.139	2.293	0.413292	-3.139	4.673		-0.899	-4.707	0.385737	-0.899	-2.327		-0.899	-0.087	0.364614	-0.899	2.293		-0.899	4.673		1.481	-4.707		1.481
Inner IS/OS	-5.519	-4.707		-5.519	-2.327		-5.519	-0.087		-5.519	2.293	0.438256	-5.519	4.673		-3.139	-4.707		-3.139	-2.327	0.211556	-3.139	-0.087	0.419533	-3.139	2.293	0.421405	-3.139	4.673		-0.899	-4.707	0.392987	-0.899	-2.327		-0.899	-0.087	0.372727	-0.899	2.293		-0.899	4.673		1.481	-4.707		1.481
Outer IS/OS	-5.519	-4.707		-5.519	-2.327		-5.519	-0.087		-5.519	2.293	0.451361	-5.519	4.673		-3.139	-4.707		-3.139	-2.327	0.228692	-3.139	-0.087	0.435135	-3.139	2.293	0.437008	-3.139	4.673		-0.899	-4.707	0.406827	-0.899	-2.327		-0.899	-0.087	0.387705	-0.899	2.293		-0.899	4.673		1.481	-4.707		1.481
ETPRS	-5.519	-4.707		-5.519	-2.327		-5.519	-0.087		-5.519	2.293	0.468212	-5.519	4.673		-3.139	-4.707		-3.139	-2.327	0.249122	-3.139	-0.087	0.451361	-3.139	2.293	0.453234	-3.139	4.673		-0.899	-4.707	0.424621	-0.899	-2.327		-0.899	-0.087	0.403931	-0.899	2.293		-0.899	4.673		1.481	-4.707		1.481
RPE	-5.519	-4.707		-5.519	-2.327		-5.519	-0.087		-5.519	2.293	0.493175	-5.519	4.673		-3.139	-4.707		-3.139	-2.327	0.26494	-3.139	-0.087	0.470084	-3.139	2.293	0.475701	-3.139	4.673		-0.899	-4.707	0.434507	-0.899	-2.327		-0.899	-0.087	0.419533	-0.899	2.293		-0.899	4.673		1.481	-4.707		1.481
[truncated: 26 more columns]

## Sheet: Sheet1
Bioptigen	Inner RNFL	Outer RNFL	Outer IPL	Outer INL	Outer OPL	Outer ONL	Inner IS/OS	Outer IS/OS	ETPRS	RPE		RNFL	IPL	RNFL+IPL	INL	OPL	ONL	ELM	PR Segments	RPE	TOTAL
X	-5.519	-5.519	-5.519	-5.519	-5.519	-5.519	-5.519	-5.519	-5.519	-5.519
Y	-4.707	-4.707	-4.707	-4.707	-4.707	-4.707	-4.707	-4.707	-4.707	-4.707
Depth(Point 1)
X	-5.519	-5.519	-5.519	-5.519	-5.519	-5.519	-5.519	-5.519	-5.519	-5.519
Y	-2.327	-2.327	-2.327	-2.327	-2.327	-2.327	-2.327	-2.327	-2.327	-2.327
Depth(Point 2)
X	-5.519	-5.519	-5.519	-5.519	-5.519	-5.519	-5.519	-5.519	-5.519	-5.519
Y	-0.087	-0.087	-0.087	-0.087	-0.087	-0.087	-0.087	-0.087	-0.087	-0.087
Depth(Point 3)
X	-5.519	-5.519	-5.519	-5.519	-5.519	-5.519	-5.519	-5.519	-5.519	-5.519
Y	2.293	2.293	2.293	2.293	2.293	2.293	2.293	2.293	2.293	2.293
Depth(Point 4)	0.204225	0.259768	0.337779	0.402059	0.410796	0.430767	0.438256	0.451361	0.468212	0.493175		0.0555432	0.0780102	0.133553	0.0642804	0.00873714	0.0199706	0.00748897	0.0299559	0.0249632	0.28895
X	-5.519	-5.519	-5.519	-5.519	-5.519	-5.519	-5.519	-5.519	-5.519	-5.519
Y	4.673	4.673	4.673	4.673	4.673	4.673	4.673	4.673	4.673	4.673
Depth(Point 5)
X	-3.139	-3.139	-3.139	-3.139	-3.139	-3.139	-3.139	-3.139	-3.139	-3.139
Y	-4.707	-4.707	-4.707	-4.707	-4.707	-4.707	-4.707	-4.707	-4.707	-4.707
Depth(Point 6)
X	-3.139	-3.139	-3.139	-3.139	-3.139	-3.139	-3.139	-3.139	-3.139	-3.139
Y	-2.327	-2.327	-2.327	-2.327	-2.327	-2.327	-2.327	-2.327	-2.327	-2.327
Depth(Point 7)	0.00131811	0.0632692	0.133788	0.18124	0.191785	0.206284	0.211556	0.228692	0.249122	0.26494		0.0619511	0.0705188	0.13247	0.0474519	0.0105449	0.0144992	0.00527243	0.0375661	0.0158173	0.263622
X	-3.139	-3.139	-3.139	-3.139	-3.139	-3.139	-3.139	-3.139	-3.139	-3.139
Y	-0.087	-0.087	-0.087	-0.087	-0.087	-0.087	-0.087	-0.087	-0.087	-0.087
Depth(Point 8)	0.194864	0.226692	0.322801	0.385833	0.398314	0.412668	0.419533	0.435135	0.451361	0.470084		0.0318281	0.0961085	0.127937	0.0630322	0.0124816	0.0143539	0.00686489	0.0318281	0.0187224	0.27522
X	-3.139	-3.139	-3.139	-3.139	-3.139	-3.139	-3.139	-3.139	-3.139	-3.139
Y	2.293	2.293	2.293	2.293	2.293	2.293	2.293	2.293	2.293	2.293
Depth(Point 9)	0.189247	0.234805	0.318432			0.413292	0.421405	0.437008	0.453234	0.475701		0.0455579	0.0836269	0.129185				0.00811306	0.0318281	0.0224669	0.286453
X	-3.139	-3.139	-3.139	-3.139	-3.139	-3.139	-3.139	-3.139	-3.139	-3.139
Y	4.673	4.673	4.673	4.673	4.673	4.673	4.673	4.673	4.673	4.673
Depth(Point 10)
X	-0.899	-0.899	-0.899	-0.899	-0.899	-0.899	-0.899	-0.899	-0.899	-0.899
Y	-4.707	-4.707	-4.707	-4.707	-4.707	-4.707	-4.707	-4.707	-4.707	-4.707
Depth(Point 11)	0.178794	0.240086	0.30731			0.385737	0.392987	0.406827	0.424621	0.434507		0.061292	0.0672235	0.128516				0.0072496	0.0316346	0.00988581	0.255713
X	-0.899	-0.899	-0.899	-0.899	-0.899	-0.899	-0.899	-0.899	-0.899	-0.899
Y	-2.327	-2.327	-2.327	-2.327	-2.327	-2.327	-2.327	-2.327	-2.327	-2.327
Depth(Point 12)
X	-0.899	-0.899	-0.899	-0.899	-0.899	-0.899	-0.899	-0.899	-0.899	-0.899
Y	-0.087	-0.087	-0.087	-0.087	-0.087	-0.087	-0.087	-0.087	-0.087	-0.087
Depth(Point 13)	0.141193	0.17739	0.267881	0.334658	0.345892	0.364614	0.372727	0.387705	0.403931	0.419533		0.0361967	0.0904918	0.126688	0.0667767	0.0112335	0.0187224	0.00811306	0.0312041	0.015602	0.27834
X	-0.899	-0.899	-0.899	-0.899	-0.899	-0.899	-0.899	-0.899	-0.899	-0.899
Y	2.293	2.293	2.293	2.293	2.293	2.293	2.293	2.293	2.293	2.293
Depth(Point 14)
X	-0.899	-0.899	-0.899	-0.899	-0.899	-0.899	-0.899	-0.899	-0.899	-0.899
Y	4.673	4.673	4.673	4.673	4.673	4.673	4.673	4.673	4.673	4.673
Depth(Point 15)
X	1.481	1.481	1.481	1.481	1.481	1.481	1.481	1.481	1.481	1.481
Y	-4.707	-4.707	-4.707	-4.707	-4.707	-4.707	-4.707	-4.707	-4.707	-4.707
Depth(Point 16)
X	1.481	1.481	1.481	1.481	1.481	1.481	1.481	1.481	1.481	1.481
Y	-2.327	-2.327	-2.327	-2.327	-2.327	-2.327	-2.327	-2.327	-2.327	-2.327
Depth(Point 17)
X	1.481	1.481	1.481	1.481	1.481	1.481	1.481	1.481	1.481	1.481
Y	-0.087	-0.087	-0.087	-0.087	-0.087	-0.087	-0.087	-0.087	-0.087	-0.087
Depth(Point 18)
X	1.481	1.481	1.481	1.481	1.481	1.481	1.481	1.481	1.481	1.481
Y	2.293	2.293	2.293	2.293	2.293	2.293	2.293	2.293	2.293	2.293
Depth(Point 19)
X	1.481	1.481	1.481	1.481	1.481	1.481	1.481	1.481	1.481	1.481
Y	4.673	4.673	4.673	4.673	4.673	4.673	4.673	4.673	4.673	4.673
Depth(Point 20)
X	3.861	3.861	3.861	3.861	3.861	3.861	3.861	3.861	3.861	3.861
Y	-4.707	-4.707	-4.707	-4.707	-4.707	-4.707	-4.707	-4.707	-4.707	-4.707
Depth(Point 21)
X	3.861	3.861	3.861	3.861	3.861	3.861	3.861	3.861	3.861	3.861
Y	-2.327	-2.327	-2.327	-2.327	-2.327	-2.327	-2.327	-2.327	-2.327	-2.327
Depth(Point 22)
X	3.861	3.861	3.861	3.861	3.861	3.861	3.861	3.861	3.861	3.861
Y	-0.087	-0.087	-0.087	-0.087	-0.087	-0.087	-0.087	-0.087	-0.087	-0.087
Depth(Point 23)
X	3.861	3.861	3.861	3.861	3.861	3.861	3.861	3.861	3.861	3.861
Y	2.293	2.293	2.293	2.293	2.293	2.293	2.293	2.293	2.293	2.293
Depth(Point 24)
X	3.861	3.861	3.861	3.861	3.861	3.861	3.861	3.861	3.861	3.861
Y	4.673	4.673	4.673	4.673	4.673	4.673	4.673	4.673	4.673	4.673
Depth(Point 25)
											Average (mm)	0.0487282	0.0809966	0.129725	0.0603853	0.0107493	0.0168865	0.00718367	0.0323362	0.0179096	0.274716
											Average (um)	48.7282	80.9966	129.725	60.3853	10.7493	16.8865	7.18367	32.3362	17.9096	274.716
