# Supplementary material for: Multimodal imaging and functional analysis of the chick NMDA retinal damage model
Source: PLoS One. 2021 Sep 7;16(9):e0257148. doi: 10.1371/journal.pone.0257148 (PMC8423281; doi:10.1371/journal.pone.0257148)
Supplement: S1 File — (ZIP) [file pone.0257148.s004.zip › SD-OCT/C200727/003/D8-PWk2/C200727-003_OD_V_14X14_0_REGAVG0000042/Manual_PreDefineFiveByFiveGridRectangularRetina_1.csv]

Bioptigen	X	Y	Depth(Point 1)	X	Y	Depth(Point 2)	X	Y	Depth(Point 3)	X	Y	Depth(Point 4)	X	Y	Depth(Point 5)	X	Y	Depth(Point 6)	X	Y	Depth(Point 7)	X	Y	Depth(Point 8)	X	Y	Depth(Point 9)	X	Y	Depth(Point 10)	X	Y	Depth(Point 11)	X	Y	Depth(Point 12)	X	Y	Depth(Point 13)	X	Y	Depth(Point 14)	X	Y	Depth(Point 15)	X	Y	Depth(Point 16)	X
Inner RNFL	-5.519	-4.707		-5.519	-2.327		-5.519	-0.087		-5.519	2.293	0.20422520554937	-5.519	4.673		-3.139	-4.707		-3.139	-2.327	0.00131810844649301	-3.139	-0.087	0.194863987138805	-3.139	2.293	0.189247256092467	-3.139	4.673		-0.899	-4.707	0.178794178487044	-0.899	-2.327		-0.899	-0.087	0.141193001584902	-0.899	2.293		-0.899	4.673		1.481	-4.707		1.481
Outer RNFL	-5.519	-4.707		-5.519	-2.327		-5.519	-0.087		-5.519	2.293	0.259768434785386	-5.519	4.673		-3.139	-4.707		-3.139	-2.327	0.0632692054316634	-3.139	-0.087	0.226692129734725	-3.139	2.293	0.234805185690548	-3.139	4.673		-0.899	-4.707	0.240086221248968	-0.899	-2.327		-0.899	-0.087	0.177389712772418	-0.899	2.293		-0.899	4.673		1.481	-4.707		1.481
Outer IPL	-5.519	-4.707		-5.519	-2.327		-5.519	-0.087		-5.519	2.293	0.337778588206758	-5.519	4.673		-3.139	-4.707		-3.139	-2.327	0.133788007319038	-3.139	-0.087	0.322800638749855	-3.139	2.293	0.318432070158258	-3.139	4.673		-0.899	-4.707	0.30730975202011	-0.899	-2.327		-0.899	-0.087	0.267881490741209	-0.899	2.293		-0.899	4.673		1.481	-4.707		1.481
Outer INL	-5.519	-4.707		-5.519	-2.327		-5.519	-0.087		-5.519	2.293	0.402058954625968	-5.519	4.673		-3.139	-4.707		-3.139	-2.327	0.181239911392786	-3.139	-0.087	0.385832842714323	-3.139	2.293		-3.139	4.673		-0.899	-4.707		-0.899	-2.327		-0.899	-0.087	0.334658182069903	-0.899	2.293		-0.899	4.673		1.481	-4.707		1.481
Outer OPL	-5.519	-4.707		-5.519	-2.327		-5.519	-0.087		-5.519	2.293	0.410796091809161	-5.519	4.673		-3.139	-4.707		-3.139	-2.327	0.19178477896473	-3.139	-0.087	0.398314467261742	-3.139	2.293		-3.139	4.673		-0.899	-4.707		-0.899	-2.327		-0.899	-0.087	0.34589164416258	-0.899	2.293		-0.899	4.673		1.481	-4.707		1.481
Outer ONL	-5.519	-4.707		-5.519	-2.327		-5.519	-0.087		-5.519	2.293	0.430766691085032	-5.519	4.673		-3.139	-4.707		-3.139	-2.327	0.206283971876152	-3.139	-0.087	0.412668335491274	-3.139	2.293	0.413292416718645	-3.139	4.673		-0.899	-4.707	0.385737204586443	-0.899	-2.327		-0.899	-0.087	0.36461408098371	-0.899	2.293		-0.899	4.673		1.481	-4.707		1.481
Inner IS/OS	-5.519	-4.707		-5.519	-2.327		-5.519	-0.087		-5.519	2.293	0.438255665813484	-5.519	4.673		-3.139	-4.707		-3.139	-2.327	0.211556405662124	-3.139	-0.087	0.419533228992355	-3.139	2.293	0.421405472674468	-3.139	4.673		-0.899	-4.707	0.392986801042154	-0.899	-2.327		-0.899	-0.087	0.372727136939532	-0.899	2.293		-0.899	4.673		1.481	-4.707		1.481
Outer IS/OS	-5.519	-4.707		-5.519	-2.327		-5.519	-0.087		-5.519	2.293	0.451361371588275	-5.519	4.673		-3.139	-4.707		-3.139	-2.327	0.228691815466533	-3.139	-0.087	0.435135259676629	-3.139	2.293	0.437007503358742	-3.139	4.673		-0.899	-4.707	0.406826939730331	-0.899	-2.327		-0.899	-0.087	0.387705086396435	-0.899	2.293		-0.899	4.673		1.481	-4.707		1.481
ETPRS	-5.519	-4.707		-5.519	-2.327		-5.519	-0.087		-5.519	2.293	0.468211564727291	-5.519	4.673		-3.139	-4.707		-3.139	-2.327	0.249122496387174	-3.139	-0.087	0.451361371588275	-3.139	2.293	0.453233615270387	-3.139	4.673		-0.899	-4.707	0.424621403757986	-0.899	-2.327		-0.899	-0.087	0.403931198308081	-0.899	2.293		-0.899	4.673		1.481	-4.707		1.481
RPE	-5.519	-4.707		-5.519	-2.327		-5.519	-0.087		-5.519	2.293	0.49317481382213	-5.519	4.673		-3.139	-4.707		-3.139	-2.327	0.26493979774509	-3.139	-0.087	0.470083808409404	-3.139	2.293	0.475700539455742	-3.139	4.673		-0.899	-4.707	0.434507217106683	-0.899	-2.327		-0.899	-0.087	0.419533228992355	-0.899	2.293		-0.899	4.673		1.481	-4.707		1.481
[truncated: 26 more columns]
