# Supplementary material for: Multimodal imaging and functional analysis of the chick NMDA retinal damage model
Source: PLoS One. 2021 Sep 7;16(9):e0257148. doi: 10.1371/journal.pone.0257148 (PMC8423281; doi:10.1371/journal.pone.0257148)
Supplement: S1 File — (ZIP) [file pone.0257148.s004.zip › SD-OCT/C200727/003/D8-PWk2/C200727-003_OS_R_14_0_REGAVG0000027/C200727-003 OS R D8Pwk2.xlsx]

## Sheet: Manual_PreDefineThreeByFourGrid
Bioptigen	X	Y	Depth(Point 1)	X	Y	Depth(Point 2)	X	Y	Depth(Point 3)	X	Y	Depth(Point 4)	X	Y	Depth(Point 5)	X	Y	Depth(Point 6)	X	Y	Depth(Point 7)	X	Y	Depth(Point 8)	X	Y	Depth(Point 9)
Inner RNFL	0	-3.5	0.329411	0	0	0.325666	0	3.5	0.364984	-2.475	-2.475	0.301951	-3.5	0	0.330035	2.475	2.475	0.363735	-2.475	2.475	0.318801	3.5	0	0.371224	2.475	-2.475	0.35375
Outer RNFL	0	-3.5	0.360615	0	0	0.372472	0	3.5	0.40118	-2.475	-2.475	0.334404	-3.5	0	0.376841	2.475	2.475	0.393067	-2.475	2.475	0.373721	3.5	0	0.403677	2.475	-2.475	0.389323
Outer IPL	0	-3.5	0.44237	0	0	0.438625	0	3.5	0.47607	-2.475	-2.475	0.413038	-3.5	0	0.444242	2.475	2.475	0.478566	-2.475	2.475	0.44237	3.5	0	0.484183	2.475	-2.475	0.46234
Outer INL	0	-3.5	0.460468	0	0	0.465461	0	3.5	0.508522	-2.475	-2.475	0.433632	-3.5	0	0.467957	2.475	2.475	0.502905	-2.475	2.475	0.466709	3.5	0	0.510394	2.475	-2.475	0.4898
Outer OPL	0	-3.5	0.471077	0	0	0.475446	0	3.5	0.514763	-2.475	-2.475	0.443618	-3.5	0	0.477318	2.475	2.475	0.516011	-2.475	2.475	0.477942	3.5	0	0.522876	2.475	-2.475	0.499785
Outer ONL	0	-3.5	0.491672	0	0	0.494792	0	3.5	0.539102	-2.475	-2.475	0.46234	-3.5	0	0.494168	2.475	2.475	0.53723	-2.475	2.475	0.492296	3.5	0	0.544095	2.475	-2.475	0.52038
Inner IS/OS	0	-3.5	0.499161	0	0	0.502905	0	3.5	0.547215	-2.475	-2.475	0.468581	-3.5	0	0.50353	2.475	2.475	0.543471	-2.475	2.475	0.501657	3.5	0	0.55096	2.475	-2.475	0.529741
Outer IS/OS	0	-3.5	0.515387	0	0	0.517259	0	3.5	0.559697	-2.475	-2.475	0.482935	-3.5	0	0.517883	2.475	2.475	0.555952	-2.475	2.475	0.511643	3.5	0	0.564689	2.475	-2.475	0.543471
ETPRS	0	-3.5	0.532237	0	0	0.531613	0	3.5	0.575299	-2.475	-2.475	0.499161	-3.5	0	0.532237	2.475	2.475	0.572803	-2.475	2.475	0.531613	3.5	0	0.579043	2.475	-2.475	0.559697
RPE	0	-3.5	0.543471	0	0	0.552208	0	3.5	0.594021	-2.475	-2.475	0.521004	-3.5	0	0.547215	2.475	2.475	0.589029	-2.475	2.475	0.545343	3.5	0	0.595894	2.475	-2.475	0.579043

## Sheet: Sheet1
Bioptigen	Inner RNFL	Outer RNFL	Outer IPL	Outer INL	Outer OPL	Outer ONL	Inner IS/OS	Outer IS/OS	ETPRS	RPE		RNFL	IPL	RNFL+IPL	INL	OPL	ONL	ELM	PR Segments	RPE	TOTAL
X	0	0	0	0	0	0	0	0	0	0
Y	-3.5	-3.5	-3.5	-3.5	-3.5	-3.5	-3.5	-3.5	-3.5	-3.5
Depth(Point 1)	0.329411	0.360615	0.44237	0.460468	0.471077	0.491672	0.499161	0.515387	0.532237	0.543471		0.0312041	0.0817546	0.112959	0.0180984	0.0106094	0.0205947	0.00748897	0.0330763	0.0112335	0.21406
X	0	0	0	0	0	0	0	0	0	0
Y	0	0	0	0	0	0	0	0	0	0
Depth(Point 2)	0.325666	0.372472	0.438625	0.465461	0.475446	0.494792	0.502905	0.517259	0.531613	0.552208		0.0468061	0.0661526	0.112959	0.0268355	0.0099853	0.0193465	0.00811306	0.0287077	0.0205947	0.226541
X	0	0	0	0	0	0	0	0	0	0
Y	3.5	3.5	3.5	3.5	3.5	3.5	3.5	3.5	3.5	3.5
Depth(Point 3)	0.364984	0.40118	0.47607	0.508522	0.514763	0.539102	0.547215	0.559697	0.575299	0.594021		0.0361967	0.0748897	0.111086	0.0324522	0.00624081	0.0243392	0.00811306	0.0280837	0.0187224	0.229038
X	-2.475	-2.475	-2.475	-2.475	-2.475	-2.475	-2.475	-2.475	-2.475	-2.475
Y	-2.475	-2.475	-2.475	-2.475	-2.475	-2.475	-2.475	-2.475	-2.475	-2.475
Depth(Point 4)	0.301951	0.334404	0.413038	0.433632	0.443618	0.46234	0.468581	0.482935	0.499161	0.521004		0.0324522	0.0786342	0.111086	0.0205947	0.0099853	0.0187224	0.00624081	0.03058	0.0218428	0.219053
X	-3.5	-3.5	-3.5	-3.5	-3.5	-3.5	-3.5	-3.5	-3.5	-3.5
Y	0	0	0	0	0	0	0	0	0	0
Depth(Point 5)	0.330035	0.376841	0.444242	0.467957	0.477318	0.494168	0.50353	0.517883	0.532237	0.547215		0.0468061	0.0674008	0.114207	0.0237151	0.00936122	0.0168502	0.00936122	0.0287077	0.0149779	0.21718
X	2.475	2.475	2.475	2.475	2.475	2.475	2.475	2.475	2.475	2.475
Y	2.475	2.475	2.475	2.475	2.475	2.475	2.475	2.475	2.475	2.475
Depth(Point 6)	0.363735	0.393067	0.478566	0.502905	0.516011	0.53723	0.543471	0.555952	0.572803	0.589029		0.0293318	0.0854991	0.114831	0.0243392	0.0131057	0.0212188	0.00624081	0.0293318	0.0162261	0.225293
X	-2.475	-2.475	-2.475	-2.475	-2.475	-2.475	-2.475	-2.475	-2.475	-2.475
Y	2.475	2.475	2.475	2.475	2.475	2.475	2.475	2.475	2.475	2.475
Depth(Point 7)	0.318801	0.373721	0.44237	0.466709	0.477942	0.492296	0.501657	0.511643	0.531613	0.545343		0.0549191	0.0686489	0.123568	0.0243392	0.0112335	0.0143539	0.00936122	0.0299559	0.0137298	0.226541
X	3.5	3.5	3.5	3.5	3.5	3.5	3.5	3.5	3.5	3.5
Y	0	0	0	0	0	0	0	0	0	0
Depth(Point 8)	0.371224	0.403677	0.484183	0.510394	0.522876	0.544095	0.55096	0.564689	0.579043	0.595894		0.0324522	0.0805065	0.112959	0.0262114	0.0124816	0.0212188	0.00686489	0.0280837	0.0168502	0.224669
X	2.475	2.475	2.475	2.475	2.475	2.475	2.475	2.475	2.475	2.475
Y	-2.475	-2.475	-2.475	-2.475	-2.475	-2.475	-2.475	-2.475	-2.475	-2.475
Depth(Point 9)	0.35375	0.389323	0.46234	0.4898	0.499785	0.52038	0.529741	0.543471	0.559697	0.579043		0.0355726	0.0730175	0.10859	0.0274596	0.0099853	0.0205947	0.00936122	0.0299559	0.0193465	0.225293
											Average (mm)	0.0384157	0.0751671	0.113583	0.0248939	0.010332	0.0196932	0.00790503	0.0296092	0.0170582	0.223074
											Average (um)	38.4157	75.1671	113.583	24.8939	10.332	19.6932	7.90503	29.6092	17.0582	223.074
