# Supplementary material for: Multimodal imaging and functional analysis of the chick NMDA retinal damage model
Source: PLoS One. 2021 Sep 7;16(9):e0257148. doi: 10.1371/journal.pone.0257148 (PMC8423281; doi:10.1371/journal.pone.0257148)
Supplement: S1 File — (ZIP) [file pone.0257148.s004.zip › SD-OCT/C200727/003/D8-PWk2/C200727-003_OS_R_14_0_REGAVG0000027/Manual_PreDefineThreeByFourGridRadialRetina_1.csv]

Bioptigen	X	Y	Depth(Point 1)	X	Y	Depth(Point 2)	X	Y	Depth(Point 3)	X	Y	Depth(Point 4)	X	Y	Depth(Point 5)	X	Y	Depth(Point 6)	X	Y	Depth(Point 7)	X	Y	Depth(Point 8)	X	Y	Depth(Point 9)
Inner RNFL	0.000	-3.500	0.329410874513978	0.000	0.000	0.325666387149752	0.000	3.500	0.364983504474123	-2.475	-2.475	0.301951300509655	-3.500	0.000	0.330034955741349	2.475	2.475	0.363735342019381	-2.475	2.475	0.318801493648671	3.500	0.000	0.371224316747833	2.475	-2.475	0.353750042381445
Outer RNFL	0.000	-3.500	0.360614935882526	0.000	0.000	0.372472479202575	0.000	3.500	0.401180215661639	-2.475	-2.475	0.334403524332945	-3.500	0.000	0.376841047794171	2.475	2.475	0.393067159705817	-2.475	2.475	0.373720641657316	3.500	0.000	0.403676540571123	2.475	-2.475	0.389322672341591
Outer IPL	0.000	-3.500	0.442369576668123	0.000	0.000	0.438625089303897	0.000	3.500	0.476069962946156	-2.475	-2.475	0.413037758981688	-3.500	0.000	0.444241820350236	2.475	2.475	0.47856628785564	-2.475	2.475	0.442369576668123	3.500	0.000	0.484183018901978	2.475	-2.475	0.462340175943994
Outer INL	0.000	-3.500	0.460467932261881	0.000	0.000	0.465460582080849	0.000	3.500	0.508522186769446	-2.475	-2.475	0.43363243948493	-3.500	0.000	0.467956906990333	2.475	2.475	0.502905455723108	-2.475	2.475	0.466708744535591	3.500	0.000	0.510394430451559	2.475	-2.475	0.489799749948317
Outer OPL	0.000	-3.500	0.471077313127188	0.000	0.000	0.475445881718785	0.000	3.500	0.514762999043156	-2.475	-2.475	0.443617739122865	-3.500	0.000	0.477318125400898	2.475	2.475	0.516011161497898	-2.475	2.475	0.477942206628269	3.500	0.000	0.522876054998979	2.475	-2.475	0.499785049586253
Outer ONL	0.000	-3.500	0.49167199363043	0.000	0.000	0.494792399767285	0.000	3.500	0.539102166910624	-2.475	-2.475	0.462340175943994	-3.500	0.000	0.494168318539914	2.475	2.475	0.537229923228511	-2.475	2.475	0.492296074857801	3.500	0.000	0.544094816729591	2.475	-2.475	0.520379730089495
Inner IS/OS	0.000	-3.500	0.499160968358882	0.000	0.000	0.502905455723108	0.000	3.500	0.547215222866446	-2.475	-2.475	0.468580988217704	-3.500	0.000	0.503529536950478	2.475	2.475	0.543470735502221	-2.475	2.475	0.501657293268366	3.500	0.000	0.550959710230672	2.475	-2.475	0.529740948500059
Outer IS/OS	0.000	-3.500	0.515387080270527	0.000	0.000	0.51725932395264	0.000	3.500	0.559696847413866	-2.475	-2.475	0.482934856447236	-3.500	0.000	0.517883405180011	2.475	2.475	0.55595236004964	-2.475	2.475	0.511642592906301	3.500	0.000	0.564689497232834	2.475	-2.475	0.543470735502221
ETPRS	0.000	-3.500	0.532237273409543	0.000	0.000	0.531613192182172	0.000	3.500	0.57529887809814	-2.475	-2.475	0.499160968358882	-3.500	0.000	0.532237273409543	2.475	2.475	0.572802553188656	-2.475	2.475	0.531613192182172	3.500	0.000	0.579043365462366	2.475	-2.475	0.559696847413866
RPE	0.000	-3.500	0.543470735502221	0.000	0.000	0.552207872685414	0.000	3.500	0.594021314919269	-2.475	-2.475	0.521003811316866	-3.500	0.000	0.547215222866446	2.475	2.475	0.589028665100302	-2.475	2.475	0.545342979184334	3.500	0.000	0.595893558601382	2.475	-2.475	0.579043365462366
