# Supplementary material for: Multimodal imaging and functional analysis of the chick NMDA retinal damage model
Source: PLoS One. 2021 Sep 7;16(9):e0257148. doi: 10.1371/journal.pone.0257148 (PMC8423281; doi:10.1371/journal.pone.0257148)
Supplement: S1 File — (ZIP) [file pone.0257148.s004.zip › SD-OCT/C200727/003/D8-PWk2/C200727-003_OS_V_14X14_0_REGAVG0000031/C200727-003 OSV D8Pwk2.xlsx]

## Sheet: Manual_PreDefineFiveByFiveGridR
Bioptigen	X	Y	Depth(Point 1)	X	Y	Depth(Point 2)	X	Y	Depth(Point 3)	X	Y	Depth(Point 4)	X	Y	Depth(Point 5)	X	Y	Depth(Point 6)	X	Y	Depth(Point 7)	X	Y	Depth(Point 8)	X	Y	Depth(Point 9)	X	Y	Depth(Point 10)	X	Y	Depth(Point 11)	X	Y	Depth(Point 12)	X	Y	Depth(Point 13)	X	Y	Depth(Point 14)	X	Y	Depth(Point 15)	X	Y	Depth(Point 16)	X
Inner RNFL	-4.17	-4.707		-4.17	-2.327		-4.17	-0.087		-4.17	2.293		-4.17	4.673		-1.79	-4.707		-1.79	-2.327		-1.79	-0.087		-1.79	2.293		-1.79	4.673		0.45	-4.707	0.16156	0.45	-2.327		0.45	-0.087		0.45	2.293		0.45	4.673		2.83	-4.707	0.157475	2.83
Outer RNFL	-4.17	-4.707		-4.17	-2.327		-4.17	-0.087		-4.17	2.293		-4.17	4.673		-1.79	-4.707		-1.79	-2.327		-1.79	-0.087		-1.79	2.293		-1.79	4.673		0.45	-4.707	0.212735	0.45	-2.327		0.45	-0.087		0.45	2.293		0.45	4.673		2.83	-4.707	0.216763	2.83
Outer IPL	-4.17	-4.707		-4.17	-2.327		-4.17	-0.087		-4.17	2.293		-4.17	4.673		-1.79	-4.707		-1.79	-2.327		-1.79	-0.087		-1.79	2.293		-1.79	4.673		0.45	-4.707	0.276391	0.45	-2.327		0.45	-0.087		0.45	2.293		0.45	4.673		2.83	-4.707	0.281044	2.83
Outer INL	-4.17	-4.707		-4.17	-2.327		-4.17	-0.087		-4.17	2.293		-4.17	4.673		-1.79	-4.707		-1.79	-2.327		-1.79	-0.087		-1.79	2.293		-1.79	4.673		0.45	-4.707	0.301978	0.45	-2.327		0.45	-0.087		0.45	2.293		0.45	4.673		2.83	-4.707		2.83
Outer OPL	-4.17	-4.707		-4.17	-2.327		-4.17	-0.087		-4.17	2.293		-4.17	4.673		-1.79	-4.707		-1.79	-2.327		-1.79	-0.087		-1.79	2.293		-1.79	4.673		0.45	-4.707	0.310716	0.45	-2.327		0.45	-0.087		0.45	2.293		0.45	4.673		2.83	-4.707		2.83
Outer ONL	-4.17	-4.707		-4.17	-2.327		-4.17	-0.087		-4.17	2.293		-4.17	4.673		-1.79	-4.707		-1.79	-2.327		-1.79	-0.087		-1.79	2.293		-1.79	4.673		0.45	-4.707	0.325069	0.45	-2.327		0.45	-0.087		0.45	2.293		0.45	4.673		2.83	-4.707	0.330346	2.83
Inner IS/OS	-4.17	-4.707		-4.17	-2.327		-4.17	-0.087		-4.17	2.293		-4.17	4.673		-1.79	-4.707		-1.79	-2.327		-1.79	-0.087		-1.79	2.293		-1.79	4.673		0.45	-4.707	0.331934	0.45	-2.327		0.45	-0.087		0.45	2.293		0.45	4.673		2.83	-4.707	0.335339	2.83
Outer IS/OS	-4.17	-4.707		-4.17	-2.327		-4.17	-0.087		-4.17	2.293		-4.17	4.673		-1.79	-4.707		-1.79	-2.327		-1.79	-0.087		-1.79	2.293		-1.79	4.673		0.45	-4.707	0.347536	0.45	-2.327		0.45	-0.087		0.45	2.293		0.45	4.673		2.83	-4.707	0.34782	2.83
ETPRS	-4.17	-4.707		-4.17	-2.327		-4.17	-0.087		-4.17	2.293		-4.17	4.673		-1.79	-4.707		-1.79	-2.327		-1.79	-0.087		-1.79	2.293		-1.79	4.673		0.45	-4.707	0.363763	0.45	-2.327		0.45	-0.087		0.45	2.293		0.45	4.673		2.83	-4.707	0.36155	2.83
RPE	-4.17	-4.707		-4.17	-2.327		-4.17	-0.087		-4.17	2.293		-4.17	4.673		-1.79	-4.707		-1.79	-2.327		-1.79	-0.087		-1.79	2.293		-1.79	4.673		0.45	-4.707	0.3725	0.45	-2.327		0.45	-0.087		0.45	2.293		0.45	4.673		2.83	-4.707	0.376528	2.83
[truncated: 26 more columns]

## Sheet: Sheet1
Bioptigen	Inner RNFL	Outer RNFL	Outer IPL	Outer INL	Outer OPL	Outer ONL	Inner IS/OS	Outer IS/OS	ETPRS	RPE		RNFL	IPL	RNFL+IPL	INL	OPL	ONL	ELM	PR Segments	RPE	TOTAL
X	-4.17	-4.17	-4.17	-4.17	-4.17	-4.17	-4.17	-4.17	-4.17	-4.17
Y	-4.707	-4.707	-4.707	-4.707	-4.707	-4.707	-4.707	-4.707	-4.707	-4.707
Depth(Point 1)
X	-4.17	-4.17	-4.17	-4.17	-4.17	-4.17	-4.17	-4.17	-4.17	-4.17
Y	-2.327	-2.327	-2.327	-2.327	-2.327	-2.327	-2.327	-2.327	-2.327	-2.327
Depth(Point 2)
X	-4.17	-4.17	-4.17	-4.17	-4.17	-4.17	-4.17	-4.17	-4.17	-4.17
Y	-0.087	-0.087	-0.087	-0.087	-0.087	-0.087	-0.087	-0.087	-0.087	-0.087
Depth(Point 3)
X	-4.17	-4.17	-4.17	-4.17	-4.17	-4.17	-4.17	-4.17	-4.17	-4.17
Y	2.293	2.293	2.293	2.293	2.293	2.293	2.293	2.293	2.293	2.293
Depth(Point 4)
X	-4.17	-4.17	-4.17	-4.17	-4.17	-4.17	-4.17	-4.17	-4.17	-4.17
Y	4.673	4.673	4.673	4.673	4.673	4.673	4.673	4.673	4.673	4.673
Depth(Point 5)
X	-1.79	-1.79	-1.79	-1.79	-1.79	-1.79	-1.79	-1.79	-1.79	-1.79
Y	-4.707	-4.707	-4.707	-4.707	-4.707	-4.707	-4.707	-4.707	-4.707	-4.707
Depth(Point 6)
X	-1.79	-1.79	-1.79	-1.79	-1.79	-1.79	-1.79	-1.79	-1.79	-1.79
Y	-2.327	-2.327	-2.327	-2.327	-2.327	-2.327	-2.327	-2.327	-2.327	-2.327
Depth(Point 7)
X	-1.79	-1.79	-1.79	-1.79	-1.79	-1.79	-1.79	-1.79	-1.79	-1.79
Y	-0.087	-0.087	-0.087	-0.087	-0.087	-0.087	-0.087	-0.087	-0.087	-0.087
Depth(Point 8)
X	-1.79	-1.79	-1.79	-1.79	-1.79	-1.79	-1.79	-1.79	-1.79	-1.79
Y	2.293	2.293	2.293	2.293	2.293	2.293	2.293	2.293	2.293	2.293
Depth(Point 9)
X	-1.79	-1.79	-1.79	-1.79	-1.79	-1.79	-1.79	-1.79	-1.79	-1.79
Y	4.673	4.673	4.673	4.673	4.673	4.673	4.673	4.673	4.673	4.673
Depth(Point 10)
X	0.45	0.45	0.45	0.45	0.45	0.45	0.45	0.45	0.45	0.45
Y	-4.707	-4.707	-4.707	-4.707	-4.707	-4.707	-4.707	-4.707	-4.707	-4.707
Depth(Point 11)	0.16156	0.212735	0.276391	0.301978	0.310716	0.325069	0.331934	0.347536	0.363763	0.3725		0.0511747	0.0636563	0.114831	0.0255873	0.00873714	0.0143539	0.00686489	0.0318281	0.00873714	0.210939
X	0.45	0.45	0.45	0.45	0.45	0.45	0.45	0.45	0.45	0.45
Y	-2.327	-2.327	-2.327	-2.327	-2.327	-2.327	-2.327	-2.327	-2.327	-2.327
Depth(Point 12)
X	0.45	0.45	0.45	0.45	0.45	0.45	0.45	0.45	0.45	0.45
Y	-0.087	-0.087	-0.087	-0.087	-0.087	-0.087	-0.087	-0.087	-0.087	-0.087
Depth(Point 13)
X	0.45	0.45	0.45	0.45	0.45	0.45	0.45	0.45	0.45	0.45
Y	2.293	2.293	2.293	2.293	2.293	2.293	2.293	2.293	2.293	2.293
Depth(Point 14)
X	0.45	0.45	0.45	0.45	0.45	0.45	0.45	0.45	0.45	0.45
Y	4.673	4.673	4.673	4.673	4.673	4.673	4.673	4.673	4.673	4.673
Depth(Point 15)
X	2.83	2.83	2.83	2.83	2.83	2.83	2.83	2.83	2.83	2.83
Y	-4.707	-4.707	-4.707	-4.707	-4.707	-4.707	-4.707	-4.707	-4.707	-4.707
Depth(Point 16)	0.157475	0.216763	0.281044			0.330346	0.335339	0.34782	0.36155	0.376528		0.0592877	0.0642804	0.123568				0.00499265	0.0262114	0.0149779	0.219053
X	2.83	2.83	2.83	2.83	2.83	2.83	2.83	2.83	2.83	2.83
Y	-2.327	-2.327	-2.327	-2.327	-2.327	-2.327	-2.327	-2.327	-2.327	-2.327
Depth(Point 17)	0.259002	0.322659	0.371337			0.438114	0.445603	0.461205	0.472438	0.484296		0.0636563	0.0486783	0.112335				0.00748897	0.0268355	0.0118575	0.225293
X	2.83	2.83	2.83	2.83	2.83	2.83	2.83	2.83	2.83	2.83
Y	-0.087	-0.087	-0.087	-0.087	-0.087	-0.087	-0.087	-0.087	-0.087	-0.087
Depth(Point 18)	0.341027	0.386585				0.51889	0.524507	0.538861	0.555711	0.566945		0.0455579						0.00561673	0.0312041	0.0112335	0.225917
X	2.83	2.83	2.83	2.83	2.83	2.83	2.83	2.83	2.83	2.83
Y	2.293	2.293	2.293	2.293	2.293	2.293	2.293	2.293	2.293	2.293
Depth(Point 19)
X	2.83	2.83	2.83	2.83	2.83	2.83	2.83	2.83	2.83	2.83
Y	4.673	4.673	4.673	4.673	4.673	4.673	4.673	4.673	4.673	4.673
Depth(Point 20)
X	5.21	5.21	5.21	5.21	5.21	5.21	5.21	5.21	5.21	5.21
Y	-4.707	-4.707	-4.707	-4.707	-4.707	-4.707	-4.707	-4.707	-4.707	-4.707
Depth(Point 21)
X	5.21	5.21	5.21	5.21	5.21	5.21	5.21	5.21	5.21	5.21
Y	-2.327	-2.327	-2.327	-2.327	-2.327	-2.327	-2.327	-2.327	-2.327	-2.327
Depth(Point 22)	0.252762	0.319538						0.450595	0.466197	0.481799		0.0667767								0.015602	0.229038
X	5.21	5.21	5.21	5.21	5.21	5.21	5.21	5.21	5.21	5.21
Y	-0.087	-0.087	-0.087	-0.087	-0.087	-0.087	-0.087	-0.087	-0.087	-0.087
Depth(Point 23)	0.348516	0.379096	0.460851			0.5295	0.538237	0.551967	0.569441	0.588164		0.03058	0.0817546	0.112335				0.00873714	0.0312041	0.0187224	0.239647
X	5.21	5.21	5.21	5.21	5.21	5.21	5.21	5.21	5.21	5.21
Y	2.293	2.293	2.293	2.293	2.293	2.293	2.293	2.293	2.293	2.293
Depth(Point 24)
X	5.21	5.21	5.21	5.21	5.21	5.21	5.21	5.21	5.21	5.21
Y	4.673	4.673	4.673	4.673	4.673	4.673	4.673	4.673	4.673	4.673
Depth(Point 25)
											Average (mm)	0.0528389	0.0645924	0.115767	0.0255873	0.00873714	0.0143539	0.00674008	0.0294566	0.0135218	0.224981
											Average (um)	52.8389	64.5924	115.767	25.5873	8.73714	14.3539	6.74008	29.4566	13.5218	224.981
