# Supplementary material for: Multimodal imaging and functional analysis of the chick NMDA retinal damage model
Source: PLoS One. 2021 Sep 7;16(9):e0257148. doi: 10.1371/journal.pone.0257148 (PMC8423281; doi:10.1371/journal.pone.0257148)
Supplement: S1 File — (ZIP) [file pone.0257148.s004.zip › SD-OCT/C200727/003/D8-PWk2/C200727-003_OS_V_14X14_0_REGAVG0000031/Manual_PreDefineFiveByFiveGridRectangularRetina_1.csv]

Bioptigen	X	Y	Depth(Point 1)	X	Y	Depth(Point 2)	X	Y	Depth(Point 3)	X	Y	Depth(Point 4)	X	Y	Depth(Point 5)	X	Y	Depth(Point 6)	X	Y	Depth(Point 7)	X	Y	Depth(Point 8)	X	Y	Depth(Point 9)	X	Y	Depth(Point 10)	X	Y	Depth(Point 11)	X	Y	Depth(Point 12)	X	Y	Depth(Point 13)	X	Y	Depth(Point 14)	X	Y	Depth(Point 15)	X	Y	Depth(Point 16)	X
Inner RNFL	-4.170	-4.707		-4.170	-2.327		-4.170	-0.087		-4.170	2.293		-4.170	4.673		-1.790	-4.707		-1.790	-2.327		-1.790	-0.087		-1.790	2.293		-1.790	4.673		0.450	-4.707	0.161560187843129	0.450	-2.327		0.450	-0.087		0.450	2.293		0.450	4.673		2.830	-4.707	0.157475477742327	2.830
Outer RNFL	-4.170	-4.707		-4.170	-2.327		-4.170	-0.087		-4.170	2.293		-4.170	4.673		-1.790	-4.707		-1.790	-2.327		-1.790	-0.087		-1.790	2.293		-1.790	4.673		0.450	-4.707	0.212734848487548	0.450	-2.327		0.450	-0.087		0.450	2.293		0.450	4.673		2.830	-4.707	0.216763194342569	2.830
Outer IPL	-4.170	-4.707		-4.170	-2.327		-4.170	-0.087		-4.170	2.293		-4.170	4.673		-1.790	-4.707		-1.790	-2.327		-1.790	-0.087		-1.790	2.293		-1.790	4.673		0.450	-4.707	0.276391133679387	0.450	-2.327		0.450	-0.087		0.450	2.293		0.450	4.673		2.830	-4.707	0.281043560761779	2.830
Outer INL	-4.170	-4.707		-4.170	-2.327		-4.170	-0.087		-4.170	2.293		-4.170	4.673		-1.790	-4.707		-1.790	-2.327		-1.790	-0.087		-1.790	2.293		-1.790	4.673		0.450	-4.707	0.301978464001597	0.450	-2.327		0.450	-0.087		0.450	2.293		0.450	4.673		2.830	-4.707		2.830
Outer OPL	-4.170	-4.707		-4.170	-2.327		-4.170	-0.087		-4.170	2.293		-4.170	4.673		-1.790	-4.707		-1.790	-2.327		-1.790	-0.087		-1.790	2.293		-1.790	4.673		0.450	-4.707	0.310715601184791	0.450	-2.327		0.450	-0.087		0.450	2.293		0.450	4.673		2.830	-4.707		2.830
Outer ONL	-4.170	-4.707		-4.170	-2.327		-4.170	-0.087		-4.170	2.293		-4.170	4.673		-1.790	-4.707		-1.790	-2.327		-1.790	-0.087		-1.790	2.293		-1.790	4.673		0.450	-4.707	0.325069469414323	0.450	-2.327		0.450	-0.087		0.450	2.293		0.450	4.673		2.830	-4.707	0.330345977724086	2.830
Inner IS/OS	-4.170	-4.707		-4.170	-2.327		-4.170	-0.087		-4.170	2.293		-4.170	4.673		-1.790	-4.707		-1.790	-2.327		-1.790	-0.087		-1.790	2.293		-1.790	4.673		0.450	-4.707	0.331934362915404	0.450	-2.327		0.450	-0.087		0.450	2.293		0.450	4.673		2.830	-4.707	0.335338627543054	2.830
Outer IS/OS	-4.170	-4.707		-4.170	-2.327		-4.170	-0.087		-4.170	2.293		-4.170	4.673		-1.790	-4.707		-1.790	-2.327		-1.790	-0.087		-1.790	2.293		-1.790	4.673		0.450	-4.707	0.347536393599678	0.450	-2.327		0.450	-0.087		0.450	2.293		0.450	4.673		2.830	-4.707	0.347820252090473	2.830
ETPRS	-4.170	-4.707		-4.170	-2.327		-4.170	-0.087		-4.170	2.293		-4.170	4.673		-1.790	-4.707		-1.790	-2.327		-1.790	-0.087		-1.790	2.293		-1.790	4.673		0.450	-4.707	0.363762505511323	0.450	-2.327		0.450	-0.087		0.450	2.293		0.450	4.673		2.830	-4.707	0.361550039092635	2.830
RPE	-4.170	-4.707		-4.170	-2.327		-4.170	-0.087		-4.170	2.293		-4.170	4.673		-1.790	-4.707		-1.790	-2.327		-1.790	-0.087		-1.790	2.293		-1.790	4.673		0.450	-4.707	0.372499642694517	0.450	-2.327		0.450	-0.087		0.450	2.293		0.450	4.673		2.830	-4.707	0.376527988549538	2.830
[truncated: 26 more columns]
