# Supplementary material for: Multimodal imaging and functional analysis of the chick NMDA retinal damage model
Source: PLoS One. 2021 Sep 7;16(9):e0257148. doi: 10.1371/journal.pone.0257148 (PMC8423281; doi:10.1371/journal.pone.0257148)
Supplement: S1 File — (ZIP) [file pone.0257148.s004.zip › SD-OCT/C200727/004/D15-PWk3/C200727-004 D15PWk3 SDOCT Data Summary.xlsx]

## Sheet: 1st
OD	RNFL	IPL	RNFL+IPL	INL	OPL	ONL	ELM	PR Segments	RPE	TOTAL					RNFL	IPL	RNFL+IPL	INL	OPL	ONL	ELM	PR Segments	RPE	TOTAL
Radial	38.8713	75.0681	113.939	54.9191	10.6094	17.1622	6.59743	33.0763	20.1489	256.141				OD - Untreated	38.3141	77.5064	115.821	59.2877	10.9214	18.0984	6.60635	34.4181	18.874	259.752
Volumetric	37.7569	79.9448	117.702	63.6563	11.2335	19.0345	6.61526	35.7599	17.5991	263.362				OS - Untreated	43.716	53.515	96.9666	49.1984	12.0656	15.8101	6.48599	35.1046	17.1839	233.528
Ave	38.3141	77.5064	115.821	59.2877	10.9214	18.0984	6.60635	34.4181	18.874	259.752
STDEV	0.788022	3.44838	2.66036	6.17809	0.441292	1.32388	0.0126083	1.89756	1.80299	5.10638
OS
Radial	45.4799	50.3165	95.7965	48.4703	12.5856	15.394	7.0432	33.7004	17.8643	229.974
Volumetric	41.9521	56.7134	98.1368	49.9265	11.5455	16.2261	5.92877	36.5088	16.5035	237.082
Ave	43.716	53.515	96.9666	49.1984	12.0656	15.8101	6.48599	35.1046	17.1839	233.528
STDEV	2.49453	4.52324	1.65485	1.02968	0.735487	0.588389	0.788021	1.98581	0.962262	5.02583
OD	%RNFL	%IPL	%RNFL-IPL	%INL	%OPL	%ONL	%ELM	%PRS	%RPE
Radial	0.151758	0.293073	0.444831	0.21441	0.0414201	0.0670031	0.025757	0.129133	0.0786634
Volumetric	0.143365	0.303555	0.446919	0.241706	0.042654	0.0722749	0.0251185	0.135782	0.0668246
Ave	0.147561	0.298314	0.445875	0.228058	0.0420371	0.069639	0.0254378	0.132458	0.072744
STDEV	0.00593462	0.00741123	0.00147661	0.0193013	0.000872506	0.00372769	0.000451534	0.00470133	0.00837128
	0.593462	0.741123	0.147661	1.93013	0.0872506	0.372769	0.0451534	0.470133	0.837128
OS
Radial	#REF!	#REF!	#REF!	#REF!	#REF!	#REF!	#REF!	#REF!	#REF!
Volumetric	0.176952	0.239215	0.413937	0.210588	0.0486984	0.0684411	0.0250073	0.153992	0.069611
Ave	#REF!	#REF!	#REF!	#REF!	#REF!	#REF!	#REF!	#REF!	#REF!				RNFL/Total	IPL/Total	RNFL+INL/Total	INL/Total	OPL/Total	ONL/Total	ERM/Total	PRS/Total	RPE/Total
STDEV	#REF!	#REF!	#REF!	#REF!	#REF!	#REF!	#REF!	#REF!	#REF!			OD - Untreated	14.7561	29.8314	44.5875	22.8058	4.20371	6.9639	2.54378	13.2458	7.2744
	#REF!	#REF!	#REF!	#REF!	#REF!	#REF!	#REF!	#REF!	#REF!			OS - Untreated	#REF!	#REF!	#REF!	#REF!	#REF!	#REF!	#REF!	#REF!	#REF!
Ratio	RNFL	IPL	RNFL+IPL	INL	OPL	ONL	ELM	PR Segments	RPE	TOTAL
OS/OD	#REF!	#REF!	#REF!	#REF!	#REF!	#REF!	#REF!	#REF!	#REF!	0.899043
OD/OD	1	1	1	1	1	1	1	1	1	1
