# Supplementary material for: Multimodal imaging and functional analysis of the chick NMDA retinal damage model
Source: PLoS One. 2021 Sep 7;16(9):e0257148. doi: 10.1371/journal.pone.0257148 (PMC8423281; doi:10.1371/journal.pone.0257148)
Supplement: S1 File — (ZIP) [file pone.0257148.s004.zip › SD-OCT/C200727/004/D15-PWk3/C200727-004_OD_R_14_0_REGAVG0000096/C200727-004 OD R D15 PWk3.xlsx]

## Sheet: Sheet1
Bioptigen	X	Y	Depth(Point 1)	X	Y	Depth(Point 2)	X	Y	Depth(Point 3)	X	Y	Depth(Point 4)	X	Y	Depth(Point 5)	X	Y	Depth(Point 6)	X	Y	Depth(Point 7)	X	Y	Depth(Point 8)	X	Y	Depth(Point 9)
Inner RNFL	0	-3.5	0.328787	0	0	0.23499	0	3.5	0.259514	-2.475	-2.475	0.364828	-3.5	0		2.475	2.475	0.291966	-2.475	2.475		3.5	0	0.263258	2.475	-2.475	0.30632
Outer RNFL	0	-3.5	0.355622	0	0	0.289909	0	3.5	0.306944	-2.475	-2.475	0.399777	-3.5	0		2.475	2.475	0.328163	-2.475	2.475		3.5	0	0.300703	2.475	-2.475	0.340644
Outer IPL	0	-3.5	0.42864	0	0	0.362927	0	3.5	0.390571	-2.475	-2.475	0.466553	-3.5	0		2.475	2.475	0.409917	-2.475	2.475		3.5	0	0.373721	2.475	-2.475	0.41491
Outer INL	0	-3.5	0.478566	0	0	0.415973	0	3.5	0.449859	-2.475	-2.475		-3.5	0		2.475	2.475	0.471077	-2.475	2.475		3.5	0	0.429888	2.475	-2.475	0.464837
Outer OPL	0	-3.5	0.4898	0	0	0.426583	0	3.5	0.461716	-2.475	-2.475		-3.5	0		2.475	2.475	0.481063	-2.475	2.475		3.5	0	0.439873	2.475	-2.475	0.474822
Outer ONL	0	-3.5	0.505402	0	0	0.442185	0	3.5	0.478566	-2.475	-2.475	0.54706	-3.5	0		2.475	2.475	0.500409	-2.475	2.475		3.5	0	0.457348	2.475	-2.475	0.49292
Inner IS/OS	0	-3.5	0.511643	0	0	0.450298	0	3.5	0.486055	-2.475	-2.475	0.553301	-3.5	0		2.475	2.475	0.504778	-2.475	2.475		3.5	0	0.464212	2.475	-2.475	0.499785
Outer IS/OS	0	-3.5	0.530365	0	0	0.464652	0	3.5	0.501033	-2.475	-2.475	0.572647	-3.5	0		2.475	2.475	0.52038	-2.475	2.475		3.5	0	0.481063	2.475	-2.475	0.515387
ETPRS	0	-3.5	0.543471	0	0	0.482126	0	3.5	0.516635	-2.475	-2.475	0.587625	-3.5	0		2.475	2.475	0.539102	-2.475	2.475		3.5	0	0.496665	2.475	-2.475	0.535982
RPE	0	-3.5	0.559073	0	0	0.501473	0	3.5	0.54035	-2.475	-2.475	0.603851	-3.5	0		2.475	2.475	0.562193	-2.475	2.475		3.5	0	0.519756	2.475	-2.475	0.555952

## Sheet: Sheet2
Bioptigen	Inner RNFL	Outer RNFL	Outer IPL	Outer INL	Outer OPL	Outer ONL	Inner IS/OS	Outer IS/OS	ETPRS	RPE		RNFL	IPL	RNFL+IPL	INL	OPL	ONL	ELM	PR Segments	RPE	TOTAL
X	0	0	0	0	0	0	0	0	0	0
Y	-3.5	-3.5	-3.5	-3.5	-3.5	-3.5	-3.5	-3.5	-3.5	-3.5
Depth(Point 1)	0.328787	0.355622	0.42864	0.478566	0.4898	0.505402	0.511643	0.530365	0.543471	0.559073		0.0268355	0.0730175	0.099853	0.0499265	0.0112335	0.015602	0.00624081	0.0318281	0.015602	0.230286
X	0	0	0	0	0	0	0	0	0	0
Y	0	0	0	0	0	0	0	0	0	0
Depth(Point 2)	0.23499	0.289909	0.362927	0.415973	0.426583	0.442185	0.450298	0.464652	0.482126	0.501473		0.0549191	0.0730175	0.127937	0.0530469	0.0106094	0.015602	0.00811306	0.0318281	0.0193465	0.266483
X	0	0	0	0	0	0	0	0	0	0
Y	3.5	3.5	3.5	3.5	3.5	3.5	3.5	3.5	3.5	3.5
Depth(Point 3)	0.259514	0.306944	0.390571	0.449859	0.461716	0.478566	0.486055	0.501033	0.516635	0.54035		0.0474302	0.0836269	0.131057	0.0592877	0.0118575	0.0168502	0.00748898	0.03058	0.0237151	0.280837
X	-2.475	-2.475	-2.475	-2.475	-2.475	-2.475	-2.475	-2.475	-2.475	-2.475
Y	-2.475	-2.475	-2.475	-2.475	-2.475	-2.475	-2.475	-2.475	-2.475	-2.475
Depth(Point 4)	0.364828	0.399777	0.466553			0.54706	0.553301	0.572647	0.587625	0.603851		0.0349485	0.0667767	0.101725				0.00624081	0.0343245	0.0162261	0.239023
X	-3.5	-3.5	-3.5	-3.5	-3.5	-3.5	-3.5	-3.5	-3.5	-3.5
Y	0	0	0	0	0	0	0	0	0	0
Depth(Point 5)
X	2.475	2.475	2.475	2.475	2.475	2.475	2.475	2.475	2.475	2.475
Y	2.475	2.475	2.475	2.475	2.475	2.475	2.475	2.475	2.475	2.475
Depth(Point 6)	0.291966	0.328163	0.409917	0.471077	0.481063	0.500409	0.504778	0.52038	0.539102	0.562193		0.0361967	0.0817546	0.117951	0.06116	0.0099853	0.0193465	0.00436857	0.0343245	0.023091	0.270227
X	-2.475	-2.475	-2.475	-2.475	-2.475	-2.475	-2.475	-2.475	-2.475	-2.475
Y	2.475	2.475	2.475	2.475	2.475	2.475	2.475	2.475	2.475	2.475
Depth(Point 7)
X	3.5	3.5	3.5	3.5	3.5	3.5	3.5	3.5	3.5	3.5
Y	0	0	0	0	0	0	0	0	0	0
Depth(Point 8)	0.263258	0.300703	0.373721	0.429888	0.439873	0.457348	0.464212	0.481063	0.496665	0.519756		0.0374449	0.0730175	0.110462	0.0561673	0.0099853	0.0174743	0.00686489	0.0324522	0.023091	0.256497
X	2.475	2.475	2.475	2.475	2.475	2.475	2.475	2.475	2.475	2.475
Y	-2.475	-2.475	-2.475	-2.475	-2.475	-2.475	-2.475	-2.475	-2.475	-2.475
Depth(Point 9)	0.30632	0.340644	0.41491	0.464837	0.474822	0.49292	0.499785	0.515387	0.535982	0.555952		0.0343245	0.0742657	0.10859	0.0499265	0.0099853	0.0180984	0.00686489	0.0361967	0.0199706	0.249632
											Average (mm)	0.0388713	0.0750681	0.113939	0.0549191	0.0106094	0.0171622	0.00659743	0.0330763	0.0201489	0.256141
											Average (um)	38.8713	75.0681	113.939	54.9191	10.6094	17.1622	6.59743	33.0763	20.1489	256.141
