# Supplementary material for: Multimodal imaging and functional analysis of the chick NMDA retinal damage model
Source: PLoS One. 2021 Sep 7;16(9):e0257148. doi: 10.1371/journal.pone.0257148 (PMC8423281; doi:10.1371/journal.pone.0257148)
Supplement: S1 File — (ZIP) [file pone.0257148.s004.zip › SD-OCT/C200727/004/D15-PWk3/C200727-004_OD_R_14_0_REGAVG0000096/Manual_PreDefineThreeByFourGridRadialRetina_1.csv]

Bioptigen	X	Y	Depth(Point 1)	X	Y	Depth(Point 2)	X	Y	Depth(Point 3)	X	Y	Depth(Point 4)	X	Y	Depth(Point 5)	X	Y	Depth(Point 6)	X	Y	Depth(Point 7)	X	Y	Depth(Point 8)	X	Y	Depth(Point 9)
Inner RNFL	0.000	-3.500	0.328786793286607	0.000	0.000	0.234989897435754	0.000	3.500	0.259513777048429	-2.475	-2.475	0.364827993482754	-3.500	0.000		2.475	2.475	0.291966000871719	-2.475	2.475		3.500	0.000	0.263258264412655	2.475	-2.475	0.306319869101252
Outer RNFL	0.000	-3.500	0.355622286063558	0.000	0.000	0.2899090454444	0.000	3.500	0.306943950328623	-2.475	-2.475	0.399776542215528	-3.500	0.000		2.475	2.475	0.328162712059236	-2.475	2.475		3.500	0.000	0.300703138054913	2.475	-2.475	0.340644336606655
Outer IPL	0.000	-3.500	0.428639789665962	0.000	0.000	0.362926549046803	0.000	3.500	0.390570834796333	-2.475	-2.475	0.466553233544222	-3.500	0.000		2.475	2.475	0.409917352844833	-2.475	2.475		3.500	0.000	0.373720641657316	2.475	-2.475	0.414910002663801
Outer INL	0.000	-3.500	0.47856628785564	0.000	0.000	0.415973453373336	0.000	3.500	0.449858551396575	-2.475	-2.475		-3.500	0.000		2.475	2.475	0.471077313127188	-2.475	2.475		3.500	0.000	0.429887952120704	2.475	-2.475	0.464836500853478
Outer OPL	0.000	-3.500	0.489799749948317	0.000	0.000	0.426582834238642	0.000	3.500	0.461716094716623	-2.475	-2.475		-3.500	0.000		2.475	2.475	0.481062612765124	-2.475	2.475		3.500	0.000	0.439873251758639	2.475	-2.475	0.474821800491414
Outer ONL	0.000	-3.500	0.505401780632591	0.000	0.000	0.442184864922917	0.000	3.500	0.47856628785564	-2.475	-2.475	0.547059711875078	-3.500	0.000		2.475	2.475	0.500409130813624	-2.475	2.475		3.500	0.000	0.457347526125027	2.475	-2.475	0.492920156085172
Inner IS/OS	0.000	-3.500	0.511642592906301	0.000	0.000	0.450297920878739	0.000	3.500	0.486055262584091	-2.475	-2.475	0.553300524148787	-3.500	0.000		2.475	2.475	0.50477769940522	-2.475	2.475		3.500	0.000	0.464212419626107	2.475	-2.475	0.499785049586253
Outer IS/OS	0.000	-3.500	0.53036502972743	0.000	0.000	0.464651789108272	0.000	3.500	0.501033212040995	-2.475	-2.475	0.572647042197287	-3.500	0.000		2.475	2.475	0.520379730089495	-2.475	2.475		3.500	0.000	0.481062612765124	2.475	-2.475	0.515387080270527
ETPRS	0.000	-3.500	0.543470735502221	0.000	0.000	0.482126063474659	0.000	3.500	0.516635242725269	-2.475	-2.475	0.587624991654191	-3.500	0.000		2.475	2.475	0.539102166910624	-2.475	2.475		3.500	0.000	0.496664643449398	2.475	-2.475	0.535981760773769
RPE	0.000	-3.500	0.559072766186495	0.000	0.000	0.501472581523159	0.000	3.500	0.540350329365366	-2.475	-2.475	0.603851103565836	-3.500	0.000		2.475	2.475	0.56219317232335	-2.475	2.475		3.500	0.000	0.519755648862124	2.475	-2.475	0.55595236004964
