# Supplementary material for: Multimodal imaging and functional analysis of the chick NMDA retinal damage model
Source: PLoS One. 2021 Sep 7;16(9):e0257148. doi: 10.1371/journal.pone.0257148 (PMC8423281; doi:10.1371/journal.pone.0257148)
Supplement: S1 File — (ZIP) [file pone.0257148.s004.zip › SD-OCT/C200727/004/D15-PWk3/C200727-004_OD_V_14X14_0_REGAVG0000100/C200727-004 OD V D15 PWk3.xlsx]

## Sheet: Sheet1
Bioptigen	X	Y	Depth(Point 1)	X	Y	Depth(Point 2)	X	Y	Depth(Point 3)	X	Y	Depth(Point 4)	X	Y	Depth(Point 5)	X	Y	Depth(Point 6)	X	Y	Depth(Point 7)	X	Y	Depth(Point 8)	X	Y	Depth(Point 9)	X	Y	Depth(Point 10)	X	Y	Depth(Point 11)	X	Y	Depth(Point 12)	X	Y	Depth(Point 13)	X	Y	Depth(Point 14)	X	Y	Depth(Point 15)	X	Y	Depth(Point 16)	X
Inner RNFL	-4.293	-5.363		-4.293	-2.983	0.585897	-4.293	-0.743	0.599002	-4.293	1.637		-4.293	4.017		-1.913	-5.363		-1.913	-2.983	0.572791	-1.913	-0.743	0.560309	-1.913	1.637		-1.913	4.017		0.327	-5.363		0.327	-2.983		0.327	-0.743	0.525361	0.327	1.637	0.543459	0.327	4.017		2.707	-5.363		2.707
Outer RNFL	-4.293	-5.363		-4.293	-2.983	0.618973	-4.293	-0.743	0.628334	-4.293	1.637		-4.293	4.017		-1.913	-5.363		-1.913	-2.983	0.622718	-1.913	-0.743	0.596506	-1.913	1.637		-1.913	4.017		0.327	-5.363		0.327	-2.983		0.327	-0.743	0.579656	0.327	1.637	0.586521	0.327	4.017		2.707	-5.363		2.707
Outer IPL	-4.293	-5.363		-4.293	-2.983	0.689494	-4.293	-0.743	0.703848	-4.293	1.637		-4.293	4.017		-1.913	-5.363		-1.913	-2.983	0.692615	-1.913	-0.743	0.67202	-1.913	1.637		-1.913	4.017		0.327	-5.363		0.327	-2.983		0.327	-0.743	0.658914	0.327	1.637	0.660162	0.327	4.017		2.707	-5.363		2.707
Outer INL	-4.293	-5.363		-4.293	-2.983		-4.293	-0.743		-4.293	1.637		-4.293	4.017		-1.913	-5.363		-1.913	-2.983		-1.913	-0.743		-1.913	1.637		-1.913	4.017		0.327	-5.363		0.327	-2.983		0.327	-0.743	0.708841	0.327	1.637	0.717578	0.327	4.017		2.707	-5.363		2.707
Outer OPL	-4.293	-5.363		-4.293	-2.983		-4.293	-0.743		-4.293	1.637		-4.293	4.017		-1.913	-5.363		-1.913	-2.983		-1.913	-0.743		-1.913	1.637		-1.913	4.017		0.327	-5.363		0.327	-2.983		0.327	-0.743	0.717578	0.327	1.637	0.728811	0.327	4.017		2.707	-5.363		2.707
Outer ONL	-4.293	-5.363		-4.293	-2.983	0.763136	-4.293	-0.743	0.776241	-4.293	1.637		-4.293	4.017		-1.913	-5.363		-1.913	-2.983	0.762512	-1.913	-0.743	0.749406	-1.913	1.637		-1.913	4.017		0.327	-5.363		0.327	-2.983		0.327	-0.743	0.7363	0.327	1.637	0.74691	0.327	4.017		2.707	-5.363		2.707
Inner IS/OS	-4.293	-5.363		-4.293	-2.983	0.768128	-4.293	-0.743	0.78373	-4.293	1.637		-4.293	4.017		-1.913	-5.363		-1.913	-2.983	0.770001	-1.913	-0.743	0.757519	-1.913	1.637		-1.913	4.017		0.327	-5.363		0.327	-2.983		0.327	-0.743	0.744413	0.327	1.637	0.752526	0.327	4.017		2.707	-5.363		2.707
Outer IS/OS	-4.293	-5.363		-4.293	-2.983	0.784355	-4.293	-0.743	0.802453	-4.293	1.637		-4.293	4.017		-1.913	-5.363		-1.913	-2.983	0.789347	-1.913	-0.743	0.773745	-1.913	1.637		-1.913	4.017		0.327	-5.363		0.327	-2.983		0.327	-0.743	0.760015	0.327	1.637	0.768753	0.327	4.017		2.707	-5.363		2.707
ETPRS	-4.293	-5.363		-4.293	-2.983	0.804949	-4.293	-0.743	0.816807	-4.293	1.637		-4.293	4.017		-1.913	-5.363		-1.913	-2.983	0.80807	-1.913	-0.743	0.793716	-1.913	1.637		-1.913	4.017		0.327	-5.363		0.327	-2.983		0.327	-0.743	0.78061	0.327	1.637	0.786227	0.327	4.017		2.707	-5.363		2.707
RPE	-4.293	-5.363		-4.293	-2.983	0.820551	-4.293	-0.743	0.831785	-4.293	1.637		-4.293	4.017		-1.913	-5.363		-1.913	-2.983	0.821175	-1.913	-0.743	0.80807	-1.913	1.637		-1.913	4.017		0.327	-5.363		0.327	-2.983		0.327	-0.743	0.801829	0.327	1.637	0.810566	0.327	4.017		2.707	-5.363		2.707
[truncated: 26 more columns]

## Sheet: Sheet2
Bioptigen	Inner RNFL	Outer RNFL	Outer IPL	Outer INL	Outer OPL	Outer ONL	Inner IS/OS	Outer IS/OS	ETPRS	RPE		RNFL	IPL	RNFL+IPL	INL	OPL	ONL	ELM	PR Segments	RPE	TOTAL
X	-4.293	-4.293	-4.293	-4.293	-4.293	-4.293	-4.293	-4.293	-4.293	-4.293
Y	-5.363	-5.363	-5.363	-5.363	-5.363	-5.363	-5.363	-5.363	-5.363	-5.363
Depth(Point 1)
X	-4.293	-4.293	-4.293	-4.293	-4.293	-4.293	-4.293	-4.293	-4.293	-4.293
Y	-2.983	-2.983	-2.983	-2.983	-2.983	-2.983	-2.983	-2.983	-2.983	-2.983
Depth(Point 2)	0.585897	0.618973	0.689494			0.763136	0.768128	0.784355	0.804949	0.820551		0.0330763	0.0705212	0.103597				0.00499265	0.0368208	0.015602	0.234655
X	-4.293	-4.293	-4.293	-4.293	-4.293	-4.293	-4.293	-4.293	-4.293	-4.293
Y	-0.743	-0.743	-0.743	-0.743	-0.743	-0.743	-0.743	-0.743	-0.743	-0.743
Depth(Point 3)	0.599002	0.628334	0.703848			0.776241	0.78373	0.802453	0.816807	0.831785		0.0293318	0.0755138	0.104846				0.00748898	0.0330763	0.0149779	0.232782
X	-4.293	-4.293	-4.293	-4.293	-4.293	-4.293	-4.293	-4.293	-4.293	-4.293
Y	1.637	1.637	1.637	1.637	1.637	1.637	1.637	1.637	1.637	1.637
Depth(Point 4)
X	-4.293	-4.293	-4.293	-4.293	-4.293	-4.293	-4.293	-4.293	-4.293	-4.293
Y	4.017	4.017	4.017	4.017	4.017	4.017	4.017	4.017	4.017	4.017
Depth(Point 5)
X	-1.913	-1.913	-1.913	-1.913	-1.913	-1.913	-1.913	-1.913	-1.913	-1.913
Y	-5.363	-5.363	-5.363	-5.363	-5.363	-5.363	-5.363	-5.363	-5.363	-5.363
Depth(Point 6)
X	-1.913	-1.913	-1.913	-1.913	-1.913	-1.913	-1.913	-1.913	-1.913	-1.913
Y	-2.983	-2.983	-2.983	-2.983	-2.983	-2.983	-2.983	-2.983	-2.983	-2.983
Depth(Point 7)	0.572791	0.622718	0.692615			0.762512	0.770001	0.789347	0.80807	0.821175		0.0499265	0.0698971	0.119824				0.00748898	0.038069	0.0131057	0.248384
X	-1.913	-1.913	-1.913	-1.913	-1.913	-1.913	-1.913	-1.913	-1.913	-1.913
Y	-0.743	-0.743	-0.743	-0.743	-0.743	-0.743	-0.743	-0.743	-0.743	-0.743
Depth(Point 8)	0.560309	0.596506	0.67202			0.749406	0.757519	0.773745	0.793716	0.80807		0.0361967	0.0755138	0.111711				0.00811306	0.0361967	0.0143539	0.24776
X	-1.913	-1.913	-1.913	-1.913	-1.913	-1.913	-1.913	-1.913	-1.913	-1.913
Y	1.637	1.637	1.637	1.637	1.637	1.637	1.637	1.637	1.637	1.637
Depth(Point 9)
X	-1.913	-1.913	-1.913	-1.913	-1.913	-1.913	-1.913	-1.913	-1.913	-1.913
Y	4.017	4.017	4.017	4.017	4.017	4.017	4.017	4.017	4.017	4.017
Depth(Point 10)
X	0.327	0.327	0.327	0.327	0.327	0.327	0.327	0.327	0.327	0.327
Y	-5.363	-5.363	-5.363	-5.363	-5.363	-5.363	-5.363	-5.363	-5.363	-5.363
Depth(Point 11)
X	0.327	0.327	0.327	0.327	0.327	0.327	0.327	0.327	0.327	0.327
Y	-2.983	-2.983	-2.983	-2.983	-2.983	-2.983	-2.983	-2.983	-2.983	-2.983
Depth(Point 12)
X	0.327	0.327	0.327	0.327	0.327	0.327	0.327	0.327	0.327	0.327
Y	-0.743	-0.743	-0.743	-0.743	-0.743	-0.743	-0.743	-0.743	-0.743	-0.743
Depth(Point 13)	0.525361	0.579656	0.658914	0.708841	0.717578	0.7363	0.744413	0.760015	0.78061	0.801829		0.0542951	0.0792583	0.133553	0.0499265	0.00873714	0.0187224	0.00811306	0.0361967	0.0212188	0.276468
X	0.327	0.327	0.327	0.327	0.327	0.327	0.327	0.327	0.327	0.327
Y	1.637	1.637	1.637	1.637	1.637	1.637	1.637	1.637	1.637	1.637
Depth(Point 14)	0.543459	0.586521	0.660162	0.717578	0.728811	0.74691	0.752526	0.768753	0.786227	0.810566		0.0430616	0.0736416	0.116703	0.0574155	0.0112335	0.0180984	0.00561673	0.0337004	0.0243392	0.267107
X	0.327	0.327	0.327	0.327	0.327	0.327	0.327	0.327	0.327	0.327
Y	4.017	4.017	4.017	4.017	4.017	4.017	4.017	4.017	4.017	4.017
Depth(Point 15)
X	2.707	2.707	2.707	2.707	2.707	2.707	2.707	2.707	2.707	2.707
Y	-5.363	-5.363	-5.363	-5.363	-5.363	-5.363	-5.363	-5.363	-5.363	-5.363
Depth(Point 16)
X	2.707	2.707	2.707	2.707	2.707	2.707	2.707	2.707	2.707	2.707
Y	-2.983	-2.983	-2.983	-2.983	-2.983	-2.983	-2.983	-2.983	-2.983	-2.983
Depth(Point 17)	0.548452	0.600251	0.682005	0.740669	0.748158	0.768128	0.773121	0.788723	0.805573	0.827416		0.0517987	0.0817546	0.133553	0.0586636	0.00748898	0.0199706	0.00499265	0.0324522	0.0218428	0.278964
X	2.707	2.707	2.707	2.707	2.707	2.707	2.707	2.707	2.707	2.707
Y	-0.743	-0.743	-0.743	-0.743	-0.743	-0.743	-0.743	-0.743	-0.743	-0.743
Depth(Point 18)	0.551572	0.59401	0.678261	0.738173	0.751278	0.767504	0.773745	0.791219	0.812438	0.827416		0.0424375	0.084251	0.126688	0.0599118	0.0131057	0.0162261	0.00624081	0.038693	0.0149779	0.275844
X	2.707	2.707	2.707	2.707	2.707	2.707	2.707	2.707	2.707	2.707
Y	1.637	1.637	1.637	1.637	1.637	1.637	1.637	1.637	1.637	1.637
Depth(Point 19)
X	2.707	2.707	2.707	2.707	2.707	2.707	2.707	2.707	2.707	2.707
Y	4.017	4.017	4.017	4.017	4.017	4.017	4.017	4.017	4.017	4.017
Depth(Point 20)
X	5.087	5.087	5.087	5.087	5.087	5.087	5.087	5.087	5.087	5.087
Y	-5.363	-5.363	-5.363	-5.363	-5.363	-5.363	-5.363	-5.363	-5.363	-5.363
Depth(Point 21)
X	5.087	5.087	5.087	5.087	5.087	5.087	5.087	5.087	5.087	5.087
Y	-2.983	-2.983	-2.983	-2.983	-2.983	-2.983	-2.983	-2.983	-2.983	-2.983
Depth(Point 22)	0.541587	0.555317	0.650801	0.740669	0.755023	0.778114	0.783106	0.801205	0.819927	0.838026		0.0137298	0.0954844	0.109214	0.0898677	0.0143539	0.023091	0.00499265	0.0368208	0.0180984	0.296439
X	5.087	5.087	5.087	5.087	5.087	5.087	5.087	5.087	5.087	5.087
Y	-0.743	-0.743	-0.743	-0.743	-0.743	-0.743	-0.743	-0.743	-0.743	-0.743
Depth(Point 23)	0.56655	0.590265	0.683877	0.75003	0.762512	0.78061	0.788723	0.804325	0.824296	0.84177		0.0237151	0.0936122	0.117327	0.0661526	0.0124816	0.0180984	0.00811306	0.0355726	0.0174743	0.27522
X	5.087	5.087	5.087	5.087	5.087	5.087	5.087	5.087	5.087	5.087
Y	1.637	1.637	1.637	1.637	1.637	1.637	1.637	1.637	1.637	1.637
Depth(Point 24)
X	5.087	5.087	5.087	5.087	5.087	5.087	5.087	5.087	5.087	5.087
Y	4.017	4.017	4.017	4.017	4.017	4.017	4.017	4.017	4.017	4.017
Depth(Point 25)
											Average (mm)	0.0377569	0.0799448	0.117702	0.0636563	0.0112335	0.0190345	0.00661526	0.0357599	0.0175991	0.263362
											Average (um)	37.7569	79.9448	117.702	63.6563	11.2335	19.0345	6.61526	35.7599	17.5991	263.362
