# Supplementary material for: Multimodal imaging and functional analysis of the chick NMDA retinal damage model
Source: PLoS One. 2021 Sep 7;16(9):e0257148. doi: 10.1371/journal.pone.0257148 (PMC8423281; doi:10.1371/journal.pone.0257148)
Supplement: S1 File — (ZIP) [file pone.0257148.s004.zip › SD-OCT/C200727/004/D15-PWk3/C200727-004_OD_V_14X14_0_REGAVG0000100/Manual_PreDefineFiveByFiveGridRectangularRetina_1.csv]

Bioptigen	X	Y	Depth(Point 1)	X	Y	Depth(Point 2)	X	Y	Depth(Point 3)	X	Y	Depth(Point 4)	X	Y	Depth(Point 5)	X	Y	Depth(Point 6)	X	Y	Depth(Point 7)	X	Y	Depth(Point 8)	X	Y	Depth(Point 9)	X	Y	Depth(Point 10)	X	Y	Depth(Point 11)	X	Y	Depth(Point 12)	X	Y	Depth(Point 13)	X	Y	Depth(Point 14)	X	Y	Depth(Point 15)	X	Y	Depth(Point 16)	X
Inner RNFL	-4.293	-5.363		-4.293	-2.983	0.585896714479371	-4.293	-0.743	0.599002420254162	-4.293	1.637		-4.293	4.017		-1.913	-5.363		-1.913	-2.983	0.572791008704581	-1.913	-0.743	0.560309384157161	-1.913	1.637		-1.913	4.017		0.327	-5.363		0.327	-2.983		0.327	-0.743	0.525360835424387	0.327	1.637	0.543459191018145	0.327	4.017		2.707	-5.363		2.707
Outer RNFL	-4.293	-5.363		-4.293	-2.983	0.618973019530033	-4.293	-0.743	0.628334237940597	-4.293	1.637		-4.293	4.017		-1.913	-5.363		-1.913	-2.983	0.622717506894258	-1.913	-0.743	0.596506095344678	-1.913	1.637		-1.913	4.017		0.327	-5.363		0.327	-2.983		0.327	-0.743	0.579655902205661	0.327	1.637	0.586520795706742	0.327	4.017		2.707	-5.363		2.707
Outer IPL	-4.293	-5.363		-4.293	-2.983	0.689494198222952	-4.293	-0.743	0.703848066452485	-4.293	1.637		-4.293	4.017		-1.913	-5.363		-1.913	-2.983	0.692614604359807	-1.913	-0.743	0.672019923856565	-1.913	1.637		-1.913	4.017		0.327	-5.363		0.327	-2.983		0.327	-0.743	0.658914218081775	0.327	1.637	0.660162380536517	0.327	4.017		2.707	-5.363		2.707
Outer INL	-4.293	-5.363		-4.293	-2.983		-4.293	-0.743		-4.293	1.637		-4.293	4.017		-1.913	-5.363		-1.913	-2.983		-1.913	-0.743		-1.913	1.637		-1.913	4.017		0.327	-5.363		0.327	-2.983		0.327	-0.743	0.708840716271452	0.327	1.637	0.717577853454646	0.327	4.017		2.707	-5.363		2.707
Outer OPL	-4.293	-5.363		-4.293	-2.983		-4.293	-0.743		-4.293	1.637		-4.293	4.017		-1.913	-5.363		-1.913	-2.983		-1.913	-0.743		-1.913	1.637		-1.913	4.017		0.327	-5.363		0.327	-2.983		0.327	-0.743	0.717577853454646	0.327	1.637	0.728811315547323	0.327	4.017		2.707	-5.363		2.707
Outer ONL	-4.293	-5.363		-4.293	-2.983	0.763135783052727	-4.293	-0.743	0.776241488827517	-4.293	1.637		-4.293	4.017		-1.913	-5.363		-1.913	-2.983	0.762511701825356	-1.913	-0.743	0.749405996050565	-1.913	1.637		-1.913	4.017		0.327	-5.363		0.327	-2.983		0.327	-0.743	0.736300290275775	0.327	1.637	0.746909671141082	0.327	4.017		2.707	-5.363		2.707
Inner IS/OS	-4.293	-5.363		-4.293	-2.983	0.768128432871695	-4.293	-0.743	0.783730463555969	-4.293	1.637		-4.293	4.017		-1.913	-5.363		-1.913	-2.983	0.770000676553808	-1.913	-0.743	0.757519052006388	-1.913	1.637		-1.913	4.017		0.327	-5.363		0.327	-2.983		0.327	-0.743	0.744413346231598	0.327	1.637	0.75252640218742	0.327	4.017		2.707	-5.363		2.707
Outer IS/OS	-4.293	-5.363		-4.293	-2.983	0.78435454478334	-4.293	-0.743	0.802452900377098	-4.293	1.637		-4.293	4.017		-1.913	-5.363		-1.913	-2.983	0.789347194602308	-1.913	-0.743	0.773745163918033	-1.913	1.637		-1.913	4.017		0.327	-5.363		0.327	-2.983		0.327	-0.743	0.760015376915872	0.327	1.637	0.768752514099066	0.327	4.017		2.707	-5.363		2.707
ETPRS	-4.293	-5.363		-4.293	-2.983	0.804949225286582	-4.293	-0.743	0.81680676860663	-4.293	1.637		-4.293	4.017		-1.913	-5.363		-1.913	-2.983	0.808069631423437	-1.913	-0.743	0.793715763193904	-1.913	1.637		-1.913	4.017		0.327	-5.363		0.327	-2.983		0.327	-0.743	0.780610057419114	0.327	1.637	0.786226788465453	0.327	4.017		2.707	-5.363		2.707
RPE	-4.293	-5.363		-4.293	-2.983	0.820551255970856	-4.293	-0.743	0.831784718063534	-4.293	1.637		-4.293	4.017		-1.913	-5.363		-1.913	-2.983	0.821175337198227	-1.913	-0.743	0.808069631423437	-1.913	1.637		-1.913	4.017		0.327	-5.363		0.327	-2.983		0.327	-0.743	0.801828819149727	0.327	1.637	0.810565956332921	0.327	4.017		2.707	-5.363		2.707
[truncated: 26 more columns]
