# Supplementary material for: Multimodal imaging and functional analysis of the chick NMDA retinal damage model
Source: PLoS One. 2021 Sep 7;16(9):e0257148. doi: 10.1371/journal.pone.0257148 (PMC8423281; doi:10.1371/journal.pone.0257148)
Supplement: S1 File — (ZIP) [file pone.0257148.s004.zip › SD-OCT/C200727/004/D15-PWk3/C200727-004_OS_R_14_0_REGAVG0000085/C200727-004 OS R D15 PWk3.xlsx]

## Sheet: Sheet1
Bioptigen	X	Y	Depth(Point 1)	X	Y	Depth(Point 2)	X	Y	Depth(Point 3)	X	Y	Depth(Point 4)	X	Y	Depth(Point 5)	X	Y	Depth(Point 6)	X	Y	Depth(Point 7)	X	Y	Depth(Point 8)	X	Y	Depth(Point 9)
Inner RNFL	0	-3.5		0	0	0.424485	0	3.5	0.557117	-2.475	-2.475	0.481277	-3.5	0	0.344815	2.475	2.475	0.512381	-2.475	2.475	0.304873	3.5	0	0.410471	2.475	-2.475	0.364289
Outer RNFL	0	-3.5		0	0	0.47878	0	3.5	0.593938	-2.475	-2.475	0.506864	-3.5	0	0.410343	2.475	2.475	0.548578	-2.475	2.475	0.367906	3.5	0	0.457278	2.475	-2.475	0.399862
Outer IPL	0	-3.5		0	0	0.527459	0	3.5	0.645737	-2.475	-2.475	0.572392	-3.5	0	0.448412	2.475	2.475	0.601625	-2.475	2.475	0.407223	3.5	0	0.50658	2.475	-2.475	0.456653
Outer INL	0	-3.5		0	0	0.578009	0	3.5	0.693791	-2.475	-2.475		-3.5	0	0.478992	2.475	2.475	0.653424	-2.475	2.475		3.5	0	0.560251	2.475	-2.475	0.512821
Outer OPL	0	-3.5		0	0	0.587994	0	3.5	0.706272	-2.475	-2.475		-3.5	0	0.488977	2.475	2.475	0.665905	-2.475	2.475		3.5	0	0.572733	2.475	-2.475	0.530919
Outer ONL	0	-3.5		0	0	0.608589	0	3.5	0.720002	-2.475	-2.475	0.667877	-3.5	0	0.503331	2.475	2.475	0.680259	-2.475	2.475		3.5	0	0.587711	2.475	-2.475	0.545273
Inner IS/OS	0	-3.5		0	0	0.614206	0	3.5	0.728739	-2.475	-2.475	0.673494	-3.5	0	0.51082	2.475	2.475	0.685876	-2.475	2.475		3.5	0	0.596448	2.475	-2.475	0.552762
Outer IS/OS	0	-3.5		0	0	0.632304	0	3.5	0.746838	-2.475	-2.475	0.690968	-3.5	0	0.523302	2.475	2.475	0.701478	-2.475	2.475	0.476496	3.5	0	0.605185	2.475	-2.475	0.565868
ETPRS	0	-3.5		0	0	0.651027	0	3.5	0.76244	-2.475	-2.475	0.704074	-3.5	0	0.539528	2.475	2.475	0.722073	-2.475	2.475	0.498339	3.5	0	0.630772	2.475	-2.475	0.588335
RPE	0	-3.5		0	0	0.667253	0	3.5	0.776794	-2.475	-2.475	0.727165	-3.5	0	0.553882	2.475	2.475	0.738923	-2.475	2.475	0.518933	3.5	0	0.648246	2.475	-2.475	0.608305

## Sheet: Sheet2
Bioptigen	Inner RNFL	Outer RNFL	Outer IPL	Outer INL	Outer OPL	Outer ONL	Inner IS/OS	Outer IS/OS	ETPRS	RPE		RNFL	IPL	RNFL+IPL	INL	OPL	ONL	ELM	PR Segments	RPE	TOTAL
X	0	0	0	0	0	0	0	0	0	0
Y	-3.5	-3.5	-3.5	-3.5	-3.5	-3.5	-3.5	-3.5	-3.5	-3.5
Depth(Point 1)
X	0	0	0	0	0	0	0	0	0	0
Y	0	0	0	0	0	0	0	0	0	0
Depth(Point 2)	0.424485	0.47878	0.527459	0.578009	0.587994	0.608589	0.614206	0.632304	0.651027	0.667253		0.0542951	0.0486783	0.102973	0.0505506	0.0099853	0.0205947	0.00561673	0.0368208	0.0162261	0.242768
X	0	0	0	0	0	0	0	0	0	0
Y	3.5	3.5	3.5	3.5	3.5	3.5	3.5	3.5	3.5	3.5
Depth(Point 3)	0.557117	0.593938	0.645737	0.693791	0.706272	0.720002	0.728739	0.746838	0.76244	0.776794		0.0368208	0.0517987	0.0886195	0.0480543	0.0124816	0.0137298	0.00873714	0.0337004	0.0143539	0.219677
X	-2.475	-2.475	-2.475	-2.475	-2.475	-2.475	-2.475	-2.475	-2.475	-2.475
Y	-2.475	-2.475	-2.475	-2.475	-2.475	-2.475	-2.475	-2.475	-2.475	-2.475
Depth(Point 4)	0.481277	0.506864	0.572392			0.667877	0.673494	0.690968	0.704074	0.727165		0.0255873	0.0655285	0.0911159				0.00561673	0.03058	0.023091	0.245888
X	-3.5	-3.5	-3.5	-3.5	-3.5	-3.5	-3.5	-3.5	-3.5	-3.5
Y	0	0	0	0	0	0	0	0	0	0
Depth(Point 5)	0.344815	0.410343	0.448412	0.478992	0.488977	0.503331	0.51082	0.523302	0.539528	0.553882		0.0655285	0.038069	0.103597	0.03058	0.0099853	0.0143539	0.00748898	0.0287077	0.0143539	0.209067
X	2.475	2.475	2.475	2.475	2.475	2.475	2.475	2.475	2.475	2.475
Y	2.475	2.475	2.475	2.475	2.475	2.475	2.475	2.475	2.475	2.475
Depth(Point 6)	0.512381	0.548578	0.601625	0.653424	0.665905	0.680259	0.685876	0.701478	0.722073	0.738923		0.0361967	0.0530469	0.0892436	0.0517987	0.0124816	0.0143539	0.00561673	0.0361967	0.0168502	0.226541
X	-2.475	-2.475	-2.475	-2.475	-2.475	-2.475	-2.475	-2.475	-2.475	-2.475
Y	2.475	2.475	2.475	2.475	2.475	2.475	2.475	2.475	2.475	2.475
Depth(Point 7)	0.304873	0.367906	0.407223					0.476496	0.498339	0.518933		0.0630322	0.0393171	0.102349						0.0205947	0.21406
X	3.5	3.5	3.5	3.5	3.5	3.5	3.5	3.5	3.5	3.5
Y	0	0	0	0	0	0	0	0	0	0
Depth(Point 8)	0.410471	0.457278	0.50658	0.560251	0.572733	0.587711	0.596448	0.605185	0.630772	0.648246		0.0468061	0.0493024	0.0961085	0.053671	0.0124816	0.014978	0.00873714	0.0343245	0.0174743	0.237775
X	2.475	2.475	2.475	2.475	2.475	2.475	2.475	2.475	2.475	2.475
Y	-2.475	-2.475	-2.475	-2.475	-2.475	-2.475	-2.475	-2.475	-2.475	-2.475
Depth(Point 9)	0.364289	0.399862	0.456653	0.512821	0.530919	0.545273	0.552762	0.565868	0.588335	0.608305		0.0355726	0.0567914	0.092364	0.0561673	0.0180984	0.0143539	0.00748898	0.0355726	0.0199706	0.244016
											Average (mm)	0.0454799	0.0503165	0.0957965	0.0484703	0.0125856	0.015394	0.0070432	0.0337004	0.0178643	0.229974
											Average (um)	45.4799	50.3165	95.7965	48.4703	12.5856	15.394	7.0432	33.7004	17.8643	229.974
