# Supplementary material for: Multimodal imaging and functional analysis of the chick NMDA retinal damage model
Source: PLoS One. 2021 Sep 7;16(9):e0257148. doi: 10.1371/journal.pone.0257148 (PMC8423281; doi:10.1371/journal.pone.0257148)
Supplement: S1 File — (ZIP) [file pone.0257148.s004.zip › SD-OCT/C200727/004/D15-PWk3/C200727-004_OS_R_14_0_REGAVG0000085/Manual_PreDefineThreeByFourGridRadialRetina_1.csv]

Bioptigen	X	Y	Depth(Point 1)	X	Y	Depth(Point 2)	X	Y	Depth(Point 3)	X	Y	Depth(Point 4)	X	Y	Depth(Point 5)	X	Y	Depth(Point 6)	X	Y	Depth(Point 7)	X	Y	Depth(Point 8)	X	Y	Depth(Point 9)
Inner RNFL	0.000	-3.500		0.000	0.000	0.42448513357341	0.000	3.500	0.55711699476666	-2.475	-2.475	0.481276525264168	-3.500	0.000	0.344814611707074	2.475	2.475	0.512381439887128	-2.475	2.475	0.304873413155332	3.500	0.000	0.410471488080453	2.475	-2.475	0.364289477255001
Outer RNFL	0.000	-3.500		0.000	0.000	0.478780200354684	0.000	3.500	0.593937787181547	-2.475	-2.475	0.506863855586378	-3.500	0.000	0.410343140581026	2.475	2.475	0.548578151074644	-2.475	2.475	0.3679056171198	3.500	0.000	0.457277580133276	2.475	-2.475	0.399862107215146
Outer IPL	0.000	-3.500		0.000	0.000	0.52745853608962	0.000	3.500	0.645736529053337	-2.475	-2.475	0.572392384460329	-3.500	0.000	0.448412095450655	2.475	2.475	0.601625055401177	-2.475	2.475	0.407222734444171	3.500	0.000	0.506579997095582	2.475	-2.475	0.456653498905905
Outer INL	0.000	-3.500		0.000	0.000	0.578009115506668	0.000	3.500	0.693790783560902	-2.475	-2.475		-3.500	0.000	0.478992075591833	2.475	2.475	0.653423797272967	-2.475	2.475		3.500	0.000	0.560250982649486	2.475	-2.475	0.512820809369292
Outer OPL	0.000	-3.500		0.000	0.000	0.587994415144604	0.000	3.500	0.706272408108321	-2.475	-2.475		-3.500	0.000	0.488977375229768	2.475	2.475	0.665905421820386	-2.475	2.475		3.500	0.000	0.572732607196905	2.475	-2.475	0.53091916496305
Outer ONL	0.000	-3.500		0.000	0.000	0.608589095647846	0.000	3.500	0.720002195110483	-2.475	-2.475	0.667876812248088	-3.500	0.000	0.5033312434593	2.475	2.475	0.680259290049919	-2.475	2.475		3.500	0.000	0.587710556653809	2.475	-2.475	0.545273033192582
Inner IS/OS	0.000	-3.500		0.000	0.000	0.614205826694185	0.000	3.500	0.728739332293676	-2.475	-2.475	0.673493543294427	-3.500	0.000	0.510820218187752	2.475	2.475	0.685876021096258	-2.475	2.475		3.500	0.000	0.596447693837002	2.475	-2.475	0.552762007921034
Outer IS/OS	0.000	-3.500		0.000	0.000	0.632304182287943	0.000	3.500	0.746837687887435	-2.475	-2.475	0.690967817660814	-3.500	0.000	0.523301842735172	2.475	2.475	0.701478051780532	-2.475	2.475	0.476495750682349	3.500	0.000	0.605184831020196	2.475	-2.475	0.565867713695825
ETPRS	0.000	-3.500		0.000	0.000	0.651026619109072	0.000	3.500	0.762439718571709	-2.475	-2.475	0.704073523435604	-3.500	0.000	0.539527954646817	2.475	2.475	0.722072732283774	-2.475	2.475	0.498338593640333	3.500	0.000	0.630772161342406	2.475	-2.475	0.588334637881179
RPE	0.000	-3.500		0.000	0.000	0.667252731020717	0.000	3.500	0.776793586801241	-2.475	-2.475	0.72716452884833	-3.500	0.000	0.553881822876349	2.475	2.475	0.73892292542279	-2.475	2.475	0.518933274143575	3.500	0.000	0.648246435708793	2.475	-2.475	0.608305237157051
