# Supplementary material for: Multimodal imaging and functional analysis of the chick NMDA retinal damage model
Source: PLoS One. 2021 Sep 7;16(9):e0257148. doi: 10.1371/journal.pone.0257148 (PMC8423281; doi:10.1371/journal.pone.0257148)
Supplement: S1 File — (ZIP) [file pone.0257148.s004.zip › SD-OCT/C200727/004/D15-PWk3/C200727-004_OS_V_14X14_0_REGAVG0000089/C200727-004 OS V D15 PWk3.xlsx]

## Sheet: Sheet1
Bioptigen	X	Y	Depth(Point 1)	X	Y	Depth(Point 2)	X	Y	Depth(Point 3)	X	Y	Depth(Point 4)	X	Y	Depth(Point 5)	X	Y	Depth(Point 6)	X	Y	Depth(Point 7)	X	Y	Depth(Point 8)	X	Y	Depth(Point 9)	X	Y	Depth(Point 10)	X	Y	Depth(Point 11)	X	Y	Depth(Point 12)	X	Y	Depth(Point 13)	X	Y	Depth(Point 14)	X	Y	Depth(Point 15)	X	Y	Depth(Point 16)	X
Inner RNFL	-3.271	-5.625		-3.271	-3.245	0.449548	-3.271	-1.005		-3.271	1.375		-3.271	3.755		-0.891	-5.625	0.404528	-0.891	-3.245	0.370204	-0.891	-1.005	0.377693	-0.891	1.375	0.319171	-0.891	3.755		1.349	-5.625		1.349	-3.245		1.349	-1.005	0.352105	1.349	1.375	0.343454	1.349	3.755		3.729	-5.625		3.729
Outer RNFL	-3.271	-5.625		-3.271	-3.245	0.470142	-3.271	-1.005		-3.271	1.375		-3.271	3.755		-0.891	-5.625	0.45071	-0.891	-3.245	0.4064	-0.891	-1.005	0.419506	-0.891	1.375	0.355368	-0.891	3.755		1.349	-5.625		1.349	-3.245		1.349	-1.005	0.411393	1.349	1.375	0.395252	1.349	3.755		3.729	-5.625		3.729
Outer IPL	-3.271	-5.625		-3.271	-3.245	0.536295	-3.271	-1.005		-3.271	1.375		-3.271	3.755		-0.891	-5.625		-0.891	-3.245	0.472553	-0.891	-1.005	0.480666	-0.891	1.375	0.415904	-0.891	3.755		1.349	-5.625		1.349	-3.245		1.349	-1.005	0.46444	1.349	1.375	0.441434	1.349	3.755		3.729	-5.625		3.729
Outer INL	-3.271	-5.625		-3.271	-3.245		-3.271	-1.005		-3.271	1.375		-3.271	3.755		-0.891	-5.625		-0.891	-3.245		-0.891	-1.005	0.533089	-0.891	1.375	0.472695	-0.891	3.755		1.349	-5.625		1.349	-3.245		1.349	-1.005	0.508126	1.349	1.375	0.495105	1.349	3.755		3.729	-5.625		3.729
Outer OPL	-3.271	-5.625		-3.271	-3.245		-3.271	-1.005		-3.271	1.375		-3.271	3.755		-0.891	-5.625		-0.891	-3.245		-0.891	-1.005	0.54245	-0.891	1.375	0.484552	-0.891	3.755		1.349	-5.625		1.349	-3.245		1.349	-1.005	0.520607	1.349	1.375	0.507587	1.349	3.755		3.729	-5.625		3.729
Outer ONL	-3.271	-5.625		-3.271	-3.245	0.633651	-3.271	-1.005		-3.271	1.375		-3.271	3.755		-0.891	-5.625		-0.891	-3.245	0.553684	-0.891	-1.005	0.565541	-0.891	1.375	0.501403	-0.891	3.755		1.349	-5.625		1.349	-3.245		1.349	-1.005	0.534337	1.349	1.375	0.520693	1.349	3.755		3.729	-5.625		3.729
Inner IS/OS	-3.271	-5.625		-3.271	-3.245	0.639268	-3.271	-1.005		-3.271	1.375		-3.271	3.755		-0.891	-5.625		-0.891	-3.245	0.559924	-0.891	-1.005	0.570534	-0.891	1.375	0.506395	-0.891	3.755		1.349	-5.625		1.349	-3.245		1.349	-1.005	0.538706	1.349	1.375	0.526934	1.349	3.755		3.729	-5.625		3.729
Outer IS/OS	-3.271	-5.625		-3.271	-3.245	0.655494	-3.271	-1.005		-3.271	1.375		-3.271	3.755		-0.891	-5.625	0.594873	-0.891	-3.245	0.572406	-0.891	-1.005	0.582391	-0.891	1.375	0.525742	-0.891	3.755		1.349	-5.625		1.349	-3.245		1.349	-1.005	0.546195	1.349	1.375	0.542536	1.349	3.755		3.729	-5.625		3.729
ETPRS	-3.271	-5.625		-3.271	-3.245	0.674217	-3.271	-1.005		-3.271	1.375		-3.271	3.755		-0.891	-5.625	0.62046	-0.891	-3.245	0.597369	-0.891	-1.005	0.60673	-0.891	1.375	0.550081	-0.891	3.755		1.349	-5.625		1.349	-3.245		1.349	-1.005	0.56991	1.349	1.375	0.566875	1.349	3.755		3.729	-5.625		3.729
RPE	-3.271	-5.625		-3.271	-3.245	0.694811	-3.271	-1.005		-3.271	1.375		-3.271	3.755		-0.891	-5.625	0.633566	-0.891	-3.245	0.614843	-0.891	-1.005	0.622332	-0.891	1.375	0.568179	-0.891	3.755		1.349	-5.625		1.349	-3.245		1.349	-1.005	0.58676	1.349	1.375	0.585597	1.349	3.755		3.729	-5.625		3.729
[truncated: 26 more columns]

## Sheet: Sheet2
Bioptigen	Inner RNFL	Outer RNFL	Outer IPL	Outer INL	Outer OPL	Outer ONL	Inner IS/OS	Outer IS/OS	ETPRS	RPE		RNFL	IPL	RNFL+IPL	INL	OPL	ONL	ELM	PR Segments	RPE	TOTAL
X	-3.271	-3.271	-3.271	-3.271	-3.271	-3.271	-3.271	-3.271	-3.271	-3.271
Y	-5.625	-5.625	-5.625	-5.625	-5.625	-5.625	-5.625	-5.625	-5.625	-5.625
Depth(Point 1)
X	-3.271	-3.271	-3.271	-3.271	-3.271	-3.271	-3.271	-3.271	-3.271	-3.271
Y	-3.245	-3.245	-3.245	-3.245	-3.245	-3.245	-3.245	-3.245	-3.245	-3.245
Depth(Point 2)	0.449548	0.470142	0.536295			0.633651	0.639268	0.655494	0.674217	0.694811		0.0205947	0.0661526	0.0867473				0.00561673	0.0349485	0.0205947	0.245264
X	-3.271	-3.271	-3.271	-3.271	-3.271	-3.271	-3.271	-3.271	-3.271	-3.271
Y	-1.005	-1.005	-1.005	-1.005	-1.005	-1.005	-1.005	-1.005	-1.005	-1.005
Depth(Point 3)
X	-3.271	-3.271	-3.271	-3.271	-3.271	-3.271	-3.271	-3.271	-3.271	-3.271
Y	1.375	1.375	1.375	1.375	1.375	1.375	1.375	1.375	1.375	1.375
Depth(Point 4)
X	-3.271	-3.271	-3.271	-3.271	-3.271	-3.271	-3.271	-3.271	-3.271	-3.271
Y	3.755	3.755	3.755	3.755	3.755	3.755	3.755	3.755	3.755	3.755
Depth(Point 5)
X	-0.891	-0.891	-0.891	-0.891	-0.891	-0.891	-0.891	-0.891	-0.891	-0.891
Y	-5.625	-5.625	-5.625	-5.625	-5.625	-5.625	-5.625	-5.625	-5.625	-5.625
Depth(Point 6)	0.404528	0.45071						0.594873	0.62046	0.633566		0.046182								0.0131057	0.229038
X	-0.891	-0.891	-0.891	-0.891	-0.891	-0.891	-0.891	-0.891	-0.891	-0.891
Y	-3.245	-3.245	-3.245	-3.245	-3.245	-3.245	-3.245	-3.245	-3.245	-3.245
Depth(Point 7)	0.370204	0.4064	0.472553			0.553684	0.559924	0.572406	0.597369	0.614843		0.0361967	0.0661526	0.102349				0.00624081	0.0374449	0.0174743	0.24464
X	-0.891	-0.891	-0.891	-0.891	-0.891	-0.891	-0.891	-0.891	-0.891	-0.891
Y	-1.005	-1.005	-1.005	-1.005	-1.005	-1.005	-1.005	-1.005	-1.005	-1.005
Depth(Point 8)	0.377693	0.419506	0.480666	0.533089	0.54245	0.565541	0.570534	0.582391	0.60673	0.622332		0.0418134	0.06116	0.102973	0.0524228	0.00936122	0.023091	0.00499265	0.0361967	0.015602	0.24464
X	-0.891	-0.891	-0.891	-0.891	-0.891	-0.891	-0.891	-0.891	-0.891	-0.891
Y	1.375	1.375	1.375	1.375	1.375	1.375	1.375	1.375	1.375	1.375
Depth(Point 9)	0.319171	0.355368	0.415904	0.472695	0.484552	0.501403	0.506395	0.525742	0.550081	0.568179		0.0361967	0.0605359	0.0967326	0.0567914	0.0118575	0.0168502	0.00499265	0.0436857	0.0180984	0.249008
X	-0.891	-0.891	-0.891	-0.891	-0.891	-0.891	-0.891	-0.891	-0.891	-0.891
Y	3.755	3.755	3.755	3.755	3.755	3.755	3.755	3.755	3.755	3.755
Depth(Point 10)
X	1.349	1.349	1.349	1.349	1.349	1.349	1.349	1.349	1.349	1.349
Y	-5.625	-5.625	-5.625	-5.625	-5.625	-5.625	-5.625	-5.625	-5.625	-5.625
Depth(Point 11)
X	1.349	1.349	1.349	1.349	1.349	1.349	1.349	1.349	1.349	1.349
Y	-3.245	-3.245	-3.245	-3.245	-3.245	-3.245	-3.245	-3.245	-3.245	-3.245
Depth(Point 12)
X	1.349	1.349	1.349	1.349	1.349	1.349	1.349	1.349	1.349	1.349
Y	-1.005	-1.005	-1.005	-1.005	-1.005	-1.005	-1.005	-1.005	-1.005	-1.005
Depth(Point 13)	0.352105	0.411393	0.46444	0.508126	0.520607	0.534337	0.538706	0.546195	0.56991	0.58676		0.0592877	0.0530469	0.112335	0.0436857	0.0124816	0.0137298	0.00436857	0.0312041	0.0168502	0.234655
X	1.349	1.349	1.349	1.349	1.349	1.349	1.349	1.349	1.349	1.349
Y	1.375	1.375	1.375	1.375	1.375	1.375	1.375	1.375	1.375	1.375
Depth(Point 14)	0.343454	0.395252	0.441434	0.495105	0.507587	0.520693	0.526934	0.542536	0.566875	0.585597		0.0517987	0.046182	0.0979808	0.053671	0.0124816	0.0131057	0.00624081	0.0399412	0.0187224	0.242144
X	1.349	1.349	1.349	1.349	1.349	1.349	1.349	1.349	1.349	1.349
Y	3.755	3.755	3.755	3.755	3.755	3.755	3.755	3.755	3.755	3.755
Depth(Point 15)
X	3.729	3.729	3.729	3.729	3.729	3.729	3.729	3.729	3.729	3.729
Y	-5.625	-5.625	-5.625	-5.625	-5.625	-5.625	-5.625	-5.625	-5.625	-5.625
Depth(Point 16)
X	3.729	3.729	3.729	3.729	3.729	3.729	3.729	3.729	3.729	3.729
Y	-3.245	-3.245	-3.245	-3.245	-3.245	-3.245	-3.245	-3.245	-3.245	-3.245
Depth(Point 17)
X	3.729	3.729	3.729	3.729	3.729	3.729	3.729	3.729	3.729	3.729
Y	-1.005	-1.005	-1.005	-1.005	-1.005	-1.005	-1.005	-1.005	-1.005	-1.005
Depth(Point 18)	0.426995	0.475673	0.523728	0.568661	0.579895	0.596121	0.602986	0.616092	0.636686	0.652288		0.0486783	0.0480543	0.0967326	0.0449338	0.0112335	0.0162261	0.00686489	0.0337004	0.015602	0.225293
X	3.729	3.729	3.729	3.729	3.729	3.729	3.729	3.729	3.729	3.729
Y	1.375	1.375	1.375	1.375	1.375	1.375	1.375	1.375	1.375	1.375
Depth(Point 19)	0.444555	0.481376	0.533798	0.581853	0.59371	0.608064	0.616177	0.635524	0.651126	0.663607		0.0368208	0.0524228	0.0892436	0.0480543	0.0118575	0.0143539	0.00811306	0.0349485	0.0124816	0.219053
X	3.729	3.729	3.729	3.729	3.729	3.729	3.729	3.729	3.729	3.729
Y	3.755	3.755	3.755	3.755	3.755	3.755	3.755	3.755	3.755	3.755
Depth(Point 20)
X	6.109	6.109	6.109	6.109	6.109	6.109	6.109	6.109	6.109	6.109
Y	-5.625	-5.625	-5.625	-5.625	-5.625	-5.625	-5.625	-5.625	-5.625	-5.625
Depth(Point 21)
X	6.109	6.109	6.109	6.109	6.109	6.109	6.109	6.109	6.109	6.109
Y	-3.245	-3.245	-3.245	-3.245	-3.245	-3.245	-3.245	-3.245	-3.245	-3.245
Depth(Point 22)
X	6.109	6.109	6.109	6.109	6.109	6.109	6.109	6.109	6.109	6.109
Y	-1.005	-1.005	-1.005	-1.005	-1.005	-1.005	-1.005	-1.005	-1.005	-1.005
Depth(Point 23)
X	6.109	6.109	6.109	6.109	6.109	6.109	6.109	6.109	6.109	6.109
Y	1.375	1.375	1.375	1.375	1.375	1.375	1.375	1.375	1.375	1.375
Depth(Point 24)
X	6.109	6.109	6.109	6.109	6.109	6.109	6.109	6.109	6.109	6.109
Y	3.755	3.755	3.755	3.755	3.755	3.755	3.755	3.755	3.755	3.755
Depth(Point 25)
											Average (mm)	0.0419521	0.0567134	0.0981368	0.0499265	0.0115455	0.0162261	0.00592877	0.0365088	0.0165035	0.237082
											Average (um)	41.9521	56.7134	98.1368	49.9265	11.5455	16.2261	5.92877	36.5088	16.5035	237.082
