# Supplementary material for: Multimodal imaging and functional analysis of the chick NMDA retinal damage model
Source: PLoS One. 2021 Sep 7;16(9):e0257148. doi: 10.1371/journal.pone.0257148 (PMC8423281; doi:10.1371/journal.pone.0257148)
Supplement: S1 File — (ZIP) [file pone.0257148.s004.zip › SD-OCT/C200727/004/D15-PWk3/C200727-004_OS_V_14X14_0_REGAVG0000089/Manual_PreDefineFiveByFiveGridRectangularRetina_1.csv]

Bioptigen	X	Y	Depth(Point 1)	X	Y	Depth(Point 2)	X	Y	Depth(Point 3)	X	Y	Depth(Point 4)	X	Y	Depth(Point 5)	X	Y	Depth(Point 6)	X	Y	Depth(Point 7)	X	Y	Depth(Point 8)	X	Y	Depth(Point 9)	X	Y	Depth(Point 10)	X	Y	Depth(Point 11)	X	Y	Depth(Point 12)	X	Y	Depth(Point 13)	X	Y	Depth(Point 14)	X	Y	Depth(Point 15)	X	Y	Depth(Point 16)	X
Inner RNFL	-3.271	-5.625		-3.271	-3.245	0.449547529413837	-3.271	-1.005		-3.271	1.375		-3.271	3.755		-0.891	-5.625	0.40452811604351	-0.891	-3.245	0.370203648538106	-0.891	-1.005	0.377692623266558	-0.891	1.375	0.319170917139084	-0.891	3.755		1.349	-5.625		1.349	-3.245		1.349	-1.005	0.352105292944348	1.349	1.375	0.343453720760772	1.349	3.755		3.729	-5.625		3.729
Outer RNFL	-3.271	-5.625		-3.271	-3.245	0.470142209917079	-3.271	-1.005		-3.271	1.375		-3.271	3.755		-0.891	-5.625	0.450710126868961	-0.891	-3.245	0.406400359725623	-0.891	-1.005	0.419506065500413	-0.891	1.375	0.3553676283266	-0.891	3.755		1.349	-5.625		1.349	-3.245		1.349	-1.005	0.41139300954459	1.349	1.375	0.395252462632563	1.349	3.755		3.729	-5.625		3.729
Outer IPL	-3.271	-5.625		-3.271	-3.245	0.536294820018402	-3.271	-1.005		-3.271	1.375		-3.271	3.755		-0.891	-5.625		-0.891	-3.245	0.472552969826945	-0.891	-1.005	0.480666025782768	-0.891	1.375	0.415903507381585	-0.891	3.755		1.349	-5.625		1.349	-3.245		1.349	-1.005	0.464439913871123	1.349	1.375	0.441434473458015	1.349	3.755		3.729	-5.625		3.729
Outer INL	-3.271	-5.625		-3.271	-3.245		-3.271	-1.005		-3.271	1.375		-3.271	3.755		-0.891	-5.625		-0.891	-3.245		-0.891	-1.005	0.53308884888193	-0.891	1.375	0.472694899072343	-0.891	3.755		1.349	-5.625		1.349	-3.245		1.349	-1.005	0.508125599787091	1.349	1.375	0.495105459011918	1.349	3.755		3.729	-5.625		3.729
Outer OPL	-3.271	-5.625		-3.271	-3.245		-3.271	-1.005		-3.271	1.375		-3.271	3.755		-0.891	-5.625		-0.891	-3.245		-0.891	-1.005	0.542450067292494	-0.891	1.375	0.484552442392391	-0.891	3.755		1.349	-5.625		1.349	-3.245		1.349	-1.005	0.52060722433451	1.349	1.375	0.507587083559338	1.349	3.755		3.729	-5.625		3.729
Outer ONL	-3.271	-5.625		-3.271	-3.245	0.633651491488274	-3.271	-1.005		-3.271	1.375		-3.271	3.755		-0.891	-5.625		-0.891	-3.245	0.553683529385172	-0.891	-1.005	0.56554107270522	-0.891	1.375	0.501402635531408	-0.891	3.755		1.349	-5.625		1.349	-3.245		1.349	-1.005	0.534337011336672	1.349	1.375	0.520692789334128	1.349	3.755		3.729	-5.625		3.729
Inner IS/OS	-3.271	-5.625		-3.271	-3.245	0.639268222534612	-3.271	-1.005		-3.271	1.375		-3.271	3.755		-0.891	-5.625		-0.891	-3.245	0.559924341658881	-0.891	-1.005	0.570533722524188	-0.891	1.375	0.506395285350375	-0.891	3.755		1.349	-5.625		1.349	-3.245		1.349	-1.005	0.538705579928268	1.349	1.375	0.526933601607838	1.349	3.755		3.729	-5.625		3.729
Outer IS/OS	-3.271	-5.625		-3.271	-3.245	0.655494334446258	-3.271	-1.005		-3.271	1.375		-3.271	3.755		-0.891	-5.625	0.594872890391656	-0.891	-3.245	0.572405966206301	-0.891	-1.005	0.582391265844236	-0.891	1.375	0.525741803398876	-0.891	3.755		1.349	-5.625		1.349	-3.245		1.349	-1.005	0.54619455465672	1.349	1.375	0.542535632292112	1.349	3.755		3.729	-5.625		3.729
ETPRS	-3.271	-5.625		-3.271	-3.245	0.674216771267387	-3.271	-1.005		-3.271	1.375		-3.271	3.755		-0.891	-5.625	0.620460220713866	-0.891	-3.245	0.59736921530114	-0.891	-1.005	0.606730433711704	-0.891	1.375	0.550080971266343	-0.891	3.755		1.349	-5.625		1.349	-3.245		1.349	-1.005	0.569909641296817	1.349	1.375	0.56687480015958	1.349	3.755		3.729	-5.625		3.729
RPE	-3.271	-5.625		-3.271	-3.245	0.694811451770629	-3.271	-1.005		-3.271	1.375		-3.271	3.755		-0.891	-5.625	0.633565926488656	-0.891	-3.245	0.614843489667527	-0.891	-1.005	0.622332464395978	-0.891	1.375	0.568179326860102	-0.891	3.755		1.349	-5.625		1.349	-3.245		1.349	-1.005	0.586759834435833	1.349	1.375	0.585597236980709	1.349	3.755		3.729	-5.625		3.729
[truncated: 26 more columns]
