# Supplementary material for: Multimodal imaging and functional analysis of the chick NMDA retinal damage model
Source: PLoS One. 2021 Sep 7;16(9):e0257148. doi: 10.1371/journal.pone.0257148 (PMC8423281; doi:10.1371/journal.pone.0257148)
Supplement: S1 File — (ZIP) [file pone.0257148.s004.zip › SD-OCT/C200727/004/D1-PWk1/C200727-004 D1PWk1 SDOCT Data Summary.xlsx]

## Sheet: 1st
OD	RNFL	IPL	RNFL+IPL	INL	OPL	ONL	ELM	PR Segments	RPE	TOTAL					RNFL	IPL	RNFL+IPL	INL	OPL	ONL	ELM	PR Segments	RPE	TOTAL
Radial	41.8828	81.7546	123.637	67.4701	12.6203	15.602	6.86489	30.788	19.9013	276.884				OD - Vehicle	41.5707	82.3787	123.949	68.8916	12.551	15.8101	7.17693	31.035	19.5892	274.942
Volumetric	41.2587	83.0028	124.262	70.3132	12.4816	16.0181	7.48897	31.2821	19.2772	273.001				OS - NMDA	38.3959	160.448	198.844	58.3169	11.9269	16.3648	6.20614	32.8857	17.613	345.364
Ave	41.5707	82.3787	123.949	68.8916	12.551	15.8101	7.17693	31.035	19.5892	274.942
STDEV	0.441292	0.882584	0.441292	2.01033	0.0980649	0.294195	0.441292	0.349356	0.441292	2.74582
OS
Radial	33.9084	164.341	198.25	58.3169	11.9269	16.3648	6.79555	33.3191	18.3757	343.349
Volumetric	42.8833	156.555	199.439				5.61673	32.4522	16.8502	347.378
Ave	38.3959	160.448	198.844	58.3169	11.9269	16.3648	6.20614	32.8857	17.613	345.364
STDEV	6.3462	5.50564	0.840556	#DIV/0!	#DIV/0!	#DIV/0!	0.833552	0.612986	1.07871	2.84927
OD	%RNFL	%IPL	%RNFL-IPL	%INL	%OPL	%ONL	%ELM	%PRS	%RPE
Radial	0.151265	0.295267	0.446531	0.243676	0.0455798	0.0563486	0.0247934	0.111195	0.0718758
Volumetric	0.15113	0.304039	0.455169	0.257557	0.0457201	0.0586741	0.0274321	0.114586	0.0706121
Ave	0.151198	0.299653	0.45085	0.250616	0.0456499	0.0575114	0.0261127	0.11289	0.071244
STDEV	9.50429e-05	0.00620266	0.00610762	0.0098147	9.92261e-05	0.00164438	0.00186582	0.00239807	0.000893529
	0.00950429	0.620266	0.610762	0.98147	0.00992261	0.164438	0.186582	0.239807	0.0893529
OS
Radial	0.0987579	0.478643	0.577401	0.169847	0.0347369	0.0476623	0.019792	0.0970416	0.0535191
Volumetric	0.123448	0.450677	0.574125				0.0161689	0.0934204	0.0485068
Ave	0.111103	0.46466	0.575763	0.169847	0.0347369	0.0476623	0.0179804	0.095231	0.0510129				RNFL/Total	IPL/Total	RNFL+INL/Total	INL/Total	OPL/Total	ONL/Total	ERM/Total	PRS/Total	RPE/Total
STDEV	0.0174588	0.0197751	0.00231625	#DIV/0!	#DIV/0!	#DIV/0!	0.00256189	0.00256056	0.00354428			OD - Vehicle	15.1198	29.9653	45.085	25.0616	4.56499	5.75114	2.61127	11.289	7.1244
	1.74588	1.97751	0.231625	#DIV/0!	#DIV/0!	#DIV/0!	0.256189	0.256056	0.354428			OS - NMDA	11.1103	46.466	57.5763	16.9847	3.47369	4.76623	1.79804	9.5231	5.10129
Ratio	RNFL	IPL	RNFL+IPL	INL	OPL	ONL	ELM	PR Segments	RPE	TOTAL
NMDA/Control	0.734821	1.55066	1.27706	0.677719	0.760942	0.828746	0.68857	0.843571	0.716032	1.25613
Control/Control	1	1	1	1	1	1	1	1	1	1
