# Supplementary material for: Multimodal imaging and functional analysis of the chick NMDA retinal damage model
Source: PLoS One. 2021 Sep 7;16(9):e0257148. doi: 10.1371/journal.pone.0257148 (PMC8423281; doi:10.1371/journal.pone.0257148)
Supplement: S1 File — (ZIP) [file pone.0257148.s004.zip › SD-OCT/C200727/004/D1-PWk1/C200727-004_OD_R_14_0_REGAVG0000016/C200727-004 OD R D1 Pwk1.xlsx]

## Sheet: Manual_PreDefineThreeByFourGrid
Bioptigen	X	Y	Depth(Point 1)	X	Y	Depth(Point 2)	X	Y	Depth(Point 3)	X	Y	Depth(Point 4)	X	Y	Depth(Point 5)	X	Y	Depth(Point 6)	X	Y	Depth(Point 7)	X	Y	Depth(Point 8)	X	Y	Depth(Point 9)
Inner RNFL	0	-3.5	0.250153	0	0	0.216267	0	3.5	0.232678	-2.475	-2.475	0.241855	-3.5	0	0.214395	2.475	2.475	0.24204	-2.475	2.475	0.20753	3.5	0	0.221445	2.475	-2.475	0.220821
Outer RNFL	0	-3.5	0.293838	0	0	0.269938	0	3.5	0.255145	-2.475	-2.475	0.300518	-3.5	0	0.271187	2.475	2.475	0.264506	-2.475	2.475	0.261201	3.5	0	0.249528	2.475	-2.475	0.258266
Outer IPL	0	-3.5	0.371848	0	0	0.351693	0	3.5	0.35063	-2.475	-2.475	0.372912	-3.5	0	0.345452	2.475	2.475	0.358119	-2.475	2.475	0.34046	3.5	0	0.329411	2.475	-2.475	0.339396
Outer INL	0	-3.5	0.433008	0	0	0.419718	0	3.5	0.432384	-2.475	-2.475	0.434696	-3.5	0	0.402868	2.475	2.475	0.433008	-2.475	2.475	0.409733	3.5	0	0.404301	2.475	-2.475	0.397436
Outer OPL	0	-3.5	0.446114	0	0	0.428455	0	3.5	0.446114	-2.475	-2.475	0.444681	-3.5	0	0.415349	2.475	2.475	0.446114	-2.475	2.475	0.42159	3.5	0	0.421151	2.475	-2.475	0.411166
Outer ONL	0	-3.5	0.461092	0	0	0.447178	0	3.5	0.463588	-2.475	-2.475	0.460283	-3.5	0	0.429703	2.475	2.475	0.460468	-2.475	2.475	0.43532	3.5	0	0.434257	2.475	-2.475	0.429264
Inner IS/OS	0	-3.5	0.467333	0	0	0.452794	0	3.5	0.471077	-2.475	-2.475	0.467772	-3.5	0	0.437192	2.475	2.475	0.467333	-2.475	2.475	0.442809	3.5	0	0.441121	2.475	-2.475	0.435505
Outer IS/OS	0	-3.5	0.482311	0	0	0.466524	0	3.5	0.482935	-2.475	-2.475	0.482126	-3.5	0	0.448426	2.475	2.475	0.479814	-2.475	2.475	0.457163	3.5	0	0.451731	2.475	-2.475	0.449234
ETPRS	0	-3.5	0.500409	0	0	0.481502	0	3.5	0.50353	-2.475	-2.475	0.495856	-3.5	0	0.464652	2.475	2.475	0.499785	-2.475	2.475	0.476509	3.5	0	0.470453	2.475	-2.475	0.467333
RPE	0	-3.5	0.515387	0	0	0.501473	0	3.5	0.530365	-2.475	-2.475	0.512082	-3.5	0	0.482126	2.475	2.475	0.522252	-2.475	2.475	0.49336	3.5	0	0.49292	2.475	-2.475	0.489176

## Sheet: Sheet1
Bioptigen	Inner RNFL	Outer RNFL	Outer IPL	Outer INL	Outer OPL	Outer ONL	Inner IS/OS	Outer IS/OS	ETPRS	RPE		RNFL	IPL	RNFL+IPL	INL	OPL	ONL	ELM	PR Segments	RPE	TOTAL
X	0	0	0	0	0	0	0	0	0	0
Y	-3.5	-3.5	-3.5	-3.5	-3.5	-3.5	-3.5	-3.5	-3.5	-3.5
Depth(Point 1)	0.250153	0.293838	0.371848	0.433008	0.446114	0.461092	0.467333	0.482311	0.500409	0.515387		0.0436857	0.0780102	0.121696	0.06116	0.0131057	0.0149779	0.00624081	0.0330763	0.0149779	0.265235
X	0	0	0	0	0	0	0	0	0	0
Y	0	0	0	0	0	0	0	0	0	0
Depth(Point 2)	0.216267	0.269938	0.351693	0.419718	0.428455	0.447178	0.452794	0.466524	0.481502	0.501473		0.053671	0.0817546	0.135426	0.0680249	0.00873714	0.0187224	0.00561673	0.0287077	0.0199706	0.285205
X	0	0	0	0	0	0	0	0	0	0
Y	3.5	3.5	3.5	3.5	3.5	3.5	3.5	3.5	3.5	3.5
Depth(Point 3)	0.232678	0.255145	0.35063	0.432384	0.446114	0.463588	0.471077	0.482935	0.50353	0.530365		0.0224669	0.0954844	0.117951	0.0817546	0.0137298	0.0174743	0.00748897	0.0324522	0.0268355	0.297687
X	-2.475	-2.475	-2.475	-2.475	-2.475	-2.475	-2.475	-2.475	-2.475	-2.475
Y	-2.475	-2.475	-2.475	-2.475	-2.475	-2.475	-2.475	-2.475	-2.475	-2.475
Depth(Point 4)	0.241855	0.300518	0.372912	0.434696	0.444681	0.460283	0.467772	0.482126	0.495856	0.512082		0.0586636	0.0723934	0.131057	0.061784	0.0099853	0.015602	0.00748897	0.0280837	0.0162261	0.270227
X	-3.5	-3.5	-3.5	-3.5	-3.5	-3.5	-3.5	-3.5	-3.5	-3.5
Y	0	0	0	0	0	0	0	0	0	0
Depth(Point 5)	0.214395	0.271187	0.345452	0.402868	0.415349	0.429703	0.437192	0.448426	0.464652	0.482126		0.0567914	0.0742657	0.131057	0.0574155	0.0124816	0.0143539	0.00748897	0.0274596	0.0174743	0.267731
X	2.475	2.475	2.475	2.475	2.475	2.475	2.475	2.475	2.475	2.475
Y	2.475	2.475	2.475	2.475	2.475	2.475	2.475	2.475	2.475	2.475
Depth(Point 6)	0.24204	0.264506	0.358119	0.433008	0.446114	0.460468	0.467333	0.479814	0.499785	0.522252		0.0224669	0.0936122	0.116079	0.0748897	0.0131057	0.0143539	0.00686489	0.0324522	0.0224669	0.280212
X	-2.475	-2.475	-2.475	-2.475	-2.475	-2.475	-2.475	-2.475	-2.475	-2.475
Y	2.475	2.475	2.475	2.475	2.475	2.475	2.475	2.475	2.475	2.475
Depth(Point 7)	0.20753	0.261201	0.34046	0.409733	0.42159	0.43532	0.442809	0.457163	0.476509	0.49336		0.053671	0.0792583	0.132929	0.069273	0.0118575	0.0137298	0.00748897	0.0337004	0.0168502	0.285829
X	3.5	3.5	3.5	3.5	3.5	3.5	3.5	3.5	3.5	3.5
Y	0	0	0	0	0	0	0	0	0	0
Depth(Point 8)	0.221445	0.249528	0.329411	0.404301	0.421151	0.434257	0.441121	0.451731	0.470453	0.49292		0.0280837	0.0798824	0.107966	0.0748897	0.0168502	0.0131057	0.00686489	0.0293318	0.0224669	0.271475
X	2.475	2.475	2.475	2.475	2.475	2.475	2.475	2.475	2.475	2.475
Y	-2.475	-2.475	-2.475	-2.475	-2.475	-2.475	-2.475	-2.475	-2.475	-2.475
Depth(Point 9)	0.220821	0.258266	0.339396	0.397436	0.411166	0.429264	0.435505	0.449234	0.467333	0.489176		0.0374449	0.0811306	0.118575	0.0580396	0.0137298	0.0180984	0.00624081	0.0318281	0.0218428	0.268355
											Average (mm)	0.0418828	0.0817546	0.123637	0.0674701	0.0126203	0.015602	0.00686489	0.030788	0.0199013	0.276884
											Average (um)	41.8828	81.7546	123.637	67.4701	12.6203	15.602	6.86489	30.788	19.9013	276.884
