# Supplementary material for: Multimodal imaging and functional analysis of the chick NMDA retinal damage model
Source: PLoS One. 2021 Sep 7;16(9):e0257148. doi: 10.1371/journal.pone.0257148 (PMC8423281; doi:10.1371/journal.pone.0257148)
Supplement: S1 File — (ZIP) [file pone.0257148.s004.zip › SD-OCT/C200727/004/D1-PWk1/C200727-004_OD_R_14_0_REGAVG0000016/Manual_PreDefineThreeByFourGridRadialRetina_1.csv]

Bioptigen	X	Y	Depth(Point 1)	X	Y	Depth(Point 2)	X	Y	Depth(Point 3)	X	Y	Depth(Point 4)	X	Y	Depth(Point 5)	X	Y	Depth(Point 6)	X	Y	Depth(Point 7)	X	Y	Depth(Point 8)	X	Y	Depth(Point 9)
Inner RNFL	0.000	-3.500	0.250152558637864	0.000	0.000	0.216267460614625	0.000	3.500	0.232678284271477	-2.475	-2.475	0.241854790936835	-3.500	0.000	0.214395216932512	2.475	2.475	0.242039502682042	-2.475	2.475	0.207530323431432	3.500	0.000	0.2214448221788	2.475	-2.475	0.220820740951429
Outer RNFL	0.000	-3.500	0.293838244553832	0.000	0.000	0.269938446168529	0.000	3.500	0.255145208456832	-2.475	-2.475	0.300518426309706	-3.500	0.000	0.271186608623271	2.475	2.475	0.264506426867397	-2.475	2.475	0.261201308985335	3.500	0.000	0.249528477410493	2.475	-2.475	0.258265614593687
Outer IPL	0.000	-3.500	0.371848397975204	0.000	0.000	0.351693086954126	0.000	3.500	0.350629636244591	-2.475	-2.475	0.372911848684739	-3.500	0.000	0.345452274680416	2.475	2.475	0.358118610973042	-2.475	2.475	0.340459624861448	3.500	0.000	0.329410874513978	2.475	-2.475	0.339396174151913
Outer INL	0.000	-3.500	0.433008358257559	0.000	0.000	0.419717940737562	0.000	3.500	0.432384277030188	-2.475	-2.475	0.434695890194465	-3.500	0.000	0.402867747598545	2.475	2.475	0.433008358257559	-2.475	2.475	0.409732641099626	3.500	0.000	0.404300621798494	2.475	-2.475	0.397435728297413
Outer OPL	0.000	-3.500	0.446114064032349	0.000	0.000	0.428455077920755	0.000	3.500	0.446114064032349	-2.475	-2.475	0.4446811898324	-3.500	0.000	0.415349372145965	2.475	2.475	0.446114064032349	-2.475	2.475	0.421590184419675	3.500	0.000	0.42115081493751	2.475	-2.475	0.411165515299575
Outer ONL	0.000	-3.500	0.461092013489252	0.000	0.000	0.447177514741884	0.000	3.500	0.463588338398736	-2.475	-2.475	0.460283220516675	-3.500	0.000	0.429703240375497	2.475	2.475	0.460467932261881	-2.475	2.475	0.435319971421836	3.500	0.000	0.434256520712301	2.475	-2.475	0.429263870893333
Inner IS/OS	0.000	-3.500	0.467332825762962	0.000	0.000	0.452794245788223	0.000	3.500	0.471077313127188	-2.475	-2.475	0.467772195245126	-3.500	0.000	0.437192215103949	2.475	2.475	0.467332825762962	-2.475	2.475	0.442808946150288	3.500	0.000	0.441121414213381	2.475	-2.475	0.435504683167043
Outer IS/OS	0.000	-3.500	0.482310775219865	0.000	0.000	0.466524032790384	0.000	3.500	0.482934856447236	-2.475	-2.475	0.482126063474659	-3.500	0.000	0.448425677196626	2.475	2.475	0.479814450310382	-2.475	2.475	0.45716281437982	3.500	0.000	0.451730795078688	2.475	-2.475	0.449234470169204
ETPRS	0.000	-3.500	0.500409130813624	0.000	0.000	0.481501982247288	0.000	3.500	0.503529536950478	-2.475	-2.475	0.49585585047682	-3.500	0.000	0.464651789108272	2.475	2.475	0.499785049586253	-2.475	2.475	0.47650933242832	3.500	0.000	0.470453231899817	2.475	-2.475	0.467332825762962
RPE	0.000	-3.500	0.515387080270527	0.000	0.000	0.501472581523159	0.000	3.500	0.53036502972743	-2.475	-2.475	0.512081962388465	-3.500	0.000	0.482126063474659	2.475	2.475	0.522251973771607	-2.475	2.475	0.493359525567336	3.500	0.000	0.492920156085172	2.475	-2.475	0.489175668720946
