# Supplementary material for: Multimodal imaging and functional analysis of the chick NMDA retinal damage model
Source: PLoS One. 2021 Sep 7;16(9):e0257148. doi: 10.1371/journal.pone.0257148 (PMC8423281; doi:10.1371/journal.pone.0257148)
Supplement: S1 File — (ZIP) [file pone.0257148.s004.zip › SD-OCT/C200727/004/D1-PWk1/C200727-004_OD_V_14X14_0_REGAVG0000020/C200727-004 OD V D1Pwk1.xlsx]

## Sheet: Manual_PreDefineFiveByFiveGridR
Bioptigen	X	Y	Depth(Point 1)	X	Y	Depth(Point 2)	X	Y	Depth(Point 3)	X	Y	Depth(Point 4)	X	Y	Depth(Point 5)	X	Y	Depth(Point 6)	X	Y	Depth(Point 7)	X	Y	Depth(Point 8)	X	Y	Depth(Point 9)	X	Y	Depth(Point 10)	X	Y	Depth(Point 11)	X	Y	Depth(Point 12)	X	Y	Depth(Point 13)	X	Y	Depth(Point 14)	X	Y	Depth(Point 15)	X	Y	Depth(Point 16)	X
Inner RNFL	-5.724	-4.576		-5.724	-2.196	0.318801	-5.724	0.044		-5.724	2.424		-5.724	4.804		-3.344	-4.576		-3.344	-2.196	0.308816	-3.344	0.044	0.315681	-3.344	2.424		-3.344	4.804		-1.104	-4.576		-1.104	-2.196		-1.104	0.044	0.276988	-1.104	2.424	0.272619	-1.104	4.804		1.276	-4.576	0.218948	1.276
Outer RNFL	-5.724	-4.576		-5.724	-2.196	0.347509	-5.724	0.044		-5.724	2.424		-5.724	4.804		-3.344	-4.576		-3.344	-2.196	0.361239	-3.344	0.044	0.354998	-3.344	2.424		-3.344	4.804		-1.104	-4.576		-1.104	-2.196		-1.104	0.044	0.324418	-1.104	2.424	0.300703	-1.104	4.804		1.276	-4.576	0.281981	1.276
Outer IPL	-5.724	-4.576		-5.724	-2.196	0.430512	-5.724	0.044		-5.724	2.424		-5.724	4.804		-3.344	-4.576		-3.344	-2.196	0.431136	-3.344	0.044	0.436129	-3.344	2.424		-3.344	4.804		-1.104	-4.576		-1.104	-2.196		-1.104	0.044	0.406797	-1.104	2.424	0.389947	-1.104	4.804		1.276	-4.576	0.35687	1.276
Outer INL	-5.724	-4.576		-5.724	-2.196		-5.724	0.044		-5.724	2.424		-5.724	4.804		-3.344	-4.576		-3.344	-2.196		-3.344	0.044		-3.344	2.424		-3.344	4.804		-1.104	-4.576		-1.104	-2.196		-1.104	0.044		-1.104	2.424		-1.104	4.804		1.276	-4.576		1.276
Outer OPL	-5.724	-4.576		-5.724	-2.196		-5.724	0.044		-5.724	2.424		-5.724	4.804		-3.344	-4.576		-3.344	-2.196		-3.344	0.044		-3.344	2.424		-3.344	4.804		-1.104	-4.576		-1.104	-2.196		-1.104	0.044		-1.104	2.424		-1.104	4.804		1.276	-4.576		1.276
Outer ONL	-5.724	-4.576		-5.724	-2.196		-5.724	0.044		-5.724	2.424		-5.724	4.804		-3.344	-4.576		-3.344	-2.196	0.519756	-3.344	0.044	0.527869	-3.344	2.424		-3.344	4.804		-1.104	-4.576		-1.104	-2.196		-1.104	0.044	0.499785	-1.104	2.424	0.483559	-1.104	4.804		1.276	-4.576	0.439249	1.276
Inner IS/OS	-5.724	-4.576		-5.724	-2.196		-5.724	0.044		-5.724	2.424		-5.724	4.804		-3.344	-4.576		-3.344	-2.196	0.528493	-3.344	0.044	0.536606	-3.344	2.424		-3.344	4.804		-1.104	-4.576		-1.104	-2.196		-1.104	0.044	0.507274	-1.104	2.424	0.4898	-1.104	4.804		1.276	-4.576	0.44549	1.276
Outer IS/OS	-5.724	-4.576		-5.724	-2.196	0.522252	-5.724	0.044		-5.724	2.424		-5.724	4.804		-3.344	-4.576		-3.344	-2.196	0.538478	-3.344	0.044	0.551584	-3.344	2.424		-3.344	4.804		-1.104	-4.576		-1.104	-2.196		-1.104	0.044	0.521004	-1.104	2.424	0.507898	-1.104	4.804		1.276	-4.576	0.460468	1.276
ETPRS	-5.724	-4.576		-5.724	-2.196	0.539726	-5.724	0.044		-5.724	2.424		-5.724	4.804		-3.344	-4.576		-3.344	-2.196	0.554704	-3.344	0.044	0.564065	-3.344	2.424		-3.344	4.804		-1.104	-4.576		-1.104	-2.196		-1.104	0.044	0.539102	-1.104	2.424	0.525372	-1.104	4.804		1.276	-4.576	0.478566	1.276
RPE	-5.724	-4.576		-5.724	-2.196	0.553456	-5.724	0.044		-5.724	2.424		-5.724	4.804		-3.344	-4.576		-3.344	-2.196	0.570306	-3.344	0.044	0.58466	-3.344	2.424		-3.344	4.804		-1.104	-4.576		-1.104	-2.196		-1.104	0.044	0.55408	-1.104	2.424	0.549087	-1.104	4.804		1.276	-4.576	0.496665	1.276
[truncated: 26 more columns]

## Sheet: Sheet1
Bioptigen	Inner RNFL	Outer RNFL	Outer IPL	Outer INL	Outer OPL	Outer ONL	Inner IS/OS	Outer IS/OS	ETPRS	RPE		RNFL	IPL	RNFL+IPL	INL	OPL	ONL	ELM	PR Segments	RPE	TOTAL
X	-5.724	-5.724	-5.724	-5.724	-5.724	-5.724	-5.724	-5.724	-5.724	-5.724
Y	-4.576	-4.576	-4.576	-4.576	-4.576	-4.576	-4.576	-4.576	-4.576	-4.576
Depth(Point 1)
X	-5.724	-5.724	-5.724	-5.724	-5.724	-5.724	-5.724	-5.724	-5.724	-5.724
Y	-2.196	-2.196	-2.196	-2.196	-2.196	-2.196	-2.196	-2.196	-2.196	-2.196
Depth(Point 2)	0.318801	0.347509	0.430512					0.522252	0.539726	0.553456		0.0287077	0.0830028	0.111711						0.0137298	0.234655
X	-5.724	-5.724	-5.724	-5.724	-5.724	-5.724	-5.724	-5.724	-5.724	-5.724
Y	0.044	0.044	0.044	0.044	0.044	0.044	0.044	0.044	0.044	0.044
Depth(Point 3)
X	-5.724	-5.724	-5.724	-5.724	-5.724	-5.724	-5.724	-5.724	-5.724	-5.724
Y	2.424	2.424	2.424	2.424	2.424	2.424	2.424	2.424	2.424	2.424
Depth(Point 4)
X	-5.724	-5.724	-5.724	-5.724	-5.724	-5.724	-5.724	-5.724	-5.724	-5.724
Y	4.804	4.804	4.804	4.804	4.804	4.804	4.804	4.804	4.804	4.804
Depth(Point 5)
X	-3.344	-3.344	-3.344	-3.344	-3.344	-3.344	-3.344	-3.344	-3.344	-3.344
Y	-4.576	-4.576	-4.576	-4.576	-4.576	-4.576	-4.576	-4.576	-4.576	-4.576
Depth(Point 6)
X	-3.344	-3.344	-3.344	-3.344	-3.344	-3.344	-3.344	-3.344	-3.344	-3.344
Y	-2.196	-2.196	-2.196	-2.196	-2.196	-2.196	-2.196	-2.196	-2.196	-2.196
Depth(Point 7)	0.308816	0.361239	0.431136			0.519756	0.528493	0.538478	0.554704	0.570306		0.0524228	0.0698971	0.12232				0.00873714	0.0262114	0.015602	0.26149
X	-3.344	-3.344	-3.344	-3.344	-3.344	-3.344	-3.344	-3.344	-3.344	-3.344
Y	0.044	0.044	0.044	0.044	0.044	0.044	0.044	0.044	0.044	0.044
Depth(Point 8)	0.315681	0.354998	0.436129			0.527869	0.536606	0.551584	0.564065	0.58466		0.0393171	0.0811306	0.120448				0.00873714	0.0274596	0.0205947	0.268979
X	-3.344	-3.344	-3.344	-3.344	-3.344	-3.344	-3.344	-3.344	-3.344	-3.344
Y	2.424	2.424	2.424	2.424	2.424	2.424	2.424	2.424	2.424	2.424
Depth(Point 9)
X	-3.344	-3.344	-3.344	-3.344	-3.344	-3.344	-3.344	-3.344	-3.344	-3.344
Y	4.804	4.804	4.804	4.804	4.804	4.804	4.804	4.804	4.804	4.804
Depth(Point 10)
X	-1.104	-1.104	-1.104	-1.104	-1.104	-1.104	-1.104	-1.104	-1.104	-1.104
Y	-4.576	-4.576	-4.576	-4.576	-4.576	-4.576	-4.576	-4.576	-4.576	-4.576
Depth(Point 11)
X	-1.104	-1.104	-1.104	-1.104	-1.104	-1.104	-1.104	-1.104	-1.104	-1.104
Y	-2.196	-2.196	-2.196	-2.196	-2.196	-2.196	-2.196	-2.196	-2.196	-2.196
Depth(Point 12)
X	-1.104	-1.104	-1.104	-1.104	-1.104	-1.104	-1.104	-1.104	-1.104	-1.104
Y	0.044	0.044	0.044	0.044	0.044	0.044	0.044	0.044	0.044	0.044
Depth(Point 13)	0.276988	0.324418	0.406797			0.499785	0.507274	0.521004	0.539102	0.55408		0.0474302	0.0823787	0.129809				0.00748897	0.0318281	0.0149779	0.277092
X	-1.104	-1.104	-1.104	-1.104	-1.104	-1.104	-1.104	-1.104	-1.104	-1.104
Y	2.424	2.424	2.424	2.424	2.424	2.424	2.424	2.424	2.424	2.424
Depth(Point 14)	0.272619	0.300703	0.389947			0.483559	0.4898	0.507898	0.525372	0.549087		0.0280837	0.0892436	0.117327				0.00624081	0.0355726	0.0237151	0.276468
X	-1.104	-1.104	-1.104	-1.104	-1.104	-1.104	-1.104	-1.104	-1.104	-1.104
Y	4.804	4.804	4.804	4.804	4.804	4.804	4.804	4.804	4.804	4.804
Depth(Point 15)
X	1.276	1.276	1.276	1.276	1.276	1.276	1.276	1.276	1.276	1.276
Y	-4.576	-4.576	-4.576	-4.576	-4.576	-4.576	-4.576	-4.576	-4.576	-4.576
Depth(Point 16)	0.218948	0.281981	0.35687			0.439249	0.44549	0.460468	0.478566	0.496665		0.0630322	0.0748897	0.137922				0.00624081	0.0330763	0.0180984	0.277716
X	1.276	1.276	1.276	1.276	1.276	1.276	1.276	1.276	1.276	1.276
Y	-2.196	-2.196	-2.196	-2.196	-2.196	-2.196	-2.196	-2.196	-2.196	-2.196
Depth(Point 17)	0.256393	0.276364	0.371224	0.441121	0.452979	0.469205	0.47607	0.492296	0.50977	0.528493		0.0199706	0.0948603	0.114831	0.0698971	0.0118575	0.0162261	0.00686489	0.0337004	0.0187224	0.272099
X	1.276	1.276	1.276	1.276	1.276	1.276	1.276	1.276	1.276	1.276
Y	0.044	0.044	0.044	0.044	0.044	0.044	0.044	0.044	0.044	0.044
Depth(Point 18)	0.245784	0.28947	0.379337	0.451731	0.469205	0.481063	0.490424	0.502281	0.519132	0.547215		0.0436857	0.0898677	0.133553	0.0723934	0.0174743	0.0118575	0.00936122	0.0287077	0.0280837	0.301431
X	1.276	1.276	1.276	1.276	1.276	1.276	1.276	1.276	1.276	1.276
Y	2.424	2.424	2.424	2.424	2.424	2.424	2.424	2.424	2.424	2.424
Depth(Point 19)
X	1.276	1.276	1.276	1.276	1.276	1.276	1.276	1.276	1.276	1.276
Y	4.804	4.804	4.804	4.804	4.804	4.804	4.804	4.804	4.804	4.804
Depth(Point 20)
X	3.656	3.656	3.656	3.656	3.656	3.656	3.656	3.656	3.656	3.656
Y	-4.576	-4.576	-4.576	-4.576	-4.576	-4.576	-4.576	-4.576	-4.576	-4.576
Depth(Point 21)
X	3.656	3.656	3.656	3.656	3.656	3.656	3.656	3.656	3.656	3.656
Y	-2.196	-2.196	-2.196	-2.196	-2.196	-2.196	-2.196	-2.196	-2.196	-2.196
Depth(Point 22)	0.229558	0.278236	0.359991	0.42864	0.436753	0.456723	0.462964	0.479814	0.496665	0.516635		0.0486783	0.0817546	0.130433	0.0686489	0.00811306	0.0199706	0.00624081	0.0337004	0.0199706	0.287077
X	3.656	3.656	3.656	3.656	3.656	3.656	3.656	3.656	3.656	3.656
Y	0.044	0.044	0.044	0.044	0.044	0.044	0.044	0.044	0.044	0.044
Depth(Point 23)
X	3.656	3.656	3.656	3.656	3.656	3.656	3.656	3.656	3.656	3.656
Y	2.424	2.424	2.424	2.424	2.424	2.424	2.424	2.424	2.424	2.424
Depth(Point 24)
X	3.656	3.656	3.656	3.656	3.656	3.656	3.656	3.656	3.656	3.656
Y	4.804	4.804	4.804	4.804	4.804	4.804	4.804	4.804	4.804	4.804
Depth(Point 25)
											Average (mm)	0.0412587	0.0830028	0.124262	0.0703132	0.0124816	0.0160181	0.00748897	0.0312821	0.0192772	0.273001
											Average (um)	41.2587	83.0028	124.262	70.3132	12.4816	16.0181	7.48897	31.2821	19.2772	273.001
