# Supplementary material for: Multimodal imaging and functional analysis of the chick NMDA retinal damage model
Source: PLoS One. 2021 Sep 7;16(9):e0257148. doi: 10.1371/journal.pone.0257148 (PMC8423281; doi:10.1371/journal.pone.0257148)
Supplement: S1 File — (ZIP) [file pone.0257148.s004.zip › SD-OCT/C200727/004/D1-PWk1/C200727-004_OD_V_14X14_0_REGAVG0000020/Manual_PreDefineFiveByFiveGridRectangularRetina_1.csv]

Bioptigen	X	Y	Depth(Point 1)	X	Y	Depth(Point 2)	X	Y	Depth(Point 3)	X	Y	Depth(Point 4)	X	Y	Depth(Point 5)	X	Y	Depth(Point 6)	X	Y	Depth(Point 7)	X	Y	Depth(Point 8)	X	Y	Depth(Point 9)	X	Y	Depth(Point 10)	X	Y	Depth(Point 11)	X	Y	Depth(Point 12)	X	Y	Depth(Point 13)	X	Y	Depth(Point 14)	X	Y	Depth(Point 15)	X	Y	Depth(Point 16)	X
Inner RNFL	-5.724	-4.576		-5.724	-2.196	0.318801493648671	-5.724	0.044		-5.724	2.424		-5.724	4.804		-3.344	-4.576		-3.344	-2.196	0.308816194010735	-3.344	0.044	0.315681087511816	-3.344	2.424		-3.344	4.804		-1.104	-4.576		-1.104	-2.196		-1.104	0.044	0.276988051414816	-1.104	2.424	0.272619482823219	-1.104	4.804		1.276	-4.576	0.218948497269316	1.276
Outer RNFL	-5.724	-4.576		-5.724	-2.196	0.347509230107736	-5.724	0.044		-5.724	2.424		-5.724	4.804		-3.344	-4.576		-3.344	-2.196	0.361239017109897	-3.344	0.044	0.354998204836187	-3.344	2.424		-3.344	4.804		-1.104	-4.576		-1.104	-2.196		-1.104	0.044	0.32441822469501	-1.104	2.424	0.300703138054913	-1.104	4.804		1.276	-4.576	0.281980701233784	1.276
Outer IPL	-5.724	-4.576		-5.724	-2.196	0.430512033348075	-5.724	0.044		-5.724	2.424		-5.724	4.804		-3.344	-4.576		-3.344	-2.196	0.431136114575446	-3.344	0.044	0.436128764394414	-3.344	2.424		-3.344	4.804		-1.104	-4.576		-1.104	-2.196		-1.104	0.044	0.406796946707978	-1.104	2.424	0.389946753568962	-1.104	4.804		1.276	-4.576	0.3568704485183	1.276
Outer INL	-5.724	-4.576		-5.724	-2.196		-5.724	0.044		-5.724	2.424		-5.724	4.804		-3.344	-4.576		-3.344	-2.196		-3.344	0.044		-3.344	2.424		-3.344	4.804		-1.104	-4.576		-1.104	-2.196		-1.104	0.044		-1.104	2.424		-1.104	4.804		1.276	-4.576		1.276
Outer OPL	-5.724	-4.576		-5.724	-2.196		-5.724	0.044		-5.724	2.424		-5.724	4.804		-3.344	-4.576		-3.344	-2.196		-3.344	0.044		-3.344	2.424		-3.344	4.804		-1.104	-4.576		-1.104	-2.196		-1.104	0.044		-1.104	2.424		-1.104	4.804		1.276	-4.576		1.276
Outer ONL	-5.724	-4.576		-5.724	-2.196		-5.724	0.044		-5.724	2.424		-5.724	4.804		-3.344	-4.576		-3.344	-2.196	0.519755648862124	-3.344	0.044	0.527868704817946	-3.344	2.424		-3.344	4.804		-1.104	-4.576		-1.104	-2.196		-1.104	0.044	0.499785049586253	-1.104	2.424	0.483558937674607	-1.104	4.804		1.276	-4.576	0.439249170531268	1.276
Inner IS/OS	-5.724	-4.576		-5.724	-2.196		-5.724	0.044		-5.724	2.424		-5.724	4.804		-3.344	-4.576		-3.344	-2.196	0.528492786045317	-3.344	0.044	0.53660584200114	-3.344	2.424		-3.344	4.804		-1.104	-4.576		-1.104	-2.196		-1.104	0.044	0.507274024314704	-1.104	2.424	0.489799749948317	-1.104	4.804		1.276	-4.576	0.445489982804978	1.276
Outer IS/OS	-5.724	-4.576		-5.724	-2.196	0.522251973771607	-5.724	0.044		-5.724	2.424		-5.724	4.804		-3.344	-4.576		-3.344	-2.196	0.538478085683253	-3.344	0.044	0.551583791458043	-3.344	2.424		-3.344	4.804		-1.104	-4.576		-1.104	-2.196		-1.104	0.044	0.521003811316866	-1.104	2.424	0.507898105542075	-1.104	4.804		1.276	-4.576	0.460467932261881	1.276
ETPRS	-5.724	-4.576		-5.724	-2.196	0.539726248137995	-5.724	0.044		-5.724	2.424		-5.724	4.804		-3.344	-4.576		-3.344	-2.196	0.554704197594898	-3.344	0.044	0.564065416005463	-3.344	2.424		-3.344	4.804		-1.104	-4.576		-1.104	-2.196		-1.104	0.044	0.539102166910624	-1.104	2.424	0.525372379908462	-1.104	4.804		1.276	-4.576	0.47856628785564	1.276
RPE	-5.724	-4.576		-5.724	-2.196	0.553456035140156	-5.724	0.044		-5.724	2.424		-5.724	4.804		-3.344	-4.576		-3.344	-2.196	0.570306228279172	-3.344	0.044	0.584660096508705	-3.344	2.424		-3.344	4.804		-1.104	-4.576		-1.104	-2.196		-1.104	0.044	0.554080116367527	-1.104	2.424	0.549087466548559	-1.104	4.804		1.276	-4.576	0.496664643449398	1.276
[truncated: 26 more columns]
