# Supplementary material for: Multimodal imaging and functional analysis of the chick NMDA retinal damage model
Source: PLoS One. 2021 Sep 7;16(9):e0257148. doi: 10.1371/journal.pone.0257148 (PMC8423281; doi:10.1371/journal.pone.0257148)
Supplement: S1 File — (ZIP) [file pone.0257148.s004.zip › SD-OCT/C200727/004/D1-PWk1/C200727-004_OS_R_14_0_REGAVG0000005/C200727-004 OS R D1PWk1.xlsx]

## Sheet: Manual_PreDefineThreeByFourGrid
Bioptigen	X	Y	Depth(Point 1)	X	Y	Depth(Point 2)	X	Y	Depth(Point 3)	X	Y	Depth(Point 4)	X	Y	Depth(Point 5)	X	Y	Depth(Point 6)	X	Y	Depth(Point 7)	X	Y	Depth(Point 8)	X	Y	Depth(Point 9)
Inner RNFL	0	-3.5	0.444726	0	0	0.48966	0	3.5	0.50963	-2.475	-2.475	0.44223	-3.5	0	0.521574	2.475	2.475	0.490908	-2.475	2.475	0.529687	3.5	0	0.477802	2.475	-2.475	0.460328
Outer RNFL	0	-3.5	0.467193	0	0	0.513375	0	3.5	0.568294	-2.475	-2.475	0.468441	-3.5	0	0.567756	2.475	2.475	0.530225	-2.475	2.475	0.57462	3.5	0	0.501517	2.475	-2.475	0.480299
Outer IPL	0	-3.5	0.637567	0	0	0.698727	0	3.5	0.710585	-2.475	-2.475	0.637567	-3.5	0	0.731889	2.475	2.475	0.684997	-2.475	2.475	0.728144	3.5	0	0.669395	2.475	-2.475	0.651921
Outer INL	0	-3.5	0.699351	0	0	0.769248	0	3.5	0.772993	-2.475	-2.475	0.70372	-3.5	0	0.776823	2.475	2.475	0.741165	-2.475	2.475	0.772454	3.5	0	0.730555	2.475	-2.475	0.709336
Outer OPL	0	-3.5	0.712457	0	0	0.779858	0	3.5	0.786098	-2.475	-2.475	0.719322	-3.5	0	0.786808	2.475	2.475	0.753022	-2.475	2.475	0.784312	3.5	0	0.740541	2.475	-2.475	0.72057
Outer ONL	0	-3.5	0.731179	0	0	0.792339	0	3.5	0.797956	-2.475	-2.475	0.733052	-3.5	0	0.804906	2.475	2.475	0.769872	-2.475	2.475	0.803034	3.5	0	0.757391	2.475	-2.475	0.740541
Inner IS/OS	0	-3.5	0.738044	0	0	0.79858	0	3.5	0.804821	-2.475	-2.475	0.738668	-3.5	0	0.814268	2.475	2.475	0.776737	-2.475	2.475	0.809899	3.5	0	0.76488	2.475	-2.475	0.745533
Outer IS/OS	0	-3.5	0.749278	0	0	0.809189	0	3.5	0.821671	-2.475	-2.475	0.752398	-3.5	0	0.826749	2.475	2.475	0.791715	-2.475	2.475	0.827373	3.5	0	0.779234	2.475	-2.475	0.761135
ETPRS	0	-3.5	0.763632	0	0	0.832508	0	3.5	0.841727	-2.475	-2.475	0.77112	-3.5	0	0.846096	2.475	2.475	0.814806	-2.475	2.475	0.847344	3.5	0	0.796084	2.475	-2.475	0.777985
RPE	0	-3.5	0.780482	0	0	0.852479	0	3.5	0.857329	-2.475	-2.475	0.797956	-3.5	0	0.867315	2.475	2.475	0.831032	-2.475	2.475	0.86045	3.5	0	0.811686	2.475	-2.475	0.797956

## Sheet: Sheet1
Bioptigen	Inner RNFL	Outer RNFL	Outer IPL	Outer INL	Outer OPL	Outer ONL	Inner IS/OS	Outer IS/OS	ETPRS	RPE		RNFL	IPL	RNFL+IPL	INL	OPL	ONL	ELM	PR Segments	RPE	TOTAL
X	0	0	0	0	0	0	0	0	0	0
Y	-3.5	-3.5	-3.5	-3.5	-3.5	-3.5	-3.5	-3.5	-3.5	-3.5
Depth(Point 1)	0.444726	0.467193	0.637567	0.699351	0.712457	0.731179	0.738044	0.749278	0.763632	0.780482		0.0224669	0.170374	0.192841	0.061784	0.0131057	0.0187224	0.00686489	0.0255873	0.0168502	0.335756
X	0	0	0	0	0	0	0	0	0	0
Y	0	0	0	0	0	0	0	0	0	0
Depth(Point 2)	0.48966	0.513375	0.698727	0.769248	0.779858	0.792339	0.79858	0.809189	0.832508	0.852479		0.0237151	0.185352	0.209067	0.0705212	0.0106094	0.0124816	0.00624081	0.0339279	0.0199706	0.362819
X	0	0	0	0	0	0	0	0	0	0
Y	3.5	3.5	3.5	3.5	3.5	3.5	3.5	3.5	3.5	3.5
Depth(Point 3)	0.50963	0.568294	0.710585	0.772993	0.786098	0.797956	0.804821	0.821671	0.841727	0.857329		0.0586636	0.142291	0.200954	0.0624081	0.0131057	0.0118575	0.00686489	0.0369064	0.015602	0.347699
X	-2.475	-2.475	-2.475	-2.475	-2.475	-2.475	-2.475	-2.475	-2.475	-2.475
Y	-2.475	-2.475	-2.475	-2.475	-2.475	-2.475	-2.475	-2.475	-2.475	-2.475
Depth(Point 4)	0.44223	0.468441	0.637567	0.70372	0.719322	0.733052	0.738668	0.752398	0.77112	0.797956		0.0262114	0.169126	0.195337	0.0661526	0.015602	0.0137298	0.00561673	0.0324522	0.0268355	0.355726
X	-3.5	-3.5	-3.5	-3.5	-3.5	-3.5	-3.5	-3.5	-3.5	-3.5
Y	0	0	0	0	0	0	0	0	0	0
Depth(Point 5)	0.521574	0.567756	0.731889	0.776823	0.786808	0.804906	0.814268	0.826749	0.846096	0.867315		0.046182	0.164133	0.210315	0.0449338	0.0099853	0.0180984	0.00936122	0.0318281	0.0212188	0.345741
X	2.475	2.475	2.475	2.475	2.475	2.475	2.475	2.475	2.475	2.475
Y	2.475	2.475	2.475	2.475	2.475	2.475	2.475	2.475	2.475	2.475
Depth(Point 6)	0.490908	0.530225	0.684997	0.741165	0.753022	0.769872	0.776737	0.791715	0.814806	0.831032		0.0393171	0.154772	0.194089	0.0561673	0.0118575	0.0168502	0.00686489	0.038069	0.0162261	0.340124
X	-2.475	-2.475	-2.475	-2.475	-2.475	-2.475	-2.475	-2.475	-2.475	-2.475
Y	2.475	2.475	2.475	2.475	2.475	2.475	2.475	2.475	2.475	2.475
Depth(Point 7)	0.529687	0.57462	0.728144	0.772454	0.784312	0.803034	0.809899	0.827373	0.847344	0.86045		0.0449338	0.153524	0.198458	0.0443098	0.0118575	0.0187224	0.00686489	0.0374449	0.0131057	0.330763
X	3.5	3.5	3.5	3.5	3.5	3.5	3.5	3.5	3.5	3.5
Y	0	0	0	0	0	0	0	0	0	0
Depth(Point 8)	0.477802	0.501517	0.669395	0.730555	0.740541	0.757391	0.76488	0.779234	0.796084	0.811686		0.0237151	0.167878	0.191593	0.06116	0.0099853	0.0168502	0.00748897	0.0312041	0.015602	0.333883
X	2.475	2.475	2.475	2.475	2.475	2.475	2.475	2.475	2.475	2.475
Y	-2.475	-2.475	-2.475	-2.475	-2.475	-2.475	-2.475	-2.475	-2.475	-2.475
Depth(Point 9)	0.460328	0.480299	0.651921	0.709336	0.72057	0.740541	0.745533	0.761135	0.777985	0.797956		0.0199706	0.171622	0.191593	0.0574155	0.0112335	0.0199706	0.00499265	0.0324522	0.0199706	0.337628
											Average (mm)	0.0339084	0.164341	0.19825	0.0583169	0.0119269	0.0163648	0.00679555	0.0333191	0.0183757	0.343349
											Average (um)	33.9084	164.341	198.25	58.3169	11.9269	16.3648	6.79555	33.3191	18.3757	343.349
