# Supplementary material for: Multimodal imaging and functional analysis of the chick NMDA retinal damage model
Source: PLoS One. 2021 Sep 7;16(9):e0257148. doi: 10.1371/journal.pone.0257148 (PMC8423281; doi:10.1371/journal.pone.0257148)
Supplement: S1 File — (ZIP) [file pone.0257148.s004.zip › SD-OCT/C200727/004/D1-PWk1/C200727-004_OS_R_14_0_REGAVG0000005/Manual_PreDefineThreeByFourGridRadialRetina_1.csv]

Bioptigen	X	Y	Depth(Point 1)	X	Y	Depth(Point 2)	X	Y	Depth(Point 3)	X	Y	Depth(Point 4)	X	Y	Depth(Point 5)	X	Y	Depth(Point 6)	X	Y	Depth(Point 7)	X	Y	Depth(Point 8)	X	Y	Depth(Point 9)
Inner RNFL	0.000	-3.500	0.444726009594105	0.000	0.000	0.489659857964815	0.000	3.500	0.509630457240686	-2.475	-2.475	0.442229684684621	-3.500	0.000	0.521573565560352	2.475	2.475	0.490908020419557	-2.475	2.475	0.529686621516175	3.500	0.000	0.477802314644766	2.475	-2.475	0.460328040278379
Outer RNFL	0.000	-3.500	0.46719293377946	0.000	0.000	0.513374944604912	0.000	3.500	0.568294092613557	-2.475	-2.475	0.468441096234202	-3.500	0.000	0.567755576385804	2.475	2.475	0.530225137743928	-2.475	2.475	0.574620469886885	3.500	0.000	0.501517401284863	2.475	-2.475	0.48029863955425
Outer IPL	0.000	-3.500	0.637567108851735	0.000	0.000	0.69872706913409	0.000	3.500	0.710584612454139	-2.475	-2.475	0.637567108851735	-3.500	0.000	0.731888939184369	2.475	2.475	0.684997282131929	-2.475	2.475	0.728144451820144	3.500	0.000	0.669395251447654	2.475	-2.475	0.651920977081267
Outer INL	0.000	-3.500	0.699351150361461	0.000	0.000	0.76924824782701	0.000	3.500	0.772992735191236	-2.475	-2.475	0.703719718953058	-3.500	0.000	0.776822787555079	2.475	2.475	0.741164592595316	-2.475	2.475	0.772454218963483	3.500	0.000	0.73055521173001	2.475	-2.475	0.709336449999397
Outer OPL	0.000	-3.500	0.712456856136251	0.000	0.000	0.779857628692316	0.000	3.500	0.786098440966026	-2.475	-2.475	0.719321749637332	-3.500	0.000	0.786808087193015	2.475	2.475	0.753022135915364	-2.475	2.475	0.784311762283531	3.500	0.000	0.740540511367945	2.475	-2.475	0.720569912092074
Outer ONL	0.000	-3.500	0.73117929295738	0.000	0.000	0.792339253239736	0.000	3.500	0.797955984286075	-2.475	-2.475	0.733051536639494	-3.500	0.000	0.804906442786773	2.475	2.475	0.769872329054381	-2.475	2.475	0.80303419910466	3.500	0.000	0.757390704506961	2.475	-2.475	0.740540511367945
Inner IS/OS	0.000	-3.500	0.738044186458461	0.000	0.000	0.798580065513445	0.000	3.500	0.804820877787155	-2.475	-2.475	0.738668267685832	-3.500	0.000	0.814267661197338	2.475	2.475	0.776737222555462	-2.475	2.475	0.809899092605741	3.500	0.000	0.764879679235413	2.475	-2.475	0.745533161186913
Outer IS/OS	0.000	-3.500	0.749277648551139	0.000	0.000	0.809189446378752	0.000	3.500	0.821671070926171	-2.475	-2.475	0.752398054687994	-3.500	0.000	0.826749285744757	2.475	2.475	0.791715172012365	-2.475	2.475	0.827373366972128	3.500	0.000	0.779233547464945	2.475	-2.475	0.761135191871187
ETPRS	0.000	-3.500	0.763631516780671	0.000	0.000	0.832507946036493	0.000	3.500	0.84172723520166	-2.475	-2.475	0.771120491509123	-3.500	0.000	0.846095803793257	2.475	2.475	0.814806177425091	-2.475	2.475	0.847343966247999	3.500	0.000	0.796083740603961	2.475	-2.475	0.777985385010203
RPE	0.000	-3.500	0.780481709919687	0.000	0.000	0.852478545312365	0.000	3.500	0.857329265885935	-2.475	-2.475	0.797955984286075	-3.500	0.000	0.86731456552387	2.475	2.475	0.831032289336736	-2.475	2.475	0.86044967202279	3.500	0.000	0.811685771288236	2.475	-2.475	0.797955984286075
