# Supplementary material for: Multimodal imaging and functional analysis of the chick NMDA retinal damage model
Source: PLoS One. 2021 Sep 7;16(9):e0257148. doi: 10.1371/journal.pone.0257148 (PMC8423281; doi:10.1371/journal.pone.0257148)
Supplement: S1 File — (ZIP) [file pone.0257148.s004.zip › SD-OCT/C200727/004/D1-PWk1/C200727-004_OS_V_14X14_0_REGAVG0000009/C200727-004 OS V D1Pwk1.xlsx]

## Sheet: Manual_PreDefineFiveByFiveGridR
Bioptigen	X	Y	Depth(Point 1)	X	Y	Depth(Point 2)	X	Y	Depth(Point 3)	X	Y	Depth(Point 4)	X	Y	Depth(Point 5)	X	Y	Depth(Point 6)	X	Y	Depth(Point 7)	X	Y	Depth(Point 8)	X	Y	Depth(Point 9)	X	Y	Depth(Point 10)	X	Y	Depth(Point 11)	X	Y	Depth(Point 12)	X	Y	Depth(Point 13)	X	Y	Depth(Point 14)	X	Y	Depth(Point 15)	X	Y	Depth(Point 16)	X
Inner RNFL	-3.026	-4.401		-3.026	-2.021		-3.026	0.219		-3.026	2.599		-3.026	4.979		-0.646	-4.401		-0.646	-2.021	0.365821	-0.646	0.219		-0.646	2.599		-0.646	4.979		1.594	-4.401	0.362219	1.594	-2.021	0.434599	1.594	0.219	0.397792	1.594	2.599		1.594	4.979		3.974	-4.401		3.974
Outer RNFL	-3.026	-4.401		-3.026	-2.021		-3.026	0.219		-3.026	2.599		-3.026	4.979		-0.646	-4.401		-0.646	-2.021	0.405763	-0.646	0.219		-0.646	2.599		-0.646	4.979		1.594	-4.401	0.433364	1.594	-2.021	0.462682	1.594	0.219	0.437733	1.594	2.599		1.594	4.979		3.974	-4.401		3.974
Outer IPL	-3.026	-4.401		-3.026	-2.021		-3.026	0.219		-3.026	2.599		-3.026	4.979		-0.646	-4.401		-0.646	-2.021	0.58425	-0.646	0.219		-0.646	2.599		-0.646	4.979		1.594	-4.401	0.566918	1.594	-2.021	0.624319	1.594	0.219	0.606235	1.594	2.599		1.594	4.979		3.974	-4.401		3.974
Outer INL	-3.026	-4.401		-3.026	-2.021		-3.026	0.219		-3.026	2.599		-3.026	4.979		-0.646	-4.401		-0.646	-2.021		-0.646	0.219		-0.646	2.599		-0.646	4.979		1.594	-4.401		1.594	-2.021		1.594	0.219		1.594	2.599		1.594	4.979		3.974	-4.401		3.974
Outer OPL	-3.026	-4.401		-3.026	-2.021		-3.026	0.219		-3.026	2.599		-3.026	4.979		-0.646	-4.401		-0.646	-2.021		-0.646	0.219		-0.646	2.599		-0.646	4.979		1.594	-4.401		1.594	-2.021		1.594	0.219		1.594	2.599		1.594	4.979		3.974	-4.401		3.974
Outer ONL	-3.026	-4.401		-3.026	-2.021		-3.026	0.219		-3.026	2.599		-3.026	4.979		-0.646	-4.401		-0.646	-2.021		-0.646	0.219		-0.646	2.599		-0.646	4.979		1.594	-4.401		1.594	-2.021		1.594	0.219		1.594	2.599		1.594	4.979		3.974	-4.401		3.974
Inner IS/OS	-3.026	-4.401		-3.026	-2.021		-3.026	0.219		-3.026	2.599		-3.026	4.979		-0.646	-4.401		-0.646	-2.021		-0.646	0.219		-0.646	2.599		-0.646	4.979		1.594	-4.401		1.594	-2.021		1.594	0.219		1.594	2.599		1.594	4.979		3.974	-4.401		3.974
Outer IS/OS	-3.026	-4.401		-3.026	-2.021		-3.026	0.219		-3.026	2.599		-3.026	4.979		-0.646	-4.401		-0.646	-2.021	0.698457	-0.646	0.219		-0.646	2.599		-0.646	4.979		1.594	-4.401	0.671139	1.594	-2.021	0.737278	1.594	0.219	0.731278	1.594	2.599		1.594	4.979		3.974	-4.401		3.974
ETPRS	-3.026	-4.401		-3.026	-2.021		-3.026	0.219		-3.026	2.599		-3.026	4.979		-0.646	-4.401		-0.646	-2.021	0.719051	-0.646	0.219		-0.646	2.599		-0.646	4.979		1.594	-4.401	0.686117	1.594	-2.021	0.757873	1.594	0.219	0.750625	1.594	2.599		1.594	4.979		3.974	-4.401		3.974
RPE	-3.026	-4.401		-3.026	-2.021		-3.026	0.219		-3.026	2.599		-3.026	4.979		-0.646	-4.401		-0.646	-2.021	0.737774	-0.646	0.219		-0.646	2.599		-0.646	4.979		1.594	-4.401	0.700471	1.594	-2.021	0.773475	1.594	0.219	0.768099	1.594	2.599		1.594	4.979		3.974	-4.401		3.974
[truncated: 26 more columns]

## Sheet: Sheet1
Bioptigen	Inner RNFL	Outer RNFL	Outer IPL	Outer INL	Outer OPL	Outer ONL	Inner IS/OS	Outer IS/OS	ETPRS	RPE		RNFL	IPL	RNFL+IPL	INL	OPL	ONL	ELM	PR Segments	RPE	TOTAL
X	-3.026	-3.026	-3.026	-3.026	-3.026	-3.026	-3.026	-3.026	-3.026	-3.026
Y	-4.401	-4.401	-4.401	-4.401	-4.401	-4.401	-4.401	-4.401	-4.401	-4.401
Depth(Point 1)
X	-3.026	-3.026	-3.026	-3.026	-3.026	-3.026	-3.026	-3.026	-3.026	-3.026
Y	-2.021	-2.021	-2.021	-2.021	-2.021	-2.021	-2.021	-2.021	-2.021	-2.021
Depth(Point 2)
X	-3.026	-3.026	-3.026	-3.026	-3.026	-3.026	-3.026	-3.026	-3.026	-3.026
Y	0.219	0.219	0.219	0.219	0.219	0.219	0.219	0.219	0.219	0.219
Depth(Point 3)
X	-3.026	-3.026	-3.026	-3.026	-3.026	-3.026	-3.026	-3.026	-3.026	-3.026
Y	2.599	2.599	2.599	2.599	2.599	2.599	2.599	2.599	2.599	2.599
Depth(Point 4)
X	-3.026	-3.026	-3.026	-3.026	-3.026	-3.026	-3.026	-3.026	-3.026	-3.026
Y	4.979	4.979	4.979	4.979	4.979	4.979	4.979	4.979	4.979	4.979
Depth(Point 5)
X	-0.646	-0.646	-0.646	-0.646	-0.646	-0.646	-0.646	-0.646	-0.646	-0.646
Y	-4.401	-4.401	-4.401	-4.401	-4.401	-4.401	-4.401	-4.401	-4.401	-4.401
Depth(Point 6)
X	-0.646	-0.646	-0.646	-0.646	-0.646	-0.646	-0.646	-0.646	-0.646	-0.646
Y	-2.021	-2.021	-2.021	-2.021	-2.021	-2.021	-2.021	-2.021	-2.021	-2.021
Depth(Point 7)	0.365821	0.405763	0.58425					0.698457	0.719051	0.737774		0.0399412	0.178487	0.218428						0.0187224	0.371952
X	-0.646	-0.646	-0.646	-0.646	-0.646	-0.646	-0.646	-0.646	-0.646	-0.646
Y	0.219	0.219	0.219	0.219	0.219	0.219	0.219	0.219	0.219	0.219
Depth(Point 8)
X	-0.646	-0.646	-0.646	-0.646	-0.646	-0.646	-0.646	-0.646	-0.646	-0.646
Y	2.599	2.599	2.599	2.599	2.599	2.599	2.599	2.599	2.599	2.599
Depth(Point 9)
X	-0.646	-0.646	-0.646	-0.646	-0.646	-0.646	-0.646	-0.646	-0.646	-0.646
Y	4.979	4.979	4.979	4.979	4.979	4.979	4.979	4.979	4.979	4.979
Depth(Point 10)
X	1.594	1.594	1.594	1.594	1.594	1.594	1.594	1.594	1.594	1.594
Y	-4.401	-4.401	-4.401	-4.401	-4.401	-4.401	-4.401	-4.401	-4.401	-4.401
Depth(Point 11)	0.362219	0.433364	0.566918					0.671139	0.686117	0.700471		0.0711453	0.133553	0.204699						0.0143539	0.338252
X	1.594	1.594	1.594	1.594	1.594	1.594	1.594	1.594	1.594	1.594
Y	-2.021	-2.021	-2.021	-2.021	-2.021	-2.021	-2.021	-2.021	-2.021	-2.021
Depth(Point 12)	0.434599	0.462682	0.624319					0.737278	0.757873	0.773475		0.0280837	0.161637	0.189721						0.015602	0.338876
X	1.594	1.594	1.594	1.594	1.594	1.594	1.594	1.594	1.594	1.594
Y	0.219	0.219	0.219	0.219	0.219	0.219	0.219	0.219	0.219	0.219
Depth(Point 13)	0.397792	0.437733	0.606235					0.731278	0.750625	0.768099		0.0399412	0.168502	0.208443						0.0174743	0.370308
X	1.594	1.594	1.594	1.594	1.594	1.594	1.594	1.594	1.594	1.594
Y	2.599	2.599	2.599	2.599	2.599	2.599	2.599	2.599	2.599	2.599
Depth(Point 14)
X	1.594	1.594	1.594	1.594	1.594	1.594	1.594	1.594	1.594	1.594
Y	4.979	4.979	4.979	4.979	4.979	4.979	4.979	4.979	4.979	4.979
Depth(Point 15)
X	3.974	3.974	3.974	3.974	3.974	3.974	3.974	3.974	3.974	3.974
Y	-4.401	-4.401	-4.401	-4.401	-4.401	-4.401	-4.401	-4.401	-4.401	-4.401
Depth(Point 16)
X	3.974	3.974	3.974	3.974	3.974	3.974	3.974	3.974	3.974	3.974
Y	-2.021	-2.021	-2.021	-2.021	-2.021	-2.021	-2.021	-2.021	-2.021	-2.021
Depth(Point 17)
X	3.974	3.974	3.974	3.974	3.974	3.974	3.974	3.974	3.974	3.974
Y	0.219	0.219	0.219	0.219	0.219	0.219	0.219	0.219	0.219	0.219
Depth(Point 18)	0.454286	0.507957	0.654616					0.764454	0.7838	0.801899		0.053671	0.146659	0.20033						0.0180984	0.347613
X	3.974	3.974	3.974	3.974	3.974	3.974	3.974	3.974	3.974	3.974
Y	2.599	2.599	2.599	2.599	2.599	2.599	2.599	2.599	2.599	2.599
Depth(Point 19)	0.380175	0.410131	0.569896					0.684727	0.700953	0.713435		0.0299559	0.159765	0.189721						0.0124816	0.333259
X	3.974	3.974	3.974	3.974	3.974	3.974	3.974	3.974	3.974	3.974
Y	4.979	4.979	4.979	4.979	4.979	4.979	4.979	4.979	4.979	4.979
Depth(Point 20)
X	6.354	6.354	6.354	6.354	6.354	6.354	6.354	6.354	6.354	6.354
Y	-4.401	-4.401	-4.401	-4.401	-4.401	-4.401	-4.401	-4.401	-4.401	-4.401
Depth(Point 21)
X	6.354	6.354	6.354	6.354	6.354	6.354	6.354	6.354	6.354	6.354
Y	-2.021	-2.021	-2.021	-2.021	-2.021	-2.021	-2.021	-2.021	-2.021	-2.021
Depth(Point 22)
X	6.354	6.354	6.354	6.354	6.354	6.354	6.354	6.354	6.354	6.354
Y	0.219	0.219	0.219	0.219	0.219	0.219	0.219	0.219	0.219	0.219
Depth(Point 23)	0.45735	0.494794	0.642078			0.729449	0.735066	0.750668	0.767518	0.788737		0.0374449	0.147283	0.184728				0.00561673	0.0324522	0.0212188	0.331387
X	6.354	6.354	6.354	6.354	6.354	6.354	6.354	6.354	6.354	6.354
Y	2.599	2.599	2.599	2.599	2.599	2.599	2.599	2.599	2.599	2.599
Depth(Point 24)
X	6.354	6.354	6.354	6.354	6.354	6.354	6.354	6.354	6.354	6.354
Y	4.979	4.979	4.979	4.979	4.979	4.979	4.979	4.979	4.979	4.979
Depth(Point 25)
											Average (mm)	0.0428833	0.156555	0.199439				0.00561673	0.0324522	0.0168502	0.347378
											Average (um)	42.8833	156.555	199.439				5.61673	32.4522	16.8502	347.378
