# Supplementary material for: Multimodal imaging and functional analysis of the chick NMDA retinal damage model
Source: PLoS One. 2021 Sep 7;16(9):e0257148. doi: 10.1371/journal.pone.0257148 (PMC8423281; doi:10.1371/journal.pone.0257148)
Supplement: S1 File — (ZIP) [file pone.0257148.s004.zip › SD-OCT/C200727/004/D1-PWk1/C200727-004_OS_V_14X14_0_REGAVG0000009/Manual_PreDefineFiveByFiveGridRectangularRetina_1.csv]

Bioptigen	X	Y	Depth(Point 1)	X	Y	Depth(Point 2)	X	Y	Depth(Point 3)	X	Y	Depth(Point 4)	X	Y	Depth(Point 5)	X	Y	Depth(Point 6)	X	Y	Depth(Point 7)	X	Y	Depth(Point 8)	X	Y	Depth(Point 9)	X	Y	Depth(Point 10)	X	Y	Depth(Point 11)	X	Y	Depth(Point 12)	X	Y	Depth(Point 13)	X	Y	Depth(Point 14)	X	Y	Depth(Point 15)	X	Y	Depth(Point 16)	X
Inner RNFL	-3.026	-4.401		-3.026	-2.021		-3.026	0.219		-3.026	2.599		-3.026	4.979		-0.646	-4.401		-0.646	-2.021	0.365821498200539	-0.646	0.219		-0.646	2.599		-0.646	4.979		1.594	-4.401	0.36221894008171	1.594	-2.021	0.434598780710772	1.594	0.219	0.397791570041856	1.594	2.599		1.594	4.979		3.974	-4.401		3.974
Outer RNFL	-3.026	-4.401		-3.026	-2.021		-3.026	0.219		-3.026	2.599		-3.026	4.979		-0.646	-4.401		-0.646	-2.021	0.405762696752281	-0.646	0.219		-0.646	2.599		-0.646	4.979		1.594	-4.401	0.433364200002001	1.594	-2.021	0.462682435942465	1.594	0.219	0.437732768593598	1.594	2.599		1.594	4.979		3.974	-4.401		3.974
Outer IPL	-3.026	-4.401		-3.026	-2.021		-3.026	0.219		-3.026	2.599		-3.026	4.979		-0.646	-4.401		-0.646	-2.021	0.584249927780378	-0.646	0.219		-0.646	2.599		-0.646	4.979		1.594	-4.401	0.566917582659389	1.594	-2.021	0.624319473831547	1.594	0.219	0.60623469998376	1.594	2.599		1.594	4.979		3.974	-4.401		3.974
Outer INL	-3.026	-4.401		-3.026	-2.021		-3.026	0.219		-3.026	2.599		-3.026	4.979		-0.646	-4.401		-0.646	-2.021		-0.646	0.219		-0.646	2.599		-0.646	4.979		1.594	-4.401		1.594	-2.021		1.594	0.219		1.594	2.599		1.594	4.979		3.974	-4.401		3.974
Outer OPL	-3.026	-4.401		-3.026	-2.021		-3.026	0.219		-3.026	2.599		-3.026	4.979		-0.646	-4.401		-0.646	-2.021		-0.646	0.219		-0.646	2.599		-0.646	4.979		1.594	-4.401		1.594	-2.021		1.594	0.219		1.594	2.599		1.594	4.979		3.974	-4.401		3.974
Outer ONL	-3.026	-4.401		-3.026	-2.021		-3.026	0.219		-3.026	2.599		-3.026	4.979		-0.646	-4.401		-0.646	-2.021		-0.646	0.219		-0.646	2.599		-0.646	4.979		1.594	-4.401		1.594	-2.021		1.594	0.219		1.594	2.599		1.594	4.979		3.974	-4.401		3.974
Inner IS/OS	-3.026	-4.401		-3.026	-2.021		-3.026	0.219		-3.026	2.599		-3.026	4.979		-0.646	-4.401		-0.646	-2.021		-0.646	0.219		-0.646	2.599		-0.646	4.979		1.594	-4.401		1.594	-2.021		1.594	0.219		1.594	2.599		1.594	4.979		3.974	-4.401		3.974
Outer IS/OS	-3.026	-4.401		-3.026	-2.021		-3.026	0.219		-3.026	2.599		-3.026	4.979		-0.646	-4.401		-0.646	-2.021	0.698456792389266	-0.646	0.219		-0.646	2.599		-0.646	4.979		1.594	-4.401	0.671139147630341	1.594	-2.021	0.737278175985692	1.594	0.219	0.731278439702969	1.594	2.599		1.594	4.979		3.974	-4.401		3.974
ETPRS	-3.026	-4.401		-3.026	-2.021		-3.026	0.219		-3.026	2.599		-3.026	4.979		-0.646	-4.401		-0.646	-2.021	0.719051472892508	-0.646	0.219		-0.646	2.599		-0.646	4.979		1.594	-4.401	0.686117097087244	1.594	-2.021	0.757872856488935	1.594	0.219	0.750624957751469	1.594	2.599		1.594	4.979		3.974	-4.401		3.974
RPE	-3.026	-4.401		-3.026	-2.021		-3.026	0.219		-3.026	2.599		-3.026	4.979		-0.646	-4.401		-0.646	-2.021	0.737773909713637	-0.646	0.219		-0.646	2.599		-0.646	4.979		1.594	-4.401	0.700470965316776	1.594	-2.021	0.773474887173209	1.594	0.219	0.768099232117857	1.594	2.599		1.594	4.979		3.974	-4.401		3.974
[truncated: 26 more columns]
