# Supplementary material for: Multimodal imaging and functional analysis of the chick NMDA retinal damage model
Source: PLoS One. 2021 Sep 7;16(9):e0257148. doi: 10.1371/journal.pone.0257148 (PMC8423281; doi:10.1371/journal.pone.0257148)
Supplement: S1 File — (ZIP) [file pone.0257148.s004.zip › SD-OCT/C200727/004/D8-PWk2/C200727-004 D8PWk2 SDOCT Data Summary.xlsx]

## Sheet: 1st
OD	RNFL	IPL	RNFL+IPL	INL	OPL	ONL	ELM	PR Segments	RPE	TOTAL					RNFL	IPL	RNFL+IPL	INL	OPL	ONL	ELM	PR Segments	RPE	TOTAL
Radial	42.1602	85.2218	127.382	64.0463	10.8434	18.3324	7.62766	31.7588	21.1494	280.975				OD - Vehicle	43.2003	83.8696	127.07	66.6597	10.8512	16.78	7.32429	32.9716	20.0746	278.798
Volumetric	44.2404	82.5174	126.758	69.273	10.859	15.2276	7.02091	34.1845	18.9998	276.621				OS - NMDA	45.5847	82.2673	127.524	26.2114	10.2973	16.0181	10.0893	32.6603	18.1987	241.386
Ave	43.2003	83.8696	127.07	66.6597	10.8512	16.78	7.32429	32.9716	20.0746	278.798
STDEV	1.47097	1.91227	0.441292	3.69582	0.0110323	2.19543	0.429034	1.71522	1.52001	3.07896
OS
Radial	48.8566	79.3475	128.204	26.2114	10.2973	16.0181	6.44884	32.6603	19.0791	240.004
Volumetric	42.3127	85.1871	126.845				13.7298		17.3183	242.768
Ave	45.5847	82.2673	127.524	26.2114	10.2973	16.0181	10.0893	32.6603	18.1987	241.386
STDEV	4.62726	4.12923	0.961386	#DIV/0!	#DIV/0!	#DIV/0!	5.14841	#DIV/0!	1.24507	1.95429
OD	%RNFL	%IPL	%RNFL-IPL	%INL	%OPL	%ONL	%ELM	%PRS	%RPE
Radial	0.150049	0.303307	0.453356	0.227943	0.0385921	0.0652456	0.0271471	0.113031	0.0752715
Volumetric	0.159932	0.298305	0.458237	0.250426	0.0392559	0.0550486	0.025381	0.123579	0.0686854
Ave	0.15499	0.300806	0.455796	0.239184	0.038924	0.0601471	0.026264	0.118305	0.0719784
STDEV	0.00698779	0.00353695	0.00345084	0.0158977	0.000469436	0.00721037	0.00124882	0.00745872	0.00465709
	0.698779	0.353695	0.345084	1.58977	0.0469436	0.721037	0.124882	0.745872	0.465709
OS
Radial	0.203566	0.330609	0.534175	0.109212	0.0429049	0.066741	0.0268697	0.136082	0.0794948
Volumetric	0.174293	0.3509	0.522494				0.0565553		0.0713368
Ave	0.18893	0.340754	0.528334	0.109212	0.0429049	0.066741	0.0417125	0.136082	0.0754158				RNFL/Total	IPL/Total	RNFL+INL/Total	INL/Total	OPL/Total	ONL/Total	ERM/Total	PRS/Total	RPE/Total
STDEV	0.0206992	0.0143476	0.00826025	#DIV/0!	#DIV/0!	#DIV/0!	0.0209908	#DIV/0!	0.0057686			OD - Vehicle	15.499	30.0806	45.5796	23.9184	3.8924	6.01471	2.6264	11.8305	7.19784
	2.06992	1.43476	0.826025	#DIV/0!	#DIV/0!	#DIV/0!	2.09908	#DIV/0!	0.57686			OS - NMDA	18.893	34.0754	52.8334	10.9212	4.29049	6.6741	4.17125	13.6082	7.54158
Ratio	RNFL	IPL	RNFL+IPL	INL	OPL	ONL	ELM	PR Segments	RPE	TOTAL
NMDA/Control	1.21898	1.1328	1.15915	0.456604	1.10227	1.10963	1.5882	1.15027	1.04776	0.865808
Control/Control	1	1	1	1	1	1	1	1	1	1
