# Supplementary material for: Multimodal imaging and functional analysis of the chick NMDA retinal damage model
Source: PLoS One. 2021 Sep 7;16(9):e0257148. doi: 10.1371/journal.pone.0257148 (PMC8423281; doi:10.1371/journal.pone.0257148)
Supplement: S1 File — (ZIP) [file pone.0257148.s004.zip › SD-OCT/C200727/004/D8-PWk2/C200727-004_OD_R_14_0_REGAVG0000038/C200727-004 OD R D8Pwk2.xlsx]

## Sheet: Manual_PreDefineThreeByFourGrid
Bioptigen	X	Y	Depth(Point 1)	X	Y	Depth(Point 2)	X	Y	Depth(Point 3)	X	Y	Depth(Point 4)	X	Y	Depth(Point 5)	X	Y	Depth(Point 6)	X	Y	Depth(Point 7)	X	Y	Depth(Point 8)	X	Y	Depth(Point 9)
Inner RNFL	0	-3.5	0.281357	0	0	0.181758	0	3.5	0.204552	-2.475	-2.475	0.255727	-3.5	0	0.200807	2.475	2.475	0.191446	-2.475	2.475	0.187702	3.5	0	0.191446	2.475	-2.475	0.212665
Outer RNFL	0	-3.5	0.32629	0	0	0.224196	0	3.5	0.225147	-2.475	-2.475	0.34185	-3.5	0	0.257599	2.475	2.475	0.215161	-2.475	2.475	0.235756	3.5	0	0.21953	2.475	-2.475	0.241373
Outer IPL	0	-3.5	0.405549	0	0	0.314064	0	3.5	0.321255	-2.475	-2.475	0.415491	-3.5	0	0.332488	2.475	2.475	0.306901	-2.475	2.475	0.318135	3.5	0	0.308773	2.475	-2.475	0.33124
Outer INL	0	-3.5		0	0	0.385209	0	3.5	0.389904	-2.475	-2.475	0.461049	-3.5	0	0.396769	2.475	2.475	0.37555	-2.475	2.475	0.382415	3.5	0	0.37555	2.475	-2.475	0.394273
Outer OPL	0	-3.5		0	0	0.398314	0	3.5	0.399889	-2.475	-2.475	0.469786	-3.5	0	0.408002	2.475	2.475	0.386784	-2.475	2.475	0.393024	3.5	0	0.386784	2.475	-2.475	0.404882
Outer ONL	0	-3.5	0.497289	0	0	0.414541	0	3.5	0.422356	-2.475	-2.475	0.491005	-3.5	0	0.424228	2.475	2.475	0.403634	-2.475	2.475	0.411123	3.5	0	0.404882	2.475	-2.475	0.422356
Inner IS/OS	0	-3.5	0.50665	0	0	0.422654	0	3.5	0.427973	-2.475	-2.475	0.499118	-3.5	0	0.432341	2.475	2.475	0.411123	-2.475	2.475	0.417988	3.5	0	0.412371	2.475	-2.475	0.429845
Outer IS/OS	0	-3.5	0.5235	0	0	0.435759	0	3.5	0.444199	-2.475	-2.475	0.516592	-3.5	0	0.444199	2.475	2.475	0.426101	-2.475	2.475	0.431093	3.5	0	0.426101	2.475	-2.475	0.447319
ETPRS	0	-3.5	0.535358	0	0	0.449489	0	3.5	0.46417	-2.475	-2.475	0.530946	-3.5	0	0.461049	2.475	2.475	0.444199	-2.475	2.475	0.449192	3.5	0	0.444823	2.475	-2.475	0.466666
RPE	0	-3.5	0.559073	0	0	0.473204	0	3.5	0.483516	-2.475	-2.475	0.552165	-3.5	0	0.480396	2.475	2.475	0.466666	-2.475	2.475	0.464794	3.5	0	0.469162	2.475	-2.475	0.487261

## Sheet: Sheet1
Bioptigen	Inner RNFL	Outer RNFL	Outer IPL	Outer INL	Outer OPL	Outer ONL	Inner IS/OS	Outer IS/OS	ETPRS	RPE		RNFL	IPL	RNFL+IPL	INL	OPL	ONL	ELM	PR Segments	RPE	TOTAL
X	0	0	0	0	0	0	0	0	0	0
Y	-3.5	-3.5	-3.5	-3.5	-3.5	-3.5	-3.5	-3.5	-3.5	-3.5
Depth(Point 1)	0.281357	0.32629	0.405549			0.497289	0.50665	0.5235	0.535358	0.559073		0.0449338	0.0792583	0.124192				0.00936122	0.0287077	0.0237151	0.277716
X	0	0	0	0	0	0	0	0	0	0
Y	0	0	0	0	0	0	0	0	0	0
Depth(Point 2)	0.181758	0.224196	0.314064	0.385209	0.398314	0.414541	0.422654	0.435759	0.449489	0.473204		0.0424375	0.0898677	0.132305	0.0711453	0.0131057	0.0162261	0.00811306	0.0268355	0.0237151	0.291446
X	0	0	0	0	0	0	0	0	0	0
Y	3.5	3.5	3.5	3.5	3.5	3.5	3.5	3.5	3.5	3.5
Depth(Point 3)	0.204552	0.225147	0.321255	0.389904	0.399889	0.422356	0.427973	0.444199	0.46417	0.483516		0.0205947	0.0961085	0.116703	0.0686489	0.0099853	0.0224669	0.00561673	0.0361967	0.0193465	0.278964
X	-2.475	-2.475	-2.475	-2.475	-2.475	-2.475	-2.475	-2.475	-2.475	-2.475
Y	-2.475	-2.475	-2.475	-2.475	-2.475	-2.475	-2.475	-2.475	-2.475	-2.475
Depth(Point 4)	0.255727	0.34185	0.415491	0.461049	0.469786	0.491005	0.499118	0.516592	0.530946	0.552165		0.0861232	0.0736416	0.159765	0.0455579	0.00873714	0.0212188	0.00811306	0.0318281	0.0212188	0.296439
X	-3.5	-3.5	-3.5	-3.5	-3.5	-3.5	-3.5	-3.5	-3.5	-3.5
Y	0	0	0	0	0	0	0	0	0	0
Depth(Point 5)	0.200807	0.257599	0.332488	0.396769	0.408002	0.424228	0.432341	0.444199	0.461049	0.480396		0.0567914	0.0748897	0.131681	0.0642804	0.0112335	0.0162261	0.00811306	0.0287077	0.0193465	0.279588
X	2.475	2.475	2.475	2.475	2.475	2.475	2.475	2.475	2.475	2.475
Y	2.475	2.475	2.475	2.475	2.475	2.475	2.475	2.475	2.475	2.475
Depth(Point 6)	0.191446	0.215161	0.306901	0.37555	0.386784	0.403634	0.411123	0.426101	0.444199	0.466666		0.0237151	0.0917399	0.115455	0.0686489	0.0112335	0.0168502	0.00748897	0.0330763	0.0224669	0.27522
X	-2.475	-2.475	-2.475	-2.475	-2.475	-2.475	-2.475	-2.475	-2.475	-2.475
Y	2.475	2.475	2.475	2.475	2.475	2.475	2.475	2.475	2.475	2.475
Depth(Point 7)	0.187702	0.235756	0.318135	0.382415	0.393024	0.411123	0.417988	0.431093	0.449192	0.464794		0.0480543	0.0823787	0.130433	0.0642804	0.0106094	0.0180984	0.00686489	0.0312041	0.015602	0.277092
X	3.5	3.5	3.5	3.5	3.5	3.5	3.5	3.5	3.5	3.5
Y	0	0	0	0	0	0	0	0	0	0
Depth(Point 8)	0.191446	0.21953	0.308773	0.37555	0.386784	0.404882	0.412371	0.426101	0.444823	0.469162		0.0280837	0.0892436	0.117327	0.0667767	0.0112335	0.0180984	0.00748897	0.0324522	0.0243392	0.277716
X	2.475	2.475	2.475	2.475	2.475	2.475	2.475	2.475	2.475	2.475
Y	-2.475	-2.475	-2.475	-2.475	-2.475	-2.475	-2.475	-2.475	-2.475	-2.475
Depth(Point 9)	0.212665	0.241373	0.33124	0.394273	0.404882	0.422356	0.429845	0.447319	0.466666	0.487261		0.0287077	0.0898677	0.118575	0.0630322	0.0106094	0.0174743	0.00748897	0.0368208	0.0205947	0.274596
											Average (mm)	0.0421602	0.0852218	0.127382	0.0640463	0.0108434	0.0183324	0.00762766	0.0317588	0.0211494	0.280975
											Average (um)	42.1602	85.2218	127.382	64.0463	10.8434	18.3324	7.62766	31.7588	21.1494	280.975
