# Supplementary material for: Multimodal imaging and functional analysis of the chick NMDA retinal damage model
Source: PLoS One. 2021 Sep 7;16(9):e0257148. doi: 10.1371/journal.pone.0257148 (PMC8423281; doi:10.1371/journal.pone.0257148)
Supplement: S1 File — (ZIP) [file pone.0257148.s004.zip › SD-OCT/C200727/004/D8-PWk2/C200727-004_OD_R_14_0_REGAVG0000038/Manual_PreDefineThreeByFourGridRadialRetina_1.csv]

Bioptigen	X	Y	Depth(Point 1)	X	Y	Depth(Point 2)	X	Y	Depth(Point 3)	X	Y	Depth(Point 4)	X	Y	Depth(Point 5)	X	Y	Depth(Point 6)	X	Y	Depth(Point 7)	X	Y	Depth(Point 8)	X	Y	Depth(Point 9)
Inner RNFL	0.000	-3.500	0.281356620006413	0.000	0.000	0.181758281364015	0.000	3.500	0.204551846539974	-2.475	-2.475	0.255726507184394	-3.500	0.000	0.200807359175749	2.475	2.475	0.191446140765184	-2.475	2.475	0.187701653400958	3.500	0.000	0.191446140765184	2.475	-2.475	0.212664902495797
Outer RNFL	0.000	-3.500	0.326290468377123	0.000	0.000	0.224195804825241	0.000	3.500	0.225146527043216	-2.475	-2.475	0.341849716561588	-3.500	0.000	0.257598750866507	2.475	2.475	0.215161227405281	-2.475	2.475	0.235755907908523	3.500	0.000	0.219529795996878	2.475	-2.475	0.241372638954862
Outer IPL	0.000	-3.500	0.405548784253236	0.000	0.000	0.314063501566661	0.000	3.500	0.321255036058346	-2.475	-2.475	0.415491301391363	-3.500	0.000	0.332488498151023	2.475	2.475	0.306901167828814	-2.475	2.475	0.318134629921491	3.500	0.000	0.308773411510927	2.475	-2.475	0.331240335696282
Outer INL	0.000	-3.500		0.000	0.000	0.385208761486952	0.000	3.500	0.389903971069153	-2.475	-2.475	0.461049230989444	-3.500	0.000	0.396768864570233	2.475	2.475	0.37555010283962	-2.475	2.475	0.382414996340701	3.500	0.000	0.37555010283962	2.475	-2.475	0.39427253966075
Outer OPL	0.000	-3.500		0.000	0.000	0.398314467261742	0.000	3.500	0.399889270707088	-2.475	-2.475	0.469786368172637	-3.500	0.000	0.408002326662911	2.475	2.475	0.386783564932298	-2.475	2.475	0.393024377206008	3.500	0.000	0.386783564932298	2.475	-2.475	0.404881920526056
Outer ONL	0.000	-3.500	0.497288724676769	0.000	0.000	0.414540579173387	0.000	3.500	0.422356194892443	-2.475	-2.475	0.49100512990325	-3.500	0.000	0.424228438574556	2.475	2.475	0.403633758071314	-2.475	2.475	0.411122732799766	3.500	0.000	0.404881920526056	2.475	-2.475	0.422356194892443
Inner IS/OS	0.000	-3.500	0.506649943087333	0.000	0.000	0.42265363512921	0.000	3.500	0.427972925938782	-2.475	-2.475	0.499118185859073	-3.500	0.000	0.432341494530379	2.475	2.475	0.411122732799766	-2.475	2.475	0.417987626300846	3.500	0.000	0.412370895254508	2.475	-2.475	0.429845169620895
Outer IS/OS	0.000	-3.500	0.52350013622635	0.000	0.000	0.435759340904	0.000	3.500	0.444199037850427	-2.475	-2.475	0.51659246022546	-3.500	0.000	0.444199037850427	2.475	2.475	0.426100682256669	-2.475	2.475	0.431093332075637	3.500	0.000	0.426100682256669	2.475	-2.475	0.447319443987282
ETPRS	0.000	-3.500	0.535357679546398	0.000	0.000	0.449489127906162	0.000	3.500	0.464169637126298	-2.475	-2.475	0.530946328454992	-3.500	0.000	0.461049230989444	2.475	2.475	0.444199037850427	-2.475	2.475	0.449191687669395	3.500	0.000	0.444823119077798	2.475	-2.475	0.466665962035782
RPE	0.000	-3.500	0.559072766186495	0.000	0.000	0.473204214546259	0.000	3.500	0.483516155174798	-2.475	-2.475	0.552165090185605	-3.500	0.000	0.480395749037944	2.475	2.475	0.466665962035782	-2.475	2.475	0.464793718353669	3.500	0.000	0.469162286945266	2.475	-2.475	0.487260642539024
