# Supplementary material for: Multimodal imaging and functional analysis of the chick NMDA retinal damage model
Source: PLoS One. 2021 Sep 7;16(9):e0257148. doi: 10.1371/journal.pone.0257148 (PMC8423281; doi:10.1371/journal.pone.0257148)
Supplement: S1 File — (ZIP) [file pone.0257148.s004.zip › SD-OCT/C200727/004/D8-PWk2/C200727-004_OD_V_14X14_0_REGAVG0000042/C200727-004 OD V D8Pwk2.xlsx]

## Sheet: Manual_PreDefineFiveByFiveGridR
Bioptigen	X	Y	Depth(Point 1)	X	Y	Depth(Point 2)	X	Y	Depth(Point 3)	X	Y	Depth(Point 4)	X	Y	Depth(Point 5)	X	Y	Depth(Point 6)	X	Y	Depth(Point 7)	X	Y	Depth(Point 8)	X	Y	Depth(Point 9)	X	Y	Depth(Point 10)	X	Y	Depth(Point 11)	X	Y	Depth(Point 12)	X	Y	Depth(Point 13)	X	Y	Depth(Point 14)	X	Y	Depth(Point 15)	X	Y	Depth(Point 16)	X
Inner RNFL	-4.129	-4.62		-4.129	-2.24		-4.129	0		-4.129	2.38		-4.129	4.76		-1.749	-4.62		-1.749	-2.24		-1.749	0		-1.749	2.38	0.295086	-1.749	4.76	0.265131	0.491	-4.62		0.491	-2.24		0.491	0		0.491	2.38	0.257642	0.491	4.76	0.251401	2.871	-4.62	0.386955	2.871
Outer RNFL	-4.129	-4.62		-4.129	-2.24		-4.129	0		-4.129	2.38		-4.129	4.76		-1.749	-4.62		-1.749	-2.24		-1.749	0		-1.749	2.38	0.34002	-1.749	4.76	0.293838	0.491	-4.62		0.491	-2.24		0.491	0		0.491	2.38	0.306944	0.491	4.76	0.281981	2.871	-4.62	0.449987	2.871
Outer IPL	-4.129	-4.62		-4.129	-2.24		-4.129	0		-4.129	2.38		-4.129	4.76		-1.749	-4.62		-1.749	-2.24		-1.749	0		-1.749	2.38	0.415534	-1.749	4.76	0.378089	0.491	-4.62		0.491	-2.24		0.491	0		0.491	2.38	0.392443	0.491	4.76	0.369352	2.871	-4.62	0.518636	2.871
Outer INL	-4.129	-4.62		-4.129	-2.24		-4.129	0		-4.129	2.38		-4.129	4.76		-1.749	-4.62		-1.749	-2.24		-1.749	0		-1.749	2.38		-1.749	4.76		0.491	-4.62		0.491	-2.24		0.491	0		0.491	2.38	0.457348	0.491	4.76	0.431136	2.871	-4.62		2.871
Outer OPL	-4.129	-4.62		-4.129	-2.24		-4.129	0		-4.129	2.38		-4.129	4.76		-1.749	-4.62		-1.749	-2.24		-1.749	0		-1.749	2.38		-1.749	4.76		0.491	-4.62		0.491	-2.24		0.491	0		0.491	2.38	0.466085	0.491	4.76	0.443618	2.871	-4.62		2.871
Outer ONL	-4.129	-4.62		-4.129	-2.24		-4.129	0		-4.129	2.38		-4.129	4.76		-1.749	-4.62		-1.749	-2.24		-1.749	0		-1.749	2.38		-1.749	4.76	0.464212	0.491	-4.62		0.491	-2.24		0.491	0		0.491	2.38	0.478566	0.491	4.76	0.461092	2.871	-4.62	0.591653	2.871
Inner IS/OS	-4.129	-4.62		-4.129	-2.24		-4.129	0		-4.129	2.38		-4.129	4.76		-1.749	-4.62		-1.749	-2.24		-1.749	0		-1.749	2.38		-1.749	4.76	0.471077	0.491	-4.62		0.491	-2.24		0.491	0		0.491	2.38	0.487303	0.491	4.76	0.467957	2.871	-4.62	0.598518	2.871
Outer IS/OS	-4.129	-4.62		-4.129	-2.24		-4.129	0		-4.129	2.38		-4.129	4.76		-1.749	-4.62		-1.749	-2.24		-1.749	0		-1.749	2.38	0.532861	-1.749	4.76	0.487303	0.491	-4.62		0.491	-2.24		0.491	0		0.491	2.38	0.501657	0.491	4.76	0.484807	2.871	-4.62	0.611	2.871
ETPRS	-4.129	-4.62		-4.129	-2.24		-4.129	0		-4.129	2.38		-4.129	4.76		-1.749	-4.62		-1.749	-2.24		-1.749	0		-1.749	2.38	0.547839	-1.749	4.76	0.504778	0.491	-4.62		0.491	-2.24		0.491	0		0.491	2.38	0.52038	0.491	4.76	0.501657	2.871	-4.62	0.632219	2.871
RPE	-4.129	-4.62		-4.129	-2.24		-4.129	0		-4.129	2.38		-4.129	4.76		-1.749	-4.62		-1.749	-2.24		-1.749	0		-1.749	2.38	0.568434	-1.749	4.76	0.521004	0.491	-4.62		0.491	-2.24		0.491	0		0.491	2.38	0.539102	0.491	4.76	0.524124	2.871	-4.62	0.647197	2.871
[truncated: 26 more columns]

## Sheet: Sheet1
Bioptigen	Inner RNFL	Outer RNFL	Outer IPL	Outer INL	Outer OPL	Outer ONL	Inner IS/OS	Outer IS/OS	ETPRS	RPE		RNFL	IPL	RNFL+IPL	INL	OPL	ONL	ELM	PR Segments	RPE	TOTAL
X	-4.129	-4.129	-4.129	-4.129	-4.129	-4.129	-4.129	-4.129	-4.129	-4.129
Y	-4.62	-4.62	-4.62	-4.62	-4.62	-4.62	-4.62	-4.62	-4.62	-4.62
Depth(Point 1)
X	-4.129	-4.129	-4.129	-4.129	-4.129	-4.129	-4.129	-4.129	-4.129	-4.129
Y	-2.24	-2.24	-2.24	-2.24	-2.24	-2.24	-2.24	-2.24	-2.24	-2.24
Depth(Point 2)
X	-4.129	-4.129	-4.129	-4.129	-4.129	-4.129	-4.129	-4.129	-4.129	-4.129
Y	0	0	0	0	0	0	0	0	0	0
Depth(Point 3)
X	-4.129	-4.129	-4.129	-4.129	-4.129	-4.129	-4.129	-4.129	-4.129	-4.129
Y	2.38	2.38	2.38	2.38	2.38	2.38	2.38	2.38	2.38	2.38
Depth(Point 4)
X	-4.129	-4.129	-4.129	-4.129	-4.129	-4.129	-4.129	-4.129	-4.129	-4.129
Y	4.76	4.76	4.76	4.76	4.76	4.76	4.76	4.76	4.76	4.76
Depth(Point 5)
X	-1.749	-1.749	-1.749	-1.749	-1.749	-1.749	-1.749	-1.749	-1.749	-1.749
Y	-4.62	-4.62	-4.62	-4.62	-4.62	-4.62	-4.62	-4.62	-4.62	-4.62
Depth(Point 6)
X	-1.749	-1.749	-1.749	-1.749	-1.749	-1.749	-1.749	-1.749	-1.749	-1.749
Y	-2.24	-2.24	-2.24	-2.24	-2.24	-2.24	-2.24	-2.24	-2.24	-2.24
Depth(Point 7)
X	-1.749	-1.749	-1.749	-1.749	-1.749	-1.749	-1.749	-1.749	-1.749	-1.749
Y	0	0	0	0	0	0	0	0	0	0
Depth(Point 8)
X	-1.749	-1.749	-1.749	-1.749	-1.749	-1.749	-1.749	-1.749	-1.749	-1.749
Y	2.38	2.38	2.38	2.38	2.38	2.38	2.38	2.38	2.38	2.38
Depth(Point 9)	0.295086	0.34002	0.415534					0.532861	0.547839	0.568434		0.0449338	0.0755138	0.120448						0.0205947	0.273348
X	-1.749	-1.749	-1.749	-1.749	-1.749	-1.749	-1.749	-1.749	-1.749	-1.749
Y	4.76	4.76	4.76	4.76	4.76	4.76	4.76	4.76	4.76	4.76
Depth(Point 10)	0.265131	0.293838	0.378089			0.464212	0.471077	0.487303	0.504778	0.521004		0.0287077	0.084251	0.112959				0.00686489	0.0337004	0.0162261	0.255873
X	0.491	0.491	0.491	0.491	0.491	0.491	0.491	0.491	0.491	0.491
Y	-4.62	-4.62	-4.62	-4.62	-4.62	-4.62	-4.62	-4.62	-4.62	-4.62
Depth(Point 11)
X	0.491	0.491	0.491	0.491	0.491	0.491	0.491	0.491	0.491	0.491
Y	-2.24	-2.24	-2.24	-2.24	-2.24	-2.24	-2.24	-2.24	-2.24	-2.24
Depth(Point 12)
X	0.491	0.491	0.491	0.491	0.491	0.491	0.491	0.491	0.491	0.491
Y	0	0	0	0	0	0	0	0	0	0
Depth(Point 13)
X	0.491	0.491	0.491	0.491	0.491	0.491	0.491	0.491	0.491	0.491
Y	2.38	2.38	2.38	2.38	2.38	2.38	2.38	2.38	2.38	2.38
Depth(Point 14)	0.257642	0.306944	0.392443	0.457348	0.466085	0.478566	0.487303	0.501657	0.52038	0.539102		0.0493024	0.0854991	0.134802	0.0649044	0.00873714	0.0124816	0.00873714	0.0330763	0.0187224	0.281461
X	0.491	0.491	0.491	0.491	0.491	0.491	0.491	0.491	0.491	0.491
Y	4.76	4.76	4.76	4.76	4.76	4.76	4.76	4.76	4.76	4.76
Depth(Point 15)	0.251401	0.281981	0.369352	0.431136	0.443618	0.461092	0.467957	0.484807	0.501657	0.524124		0.03058	0.0873714	0.117951	0.061784	0.0124816	0.0174743	0.00686489	0.0337004	0.0224669	0.272723
X	2.871	2.871	2.871	2.871	2.871	2.871	2.871	2.871	2.871	2.871
Y	-4.62	-4.62	-4.62	-4.62	-4.62	-4.62	-4.62	-4.62	-4.62	-4.62
Depth(Point 16)	0.386955	0.449987	0.518636			0.591653	0.598518	0.611	0.632219	0.647197		0.0630322	0.0686489	0.131681				0.00686489	0.0337004	0.0149779	0.260242
X	2.871	2.871	2.871	2.871	2.871	2.871	2.871	2.871	2.871	2.871
Y	-2.24	-2.24	-2.24	-2.24	-2.24	-2.24	-2.24	-2.24	-2.24	-2.24
Depth(Point 17)	0.341268	0.412414	0.482311			0.562193	0.569058	0.582164	0.602263	0.617865		0.0711453	0.0698971	0.141042				0.00686489	0.0332047	0.015602	0.276596
X	2.871	2.871	2.871	2.871	2.871	2.871	2.871	2.871	2.871	2.871
Y	0	0	0	0	0	0	0	0	0	0
Depth(Point 18)	0.300703	0.336276	0.427392	0.493544	0.504778	0.5235	0.528493	0.546591	0.564689	0.586532		0.0355726	0.0911159	0.126688	0.0661526	0.0112335	0.0187224	0.00499265	0.0361967	0.0218428	0.285829
X	2.871	2.871	2.871	2.871	2.871	2.871	2.871	2.871	2.871	2.871
Y	2.38	2.38	2.38	2.38	2.38	2.38	2.38	2.38	2.38	2.38
Depth(Point 19)	0.290718	0.343765	0.428016	0.494168	0.504154	0.517883	0.525996	0.54035	0.563441	0.580916		0.0530469	0.084251	0.137298	0.0661526	0.0099853	0.0137298	0.00811306	0.0374449	0.0174743	0.290198
X	2.871	2.871	2.871	2.871	2.871	2.871	2.871	2.871	2.871	2.871
Y	4.76	4.76	4.76	4.76	4.76	4.76	4.76	4.76	4.76	4.76
Depth(Point 20)
X	5.251	5.251	5.251	5.251	5.251	5.251	5.251	5.251	5.251	5.251
Y	-4.62	-4.62	-4.62	-4.62	-4.62	-4.62	-4.62	-4.62	-4.62	-4.62
Depth(Point 21)
X	5.251	5.251	5.251	5.251	5.251	5.251	5.251	5.251	5.251	5.251
Y	-2.24	-2.24	-2.24	-2.24	-2.24	-2.24	-2.24	-2.24	-2.24	-2.24
Depth(Point 22)
X	5.251	5.251	5.251	5.251	5.251	5.251	5.251	5.251	5.251	5.251
Y	0	0	0	0	0	0	0	0	0	0
Depth(Point 23)	0.363864	0.385707	0.481815	0.569186	0.581044	0.594774	0.601639	0.614744	0.634091	0.657182		0.0218428	0.0961085	0.117951	0.0873714	0.0118575	0.0137298	0.00686489	0.0324522	0.023091	0.293318
X	5.251	5.251	5.251	5.251	5.251	5.251	5.251	5.251	5.251	5.251
Y	2.38	2.38	2.38	2.38	2.38	2.38	2.38	2.38	2.38	2.38
Depth(Point 24)
X	5.251	5.251	5.251	5.251	5.251	5.251	5.251	5.251	5.251	5.251
Y	4.76	4.76	4.76	4.76	4.76	4.76	4.76	4.76	4.76	4.76
Depth(Point 25)
											Average (mm)	0.0442404	0.0825174	0.126758	0.069273	0.010859	0.0152276	0.00702091	0.0341845	0.0189998	0.276621
											Average (um)	44.2404	82.5174	126.758	69.273	10.859	15.2276	7.02091	34.1845	18.9998	276.621
