# Supplementary material for: Multimodal imaging and functional analysis of the chick NMDA retinal damage model
Source: PLoS One. 2021 Sep 7;16(9):e0257148. doi: 10.1371/journal.pone.0257148 (PMC8423281; doi:10.1371/journal.pone.0257148)
Supplement: S1 File — (ZIP) [file pone.0257148.s004.zip › SD-OCT/C200727/004/D8-PWk2/C200727-004_OD_V_14X14_0_REGAVG0000042/Manual_PreDefineFiveByFiveGridRectangularRetina_1.csv]

Bioptigen	X	Y	Depth(Point 1)	X	Y	Depth(Point 2)	X	Y	Depth(Point 3)	X	Y	Depth(Point 4)	X	Y	Depth(Point 5)	X	Y	Depth(Point 6)	X	Y	Depth(Point 7)	X	Y	Depth(Point 8)	X	Y	Depth(Point 9)	X	Y	Depth(Point 10)	X	Y	Depth(Point 11)	X	Y	Depth(Point 12)	X	Y	Depth(Point 13)	X	Y	Depth(Point 14)	X	Y	Depth(Point 15)	X	Y	Depth(Point 16)	X
Inner RNFL	-4.129	-4.620		-4.129	-2.240		-4.129	0.000		-4.129	2.380		-4.129	4.760		-1.749	-4.620		-1.749	-2.240		-1.749	0.000		-1.749	2.380	0.295086407008574	-1.749	4.760	0.265130508094768	0.491	-4.620		0.491	-2.240		0.491	0.000		0.491	2.380	0.257641533366316	0.491	4.760	0.251400721092606	2.871	-4.620	0.386954694931533	2.871
Outer RNFL	-4.129	-4.620		-4.129	-2.240		-4.129	0.000		-4.129	2.380		-4.129	4.760		-1.749	-4.620		-1.749	-2.240		-1.749	0.000		-1.749	2.380	0.340020255379284	-1.749	4.760	0.293838244553832	0.491	-4.620		0.491	-2.240		0.491	0.000		0.491	2.380	0.306943950328622	0.491	4.760	0.281980701233784	2.871	-4.620	0.449986898896002	2.871
Outer IPL	-4.129	-4.620		-4.129	-2.240		-4.129	0.000		-4.129	2.380		-4.129	4.760		-1.749	-4.620		-1.749	-2.240		-1.749	0.000		-1.749	2.380	0.415534083891172	-1.749	4.760	0.378089210248913	0.491	-4.620		0.491	-2.240		0.491	0.000		0.491	2.380	0.392443078478446	0.491	4.760	0.36935207306572	2.871	-4.620	0.518635833906808	2.871
Outer INL	-4.129	-4.620		-4.129	-2.240		-4.129	0.000		-4.129	2.380		-4.129	4.760		-1.749	-4.620		-1.749	-2.240		-1.749	0.000		-1.749	2.380		-1.749	4.760		0.491	-4.620		0.491	-2.240		0.491	0.000		0.491	2.380	0.457347526125027	0.491	4.760	0.431136114575446	2.871	-4.620		2.871
Outer OPL	-4.129	-4.620		-4.129	-2.240		-4.129	0.000		-4.129	2.380		-4.129	4.760		-1.749	-4.620		-1.749	-2.240		-1.749	0.000		-1.749	2.380		-1.749	4.760		0.491	-4.620		0.491	-2.240		0.491	0.000		0.491	2.380	0.46608466330822	0.491	4.760	0.443617739122865	2.871	-4.620		2.871
Outer ONL	-4.129	-4.620		-4.129	-2.240		-4.129	0.000		-4.129	2.380		-4.129	4.760		-1.749	-4.620		-1.749	-2.240		-1.749	0.000		-1.749	2.380		-1.749	4.760	0.464212419626107	0.491	-4.620		0.491	-2.240		0.491	0.000		0.491	2.380	0.47856628785564	0.491	4.760	0.461092013489252	2.871	-4.620	0.591653337509212	2.871
Inner IS/OS	-4.129	-4.620		-4.129	-2.240		-4.129	0.000		-4.129	2.380		-4.129	4.760		-1.749	-4.620		-1.749	-2.240		-1.749	0.000		-1.749	2.380		-1.749	4.760	0.471077313127188	0.491	-4.620		0.491	-2.240		0.491	0.000		0.491	2.380	0.487303425038833	0.491	4.760	0.467956906990333	2.871	-4.620	0.598518231010293	2.871
Outer IS/OS	-4.129	-4.620		-4.129	-2.240		-4.129	0.000		-4.129	2.380		-4.129	4.760		-1.749	-4.620		-1.749	-2.240		-1.749	0.000		-1.749	2.380	0.532861354636914	-1.749	4.760	0.487303425038833	0.491	-4.620		0.491	-2.240		0.491	0.000		0.491	2.380	0.501657293268366	0.491	4.760	0.484807100129349	2.871	-4.620	0.610999855557712	2.871
ETPRS	-4.129	-4.620		-4.129	-2.240		-4.129	0.000		-4.129	2.380		-4.129	4.760		-1.749	-4.620		-1.749	-2.240		-1.749	0.000		-1.749	2.380	0.547839304093817	-1.749	4.760	0.50477769940522	0.491	-4.620		0.491	-2.240		0.491	0.000		0.491	2.380	0.520379730089495	0.491	4.760	0.501657293268366	2.871	-4.620	0.632218617288325	2.871
RPE	-4.129	-4.620		-4.129	-2.240		-4.129	0.000		-4.129	2.380		-4.129	4.760		-1.749	-4.620		-1.749	-2.240		-1.749	0.000		-1.749	2.380	0.568433984597059	-1.749	4.760	0.521003811316866	0.491	-4.620		0.491	-2.240		0.491	0.000		0.491	2.380	0.539102166910624	0.491	4.760	0.524124217453721	2.871	-4.620	0.647196566745228	2.871
[truncated: 26 more columns]
