# Supplementary material for: Multimodal imaging and functional analysis of the chick NMDA retinal damage model
Source: PLoS One. 2021 Sep 7;16(9):e0257148. doi: 10.1371/journal.pone.0257148 (PMC8423281; doi:10.1371/journal.pone.0257148)
Supplement: S1 File — (ZIP) [file pone.0257148.s004.zip › SD-OCT/C200727/004/D8-PWk2/C200727-004_OS_R_14_0_REGAVG0000027/C200727-004 OS R D8Pwk2.xlsx]

## Sheet: Manual_PreDefineThreeByFourGrid
Bioptigen	X	Y	Depth(Point 1)	X	Y	Depth(Point 2)	X	Y	Depth(Point 3)	X	Y	Depth(Point 4)	X	Y	Depth(Point 5)	X	Y	Depth(Point 6)	X	Y	Depth(Point 7)	X	Y	Depth(Point 8)	X	Y	Depth(Point 9)
Inner RNFL	0	-3.5	0.505559	0	0	0.323015	0	3.5		-2.475	-2.475	0.516155	-3.5	0	0.391139	2.475	2.475		-2.475	2.475	0.266322	3.5	0	0.282789	2.475	-2.475	0.346772
Outer RNFL	0	-3.5	0.541756	0	0	0.354219	0	3.5		-2.475	-2.475	0.566082	-3.5	0	0.454171	2.475	2.475		-2.475	2.475	0.344332	3.5	0	0.33022	2.475	-2.475	0.382969
Outer IPL	0	-3.5	0.627879	0	0	0.454072	0	3.5		-2.475	-2.475	0.640971	-3.5	0	0.518451	2.475	2.475		-2.475	2.475	0.38365	3.5	0	0.422584	2.475	-2.475	0.481574
Outer INL	0	-3.5	0.655339	0	0	0.477163	0	3.5		-2.475	-2.475	0.670927	-3.5	0	0.540294	2.475	2.475		-2.475	2.475		3.5	0	0.447547	2.475	-2.475	0.51153
Outer OPL	0	-3.5	0.669693	0	0	0.488396	0	3.5		-2.475	-2.475	0.682161	-3.5	0	0.549655	2.475	2.475		-2.475	2.475		3.5	0	0.453788	2.475	-2.475	0.520891
Outer ONL	0	-3.5	0.685919	0	0	0.500254	0	3.5		-2.475	-2.475	0.697139	-3.5	0	0.565881	2.475	2.475		-2.475	2.475		3.5	0	0.47251	2.475	-2.475	0.538989
Inner IS/OS	0	-3.5	0.69216	0	0	0.507743	0	3.5		-2.475	-2.475	0.700883	-3.5	0	0.572122	2.475	2.475		-2.475	2.475		3.5	0	0.479999	2.475	-2.475	0.546478
Outer IS/OS	0	-3.5	0.705889	0	0	0.525217	0	3.5		-2.475	-2.475	0.716485	-3.5	0	0.586476	2.475	2.475		-2.475	2.475	0.465404	3.5	0	0.496225	2.475	-2.475	0.559584
ETPRS	0	-3.5	0.723364	0	0	0.543315	0	3.5		-2.475	-2.475	0.732087	-3.5	0	0.603326	2.475	2.475		-2.475	2.475	0.482878	3.5	0	0.51682	2.475	-2.475	0.576434
RPE	0	-3.5	0.740838	0	0	0.565782	0	3.5		-2.475	-2.475	0.749562	-3.5	0	0.622049	2.475	2.475		-2.475	2.475	0.499105	3.5	0	0.538039	2.475	-2.475	0.596405

## Sheet: Sheet1
Bioptigen	Inner RNFL	Outer RNFL	Outer IPL	Outer INL	Outer OPL	Outer ONL	Inner IS/OS	Outer IS/OS	ETPRS	RPE		RNFL	IPL	RNFL+IPL	INL	OPL	ONL	ELM	PR Segments	RPE	TOTAL
X	0	0	0	0	0	0	0	0	0	0
Y	-3.5	-3.5	-3.5	-3.5	-3.5	-3.5	-3.5	-3.5	-3.5	-3.5
Depth(Point 1)	0.505559	0.541756	0.627879	0.655339	0.669693	0.685919	0.69216	0.705889	0.723364	0.740838		0.0361967	0.0861232	0.12232	0.0274596	0.0143539	0.0162261	0.00624081	0.0312041	0.0174743	0.235279
X	0	0	0	0	0	0	0	0	0	0
Y	0	0	0	0	0	0	0	0	0	0
Depth(Point 2)	0.323015	0.354219	0.454072	0.477163	0.488396	0.500254	0.507743	0.525217	0.543315	0.565782		0.0312041	0.099853	0.131057	0.023091	0.0112335	0.0118575	0.00748897	0.0355726	0.0224669	0.242768
X	0	0	0	0	0	0	0	0	0	0
Y	3.5	3.5	3.5	3.5	3.5	3.5	3.5	3.5	3.5	3.5
Depth(Point 3)
X	-2.475	-2.475	-2.475	-2.475	-2.475	-2.475	-2.475	-2.475	-2.475	-2.475
Y	-2.475	-2.475	-2.475	-2.475	-2.475	-2.475	-2.475	-2.475	-2.475	-2.475
Depth(Point 4)	0.516155	0.566082	0.640971	0.670927	0.682161	0.697139	0.700883	0.716485	0.732087	0.749562		0.0499265	0.0748897	0.124816	0.0299559	0.0112335	0.0149779	0.00374449	0.0312041	0.0174743	0.233406
X	-3.5	-3.5	-3.5	-3.5	-3.5	-3.5	-3.5	-3.5	-3.5	-3.5
Y	0	0	0	0	0	0	0	0	0	0
Depth(Point 5)	0.391139	0.454171	0.518451	0.540294	0.549655	0.565881	0.572122	0.586476	0.603326	0.622049		0.0630322	0.0642804	0.127313	0.0218428	0.00936122	0.0162261	0.00624081	0.0312041	0.0187224	0.23091
X	2.475	2.475	2.475	2.475	2.475	2.475	2.475	2.475	2.475	2.475
Y	2.475	2.475	2.475	2.475	2.475	2.475	2.475	2.475	2.475	2.475
Depth(Point 6)
X	-2.475	-2.475	-2.475	-2.475	-2.475	-2.475	-2.475	-2.475	-2.475	-2.475
Y	2.475	2.475	2.475	2.475	2.475	2.475	2.475	2.475	2.475	2.475
Depth(Point 7)	0.266322	0.344332	0.38365					0.465404	0.482878	0.499105		0.0780102	0.0393171	0.117327						0.0162261	0.232782
X	3.5	3.5	3.5	3.5	3.5	3.5	3.5	3.5	3.5	3.5
Y	0	0	0	0	0	0	0	0	0	0
Depth(Point 8)	0.282789	0.33022	0.422584	0.447547	0.453788	0.47251	0.479999	0.496225	0.51682	0.538039		0.0474302	0.092364	0.139794	0.0249632	0.00624081	0.0187224	0.00748897	0.0368208	0.0212188	0.255249
X	2.475	2.475	2.475	2.475	2.475	2.475	2.475	2.475	2.475	2.475
Y	-2.475	-2.475	-2.475	-2.475	-2.475	-2.475	-2.475	-2.475	-2.475	-2.475
Depth(Point 9)	0.346772	0.382969	0.481574	0.51153	0.520891	0.538989	0.546478	0.559584	0.576434	0.596405		0.0361967	0.0986048	0.134802	0.0299559	0.00936122	0.0180984	0.00748897	0.0299559	0.0199706	0.249632
											Average (mm)	0.0488566	0.0793475	0.128204	0.0262114	0.0102973	0.0160181	0.00644884	0.0326603	0.0190791	0.240004
											Average (um)	48.8566	79.3475	128.204	26.2114	10.2973	16.0181	6.44884	32.6603	19.0791	240.004
