# Supplementary material for: Multimodal imaging and functional analysis of the chick NMDA retinal damage model
Source: PLoS One. 2021 Sep 7;16(9):e0257148. doi: 10.1371/journal.pone.0257148 (PMC8423281; doi:10.1371/journal.pone.0257148)
Supplement: S1 File — (ZIP) [file pone.0257148.s004.zip › SD-OCT/C200727/004/D8-PWk2/C200727-004_OS_R_14_0_REGAVG0000027/Manual_PreDefineThreeByFourGridRadialRetina_1.csv]

Bioptigen	X	Y	Depth(Point 1)	X	Y	Depth(Point 2)	X	Y	Depth(Point 3)	X	Y	Depth(Point 4)	X	Y	Depth(Point 5)	X	Y	Depth(Point 6)	X	Y	Depth(Point 7)	X	Y	Depth(Point 8)	X	Y	Depth(Point 9)
Inner RNFL	0.000	-3.500	0.505559328885856	0.000	0.000	0.323014551248899	0.000	3.500		-2.475	-2.475	0.516155128005191	-3.500	0.000	0.391138551777924	2.475	2.475		-2.475	2.475	0.266322306303729	3.500	0.000	0.282789494206361	2.475	-2.475	0.346772420388805
Outer RNFL	0.000	-3.500	0.541756040073372	0.000	0.000	0.354218612617448	0.000	3.500		-2.475	-2.475	0.566081626194869	-3.500	0.000	0.454170755742392	2.475	2.475		-2.475	2.475	0.344332459725101	3.500	0.000	0.330219667486555	2.475	-2.475	0.382969131576321
Outer IPL	0.000	-3.500	0.627879249450566	0.000	0.000	0.454071608996803	0.000	3.500		-2.475	-2.475	0.640971373479385	-3.500	0.000	0.518451122161602	2.475	2.475		-2.475	2.475	0.383649577049472	3.500	0.000	0.422583689137459	2.475	-2.475	0.481573965500935
Outer INL	0.000	-3.500	0.655338823454889	0.000	0.000	0.477162614409529	0.000	3.500		-2.475	-2.475	0.670927272393192	-3.500	0.000	0.540293965119586	2.475	2.475		-2.475	2.475		3.500	0.000	0.447546938232298	2.475	-2.475	0.511529864414741
Outer OPL	0.000	-3.500	0.669692691684421	0.000	0.000	0.488396076502206	0.000	3.500		-2.475	-2.475	0.682160734485869	-3.500	0.000	0.54965518353015	2.475	2.475		-2.475	2.475		3.500	0.000	0.453787750506007	2.475	-2.475	0.520891082825306
Outer ONL	0.000	-3.500	0.685918803596066	0.000	0.000	0.500253619822255	0.000	3.500		-2.475	-2.475	0.697138683942773	-3.500	0.000	0.565881295441796	2.475	2.475		-2.475	2.475		3.500	0.000	0.472510187327137	2.475	-2.475	0.538989438419064
Inner IS/OS	0.000	-3.500	0.692159615869776	0.000	0.000	0.507742594550706	0.000	3.500		-2.475	-2.475	0.700883171306999	-3.500	0.000	0.572122107715505	2.475	2.475		-2.475	2.475		3.500	0.000	0.479999162055588	2.475	-2.475	0.546478413147516
Outer IS/OS	0.000	-3.500	0.705889402871937	0.000	0.000	0.525216868917094	0.000	3.500		-2.475	-2.475	0.716485201991273	-3.500	0.000	0.586475975945038	2.475	2.475		-2.475	2.475	0.465404217835069	3.500	0.000	0.496225273967233	2.475	-2.475	0.559584118922306
ETPRS	0.000	-3.500	0.723363677238325	0.000	0.000	0.543315224510852	0.000	3.500		-2.475	-2.475	0.732087232675547	-3.500	0.000	0.603326169084054	2.475	2.475		-2.475	2.475	0.482878492201457	3.500	0.000	0.516819954470476	2.475	-2.475	0.576434312061322
RPE	0.000	-3.500	0.740837951604712	0.000	0.000	0.565782148696207	0.000	3.500		-2.475	-2.475	0.749561507041934	-3.500	0.000	0.622048605905183	2.475	2.475		-2.475	2.475	0.499104604113102	3.500	0.000	0.538038716201089	2.475	-2.475	0.596404911337193
