# Supplementary material for: Multimodal imaging and functional analysis of the chick NMDA retinal damage model
Source: PLoS One. 2021 Sep 7;16(9):e0257148. doi: 10.1371/journal.pone.0257148 (PMC8423281; doi:10.1371/journal.pone.0257148)
Supplement: S1 File — (ZIP) [file pone.0257148.s004.zip › SD-OCT/C200727/004/D8-PWk2/C200727-004_OS_V_14X14_0_REGAVG0000031/C200727-004 OS V D8Pwk2.xlsx]

## Sheet: Manual_PreDefineFiveByFiveGridR
Bioptigen	X	Y	Depth(Point 1)	X	Y	Depth(Point 2)	X	Y	Depth(Point 3)	X	Y	Depth(Point 4)	X	Y	Depth(Point 5)	X	Y	Depth(Point 6)	X	Y	Depth(Point 7)	X	Y	Depth(Point 8)	X	Y	Depth(Point 9)	X	Y	Depth(Point 10)	X	Y	Depth(Point 11)	X	Y	Depth(Point 12)	X	Y	Depth(Point 13)	X	Y	Depth(Point 14)	X	Y	Depth(Point 15)	X	Y	Depth(Point 16)	X
Inner RNFL	-2.944	-5.669		-2.944	-3.289		-2.944	-1.049		-2.944	1.331		-2.944	3.711		-0.564	-5.669		-0.564	-3.289		-0.564	-1.049		-0.564	1.331	0.433846	-0.564	3.711		1.676	-5.669		1.676	-3.289	0.332957	1.676	-1.049		1.676	1.331	0.366885	1.676	3.711	0.382884	4.056	-5.669		4.056
Outer RNFL	-2.944	-5.669		-2.944	-3.289		-2.944	-1.049		-2.944	1.331		-2.944	3.711		-0.564	-5.669		-0.564	-3.289		-0.564	-1.049		-0.564	1.331	0.460058	-0.564	3.711		1.676	-5.669		1.676	-3.289	0.390373	1.676	-1.049		1.676	1.331	0.399961	1.676	3.711	0.43281	4.056	-5.669		4.056
Outer IPL	-2.944	-5.669		-2.944	-3.289		-2.944	-1.049		-2.944	1.331		-2.944	3.711		-0.564	-5.669		-0.564	-3.289		-0.564	-1.049		-0.564	1.331	0.560535	-0.564	3.711		1.676	-5.669		1.676	-3.289	0.440299	1.676	-1.049		1.676	1.331	0.497318	1.676	3.711	0.525798	4.056	-5.669		4.056
Outer INL	-2.944	-5.669		-2.944	-3.289		-2.944	-1.049		-2.944	1.331		-2.944	3.711		-0.564	-5.669		-0.564	-3.289		-0.564	-1.049		-0.564	1.331		-0.564	3.711		1.676	-5.669		1.676	-3.289		1.676	-1.049		1.676	1.331		1.676	3.711		4.056	-5.669		4.056
Outer OPL	-2.944	-5.669		-2.944	-3.289		-2.944	-1.049		-2.944	1.331		-2.944	3.711		-0.564	-5.669		-0.564	-3.289		-0.564	-1.049		-0.564	1.331		-0.564	3.711		1.676	-5.669		1.676	-3.289		1.676	-1.049		1.676	1.331		1.676	3.711		4.056	-5.669		4.056
Outer ONL	-2.944	-5.669		-2.944	-3.289		-2.944	-1.049		-2.944	1.331		-2.944	3.711		-0.564	-5.669		-0.564	-3.289		-0.564	-1.049		-0.564	1.331		-0.564	3.711		1.676	-5.669		1.676	-3.289		1.676	-1.049		1.676	1.331	0.571584	1.676	3.711		4.056	-5.669		4.056
Inner IS/OS	-2.944	-5.669		-2.944	-3.289		-2.944	-1.049		-2.944	1.331		-2.944	3.711		-0.564	-5.669		-0.564	-3.289		-0.564	-1.049		-0.564	1.331		-0.564	3.711		1.676	-5.669		1.676	-3.289		1.676	-1.049		1.676	1.331	0.585313	1.676	3.711		4.056	-5.669		4.056
Outer IS/OS	-2.944	-5.669		-2.944	-3.289		-2.944	-1.049		-2.944	1.331		-2.944	3.711		-0.564	-5.669		-0.564	-3.289		-0.564	-1.049		-0.564	1.331	0.642289	-0.564	3.711		1.676	-5.669		1.676	-3.289	0.52455	1.676	-1.049		1.676	1.331	0.603412	1.676	3.711	0.604432	4.056	-5.669		4.056
ETPRS	-2.944	-5.669		-2.944	-3.289		-2.944	-1.049		-2.944	1.331		-2.944	3.711		-0.564	-5.669		-0.564	-3.289		-0.564	-1.049		-0.564	1.331	0.658516	-0.564	3.711		1.676	-5.669		1.676	-3.289	0.540776	1.676	-1.049		1.676	1.331		1.676	3.711	0.621283	4.056	-5.669		4.056
RPE	-2.944	-5.669		-2.944	-3.289		-2.944	-1.049		-2.944	1.331		-2.944	3.711		-0.564	-5.669		-0.564	-3.289		-0.564	-1.049		-0.564	1.331	0.676614	-0.564	3.711		1.676	-5.669		1.676	-3.289	0.559499	1.676	-1.049		1.676	1.331		1.676	3.711	0.636261	4.056	-5.669		4.056
[truncated: 26 more columns]

## Sheet: Sheet1
Bioptigen	Inner RNFL	Outer RNFL	Outer IPL	Outer INL	Outer OPL	Outer ONL	Inner IS/OS	Outer IS/OS	ETPRS	RPE		RNFL	IPL	RNFL+IPL	INL	OPL	ONL	ELM	PR Segments	RPE	TOTAL
X	-2.944	-2.944	-2.944	-2.944	-2.944	-2.944	-2.944	-2.944	-2.944	-2.944
Y	-5.669	-5.669	-5.669	-5.669	-5.669	-5.669	-5.669	-5.669	-5.669	-5.669
Depth(Point 1)
X	-2.944	-2.944	-2.944	-2.944	-2.944	-2.944	-2.944	-2.944	-2.944	-2.944
Y	-3.289	-3.289	-3.289	-3.289	-3.289	-3.289	-3.289	-3.289	-3.289	-3.289
Depth(Point 2)
X	-2.944	-2.944	-2.944	-2.944	-2.944	-2.944	-2.944	-2.944	-2.944	-2.944
Y	-1.049	-1.049	-1.049	-1.049	-1.049	-1.049	-1.049	-1.049	-1.049	-1.049
Depth(Point 3)
X	-2.944	-2.944	-2.944	-2.944	-2.944	-2.944	-2.944	-2.944	-2.944	-2.944
Y	1.331	1.331	1.331	1.331	1.331	1.331	1.331	1.331	1.331	1.331
Depth(Point 4)
X	-2.944	-2.944	-2.944	-2.944	-2.944	-2.944	-2.944	-2.944	-2.944	-2.944
Y	3.711	3.711	3.711	3.711	3.711	3.711	3.711	3.711	3.711	3.711
Depth(Point 5)
X	-0.564	-0.564	-0.564	-0.564	-0.564	-0.564	-0.564	-0.564	-0.564	-0.564
Y	-5.669	-5.669	-5.669	-5.669	-5.669	-5.669	-5.669	-5.669	-5.669	-5.669
Depth(Point 6)
X	-0.564	-0.564	-0.564	-0.564	-0.564	-0.564	-0.564	-0.564	-0.564	-0.564
Y	-3.289	-3.289	-3.289	-3.289	-3.289	-3.289	-3.289	-3.289	-3.289	-3.289
Depth(Point 7)
X	-0.564	-0.564	-0.564	-0.564	-0.564	-0.564	-0.564	-0.564	-0.564	-0.564
Y	-1.049	-1.049	-1.049	-1.049	-1.049	-1.049	-1.049	-1.049	-1.049	-1.049
Depth(Point 8)
X	-0.564	-0.564	-0.564	-0.564	-0.564	-0.564	-0.564	-0.564	-0.564	-0.564
Y	1.331	1.331	1.331	1.331	1.331	1.331	1.331	1.331	1.331	1.331
Depth(Point 9)	0.433846	0.460058	0.560535					0.642289	0.658516	0.676614		0.0262114	0.100477	0.126688						0.0180984	0.242768
X	-0.564	-0.564	-0.564	-0.564	-0.564	-0.564	-0.564	-0.564	-0.564	-0.564
Y	3.711	3.711	3.711	3.711	3.711	3.711	3.711	3.711	3.711	3.711
Depth(Point 10)
X	1.676	1.676	1.676	1.676	1.676	1.676	1.676	1.676	1.676	1.676
Y	-5.669	-5.669	-5.669	-5.669	-5.669	-5.669	-5.669	-5.669	-5.669	-5.669
Depth(Point 11)
X	1.676	1.676	1.676	1.676	1.676	1.676	1.676	1.676	1.676	1.676
Y	-3.289	-3.289	-3.289	-3.289	-3.289	-3.289	-3.289	-3.289	-3.289	-3.289
Depth(Point 12)	0.332957	0.390373	0.440299					0.52455	0.540776	0.559499		0.0574155	0.0499265	0.107342						0.0187224	0.226541
X	1.676	1.676	1.676	1.676	1.676	1.676	1.676	1.676	1.676	1.676
Y	-1.049	-1.049	-1.049	-1.049	-1.049	-1.049	-1.049	-1.049	-1.049	-1.049
Depth(Point 13)
X	1.676	1.676	1.676	1.676	1.676	1.676	1.676	1.676	1.676	1.676
Y	1.331	1.331	1.331	1.331	1.331	1.331	1.331	1.331	1.331	1.331
Depth(Point 14)	0.366885	0.399961	0.497318			0.571584	0.585313	0.603412				0.0330763	0.0973567	0.130433				0.0137298
X	1.676	1.676	1.676	1.676	1.676	1.676	1.676	1.676	1.676	1.676
Y	3.711	3.711	3.711	3.711	3.711	3.711	3.711	3.711	3.711	3.711
Depth(Point 15)	0.382884	0.43281	0.525798					0.604432	0.621283	0.636261		0.0499265	0.0929881	0.142915						0.0149779	0.253377
X	4.056	4.056	4.056	4.056	4.056	4.056	4.056	4.056	4.056	4.056
Y	-5.669	-5.669	-5.669	-5.669	-5.669	-5.669	-5.669	-5.669	-5.669	-5.669
Depth(Point 16)
X	4.056	4.056	4.056	4.056	4.056	4.056	4.056	4.056	4.056	4.056
Y	-3.289	-3.289	-3.289	-3.289	-3.289	-3.289	-3.289	-3.289	-3.289	-3.289
Depth(Point 17)
X	4.056	4.056	4.056	4.056	4.056	4.056	4.056	4.056	4.056	4.056
Y	-1.049	-1.049	-1.049	-1.049	-1.049	-1.049	-1.049	-1.049	-1.049	-1.049
Depth(Point 18)
X	4.056	4.056	4.056	4.056	4.056	4.056	4.056	4.056	4.056	4.056
Y	1.331	1.331	1.331	1.331	1.331	1.331	1.331	1.331	1.331	1.331
Depth(Point 19)
X	4.056	4.056	4.056	4.056	4.056	4.056	4.056	4.056	4.056	4.056
Y	3.711	3.711	3.711	3.711	3.711	3.711	3.711	3.711	3.711	3.711
Depth(Point 20)	0.354176	0.39911						0.567612	0.585086	0.60256		0.0449338								0.0174743	0.248384
X	6.436	6.436	6.436	6.436	6.436	6.436	6.436	6.436	6.436	6.436
Y	-5.669	-5.669	-5.669	-5.669	-5.669	-5.669	-5.669	-5.669	-5.669	-5.669
Depth(Point 21)
X	6.436	6.436	6.436	6.436	6.436	6.436	6.436	6.436	6.436	6.436
Y	-3.289	-3.289	-3.289	-3.289	-3.289	-3.289	-3.289	-3.289	-3.289	-3.289
Depth(Point 22)
X	6.436	6.436	6.436	6.436	6.436	6.436	6.436	6.436	6.436	6.436
Y	-1.049	-1.049	-1.049	-1.049	-1.049	-1.049	-1.049	-1.049	-1.049	-1.049
Depth(Point 23)
X	6.436	6.436	6.436	6.436	6.436	6.436	6.436	6.436	6.436	6.436
Y	1.331	1.331	1.331	1.331	1.331	1.331	1.331	1.331	1.331	1.331
Depth(Point 24)
X	6.436	6.436	6.436	6.436	6.436	6.436	6.436	6.436	6.436	6.436
Y	3.711	3.711	3.711	3.711	3.711	3.711	3.711	3.711	3.711	3.711
Depth(Point 25)
											Average (mm)	0.0423127	0.0851871	0.126845				0.0137298		0.0173183	0.242768
											Average (um)	42.3127	85.1871	126.845				13.7298		17.3183	242.768
