# Supplementary material for: Multimodal imaging and functional analysis of the chick NMDA retinal damage model
Source: PLoS One. 2021 Sep 7;16(9):e0257148. doi: 10.1371/journal.pone.0257148 (PMC8423281; doi:10.1371/journal.pone.0257148)
Supplement: S1 File — (ZIP) [file pone.0257148.s004.zip › SD-OCT/C200727/004/D8-PWk2/C200727-004_OS_V_14X14_0_REGAVG0000031/Manual_PreDefineFiveByFiveGridRectangularRetina_1.csv]

Bioptigen	X	Y	Depth(Point 1)	X	Y	Depth(Point 2)	X	Y	Depth(Point 3)	X	Y	Depth(Point 4)	X	Y	Depth(Point 5)	X	Y	Depth(Point 6)	X	Y	Depth(Point 7)	X	Y	Depth(Point 8)	X	Y	Depth(Point 9)	X	Y	Depth(Point 10)	X	Y	Depth(Point 11)	X	Y	Depth(Point 12)	X	Y	Depth(Point 13)	X	Y	Depth(Point 14)	X	Y	Depth(Point 15)	X	Y	Depth(Point 16)	X
Inner RNFL	-2.944	-5.669		-2.944	-3.289		-2.944	-1.049		-2.944	1.331		-2.944	3.711		-0.564	-5.669		-0.564	-3.289		-0.564	-1.049		-0.564	1.331	0.433846351983974	-0.564	3.711		1.676	-5.669		1.676	-3.289	0.332957068387026	1.676	-1.049		1.676	1.331	0.366884948910074	1.676	3.711	0.382883566576703	4.056	-5.669		4.056
Outer RNFL	-2.944	-5.669		-2.944	-3.289		-2.944	-1.049		-2.944	1.331		-2.944	3.711		-0.564	-5.669		-0.564	-3.289		-0.564	-1.049		-0.564	1.331	0.460057763533555	-0.564	3.711		1.676	-5.669		1.676	-3.289	0.390372541305155	1.676	-1.049		1.676	1.331	0.399961253960735	1.676	3.711	0.432810064766381	4.056	-5.669		4.056
Outer IPL	-2.944	-5.669		-2.944	-3.289		-2.944	-1.049		-2.944	1.331		-2.944	3.711		-0.564	-5.669		-0.564	-3.289		-0.564	-1.049		-0.564	1.331	0.560534841140281	-0.564	3.711		1.676	-5.669		1.676	-3.289	0.440299039494833	1.676	-1.049		1.676	1.331	0.497317925430607	1.676	3.711	0.525798167644656	4.056	-5.669		4.056
Outer INL	-2.944	-5.669		-2.944	-3.289		-2.944	-1.049		-2.944	1.331		-2.944	3.711		-0.564	-5.669		-0.564	-3.289		-0.564	-1.049		-0.564	1.331		-0.564	3.711		1.676	-5.669		1.676	-3.289		1.676	-1.049		1.676	1.331		1.676	3.711		4.056	-5.669		4.056
Outer OPL	-2.944	-5.669		-2.944	-3.289		-2.944	-1.049		-2.944	1.331		-2.944	3.711		-0.564	-5.669		-0.564	-3.289		-0.564	-1.049		-0.564	1.331		-0.564	3.711		1.676	-5.669		1.676	-3.289		1.676	-1.049		1.676	1.331		1.676	3.711		4.056	-5.669		4.056
Outer ONL	-2.944	-5.669		-2.944	-3.289		-2.944	-1.049		-2.944	1.331		-2.944	3.711		-0.564	-5.669		-0.564	-3.289		-0.564	-1.049		-0.564	1.331		-0.564	3.711		1.676	-5.669		1.676	-3.289		1.676	-1.049		1.676	1.331	0.571583591487752	1.676	3.711		4.056	-5.669		4.056
Inner IS/OS	-2.944	-5.669		-2.944	-3.289		-2.944	-1.049		-2.944	1.331		-2.944	3.711		-0.564	-5.669		-0.564	-3.289		-0.564	-1.049		-0.564	1.331		-0.564	3.711		1.676	-5.669		1.676	-3.289		1.676	-1.049		1.676	1.331	0.585313378489913	1.676	3.711		4.056	-5.669		4.056
Outer IS/OS	-2.944	-5.669		-2.944	-3.289		-2.944	-1.049		-2.944	1.331		-2.944	3.711		-0.564	-5.669		-0.564	-3.289		-0.564	-1.049		-0.564	1.331	0.642289481925878	-0.564	3.711		1.676	-5.669		1.676	-3.289	0.524550005189914	1.676	-1.049		1.676	1.331	0.603411734083672	1.676	3.711	0.604432402293398	4.056	-5.669		4.056
ETPRS	-2.944	-5.669		-2.944	-3.289		-2.944	-1.049		-2.944	1.331		-2.944	3.711		-0.564	-5.669		-0.564	-3.289		-0.564	-1.049		-0.564	1.331	0.658515593837524	-0.564	3.711		1.676	-5.669		1.676	-3.289	0.540776117101559	1.676	-1.049		1.676	1.331		1.676	3.711	0.621282595432414	4.056	-5.669		4.056
RPE	-2.944	-5.669		-2.944	-3.289		-2.944	-1.049		-2.944	1.331		-2.944	3.711		-0.564	-5.669		-0.564	-3.289		-0.564	-1.049		-0.564	1.331	0.676613949431282	-0.564	3.711		1.676	-5.669		1.676	-3.289	0.559498553922688	1.676	-1.049		1.676	1.331		1.676	3.711	0.636260544889317	4.056	-5.669		4.056
[truncated: 26 more columns]
