# Supplementary material for: Multimodal imaging and functional analysis of the chick NMDA retinal damage model
Source: PLoS One. 2021 Sep 7;16(9):e0257148. doi: 10.1371/journal.pone.0257148 (PMC8423281; doi:10.1371/journal.pone.0257148)
Supplement: S1 File — (ZIP) [file pone.0257148.s004.zip › SD-OCT/C200727/005/D15-PWk3/C200727-005 D15PWk3 SDOCT Data Summary.xlsx]

## Sheet: 1st
OD	RNFL	IPL	RNFL+IPL	INL	OPL	ONL	ELM	PR Segments	RPE	TOTAL					RNFL	IPL	RNFL+IPL	INL	OPL	ONL	ELM	PR Segments	RPE	TOTAL
Radial	44.2206	79.6149	123.836	57.7721	11.3226	16.137	6.59743	33.2546	16.9393	265.859				OD - Untreated	43.6064	79.9567	123.563	57.4155	10.8768	16.6273	6.8005	32.9228	18.8364	267.904
Volumetric	42.9923	80.2985	123.291	57.0589	10.4311	17.1177	7.00358	32.5909	20.7334	269.95				OS - NMDA	39.0447	48.0716	86.886	40.2922	11.2335	16.4211	7.67224	33.8737	17.395	218.914
Ave	43.6064	79.9567	123.563	57.4155	10.8768	16.6273	6.8005	32.9228	18.8364	267.904
STDEV	0.868575	0.48332	0.385256	0.504334	0.630417	0.693459	0.28719	0.469311	2.68278	2.89291
OS
Radial	38.4157	46.7367	85.1524	43.1396	12.1696	15.9921	7.76634	34.6712	16.7809	217.527
Volumetric	39.6737	49.4064	88.6195	37.4449	10.2973	16.8502	7.57813	33.0763	18.0092	220.301
Ave	39.0447	48.0716	86.886	40.2922	11.2335	16.4211	7.67224	33.8737	17.395	218.914
STDEV	0.889589	1.88775	2.45162	4.02679	1.32388	0.606777	0.133089	1.12775	0.868575	1.9613
OD	%RNFL	%IPL	%RNFL-IPL	%INL	%OPL	%ONL	%ELM	%PRS	%RPE
Radial	0.166331	0.299463	0.465795	0.217304	0.0425889	0.0606975	0.0248156	0.125084	0.0637156
Volumetric	0.15926	0.297457	0.456717	0.211368	0.0386408	0.0634105	0.025944	0.12073	0.0768045
Ave	0.162796	0.29846	0.461256	0.214336	0.0406148	0.062054	0.0253798	0.122907	0.0702601
STDEV	0.00500003	0.00141879	0.00641882	0.00419698	0.00279172	0.00191838	0.000797929	0.00307897	0.00925525
	0.500003	0.141879	0.641882	0.419698	0.279172	0.191838	0.0797929	0.307897	0.925525
OS
Radial	#REF!	#REF!	#REF!	#REF!	#REF!	#REF!	#REF!	#REF!	#REF!
Volumetric	0.180089	0.224268	0.402266	0.169972	0.0467422	0.0764873	0.034399	0.150142	0.0817483
Ave	#REF!	#REF!	#REF!	#REF!	#REF!	#REF!	#REF!	#REF!	#REF!				RNFL/Total	IPL/Total	RNFL+INL/Total	INL/Total	OPL/Total	ONL/Total	ERM/Total	PRS/Total	RPE/Total
STDEV	#REF!	#REF!	#REF!	#REF!	#REF!	#REF!	#REF!	#REF!	#REF!			OD - Untreated	16.2796	29.846	46.1256	21.4336	4.06148	6.2054	2.53798	12.2907	7.02601
	#REF!	#REF!	#REF!	#REF!	#REF!	#REF!	#REF!	#REF!	#REF!			OS - Untreated	#REF!	#REF!	#REF!	#REF!	#REF!	#REF!	#REF!	#REF!	#REF!
Ratio	RNFL	IPL	RNFL+IPL	INL	OPL	ONL	ELM	PR Segments	RPE	TOTAL
OS/OD	#REF!	#REF!	#REF!	#REF!	#REF!	#REF!	#REF!	#REF!	#REF!	0.817135
OD/OD	1	1	1	1	1	1	1	1	1	1
