# Supplementary material for: Multimodal imaging and functional analysis of the chick NMDA retinal damage model
Source: PLoS One. 2021 Sep 7;16(9):e0257148. doi: 10.1371/journal.pone.0257148 (PMC8423281; doi:10.1371/journal.pone.0257148)
Supplement: S1 File — (ZIP) [file pone.0257148.s004.zip › SD-OCT/C200727/005/D15-PWk3/C200727-005_OD_R_14_0_REGAVG0000096/C200772-005 OD R D15 PWk3.xlsx]

## Sheet: Sheet1
Bioptigen	X	Y	Depth(Point 1)	X	Y	Depth(Point 2)	X	Y	Depth(Point 3)	X	Y	Depth(Point 4)	X	Y	Depth(Point 5)	X	Y	Depth(Point 6)	X	Y	Depth(Point 7)	X	Y	Depth(Point 8)	X	Y	Depth(Point 9)
Inner RNFL	0	-3.5	0.335823	0	0	0.270648	0	3.5		-2.475	-2.475	0.313086	-3.5	0	0.261911	2.475	2.475		-2.475	2.475	0.268152	3.5	0	0.304348	2.475	-2.475	0.314334
Outer RNFL	0	-3.5	0.374516	0	0	0.309965	0	3.5		-2.475	-2.475	0.38111	-3.5	0	0.319951	2.475	2.475		-2.475	2.475	0.313086	3.5	0	0.327439	2.475	-2.475	0.351779
Outer IPL	0	-3.5	0.458143	0	0	0.397337	0	3.5		-2.475	-2.475	0.448511	-3.5	0	0.387351	2.475	2.475		-2.475	2.475	0.384855	3.5	0	0.419179	2.475	-2.475	0.439774
Outer INL	0	-3.5	0.514934	0	0	0.460369	0	3.5		-2.475	-2.475	0.50031	-3.5	0	0.434781	2.475	2.475		-2.475	2.475	0.43603	3.5	0	0.489077	2.475	-2.475	0.504054
Outer OPL	0	-3.5	0.524919	0	0	0.47285	0	3.5		-2.475	-2.475	0.511543	-3.5	0	0.444767	2.475	2.475		-2.475	2.475	0.447263	3.5	0	0.500934	2.475	-2.475	0.516536
Outer ONL	0	-3.5	0.541146	0	0	0.489701	0	3.5		-2.475	-2.475	0.525273	-3.5	0	0.459745	2.475	2.475		-2.475	2.475	0.462865	3.5	0	0.518408	2.475	-2.475	0.534634
Inner IS/OS	0	-3.5	0.549259	0	0	0.49719	0	3.5		-2.475	-2.475	0.53089	-3.5	0	0.465986	2.475	2.475		-2.475	2.475	0.468482	3.5	0	0.525273	2.475	-2.475	0.540875
Outer IS/OS	0	-3.5	0.56174	0	0	0.510919	0	3.5		-2.475	-2.475	0.54774	-3.5	0	0.482212	2.475	2.475		-2.475	2.475	0.485332	3.5	0	0.539003	2.475	-2.475	0.557101
ETPRS	0	-3.5	0.581711	0	0	0.529642	0	3.5		-2.475	-2.475	0.563342	-3.5	0	0.499062	2.475	2.475		-2.475	2.475	0.50031	3.5	0	0.560222	2.475	-2.475	0.576448
RPE	0	-3.5	0.597313	0	0	0.548364	0	3.5		-2.475	-2.475	0.577072	-3.5	0	0.513416	2.475	2.475		-2.475	2.475	0.515288	3.5	0	0.582065	2.475	-2.475	0.595794

## Sheet: Sheet2
Bioptigen	Inner RNFL	Outer RNFL	Outer IPL	Outer INL	Outer OPL	Outer ONL	Inner IS/OS	Outer IS/OS	ETPRS	RPE		RNFL	IPL	RNFL+IPL	INL	OPL	ONL	ELM	PR Segments	RPE	TOTAL
X	0	0	0	0	0	0	0	0	0	0
Y	-3.5	-3.5	-3.5	-3.5	-3.5	-3.5	-3.5	-3.5	-3.5	-3.5
Depth(Point 1)	0.335823	0.374516	0.458143	0.514934	0.524919	0.541146	0.549259	0.56174	0.581711	0.597313		0.038693	0.0836269	0.12232	0.0567914	0.0099853	0.0162261	0.00811306	0.0324522	0.015602	0.26149
X	0	0	0	0	0	0	0	0	0	0
Y	0	0	0	0	0	0	0	0	0	0
Depth(Point 2)	0.270648	0.309965	0.397337	0.460369	0.47285	0.489701	0.49719	0.510919	0.529642	0.548364		0.0393171	0.0873714	0.126688	0.0630322	0.0124816	0.0168502	0.00748898	0.0324522	0.0187224	0.277716
X	0	0	0	0	0	0	0	0	0	0
Y	3.5	3.5	3.5	3.5	3.5	3.5	3.5	3.5	3.5	3.5
Depth(Point 3)
X	-2.475	-2.475	-2.475	-2.475	-2.475	-2.475	-2.475	-2.475	-2.475	-2.475
Y	-2.475	-2.475	-2.475	-2.475	-2.475	-2.475	-2.475	-2.475	-2.475	-2.475
Depth(Point 4)	0.313086	0.38111	0.448511	0.50031	0.511543	0.525273	0.53089	0.54774	0.563342	0.577072		0.0680249	0.0674008	0.135426	0.0517987	0.0112335	0.0137298	0.00561673	0.0324522	0.0137298	0.263986
X	-3.5	-3.5	-3.5	-3.5	-3.5	-3.5	-3.5	-3.5	-3.5	-3.5
Y	0	0	0	0	0	0	0	0	0	0
Depth(Point 5)	0.261911	0.319951	0.387351	0.434781	0.444767	0.459745	0.465986	0.482212	0.499062	0.513416		0.0580396	0.0674008	0.12544	0.0474302	0.0099853	0.0149779	0.00624081	0.0330763	0.0143539	0.251505
X	2.475	2.475	2.475	2.475	2.475	2.475	2.475	2.475	2.475	2.475
Y	2.475	2.475	2.475	2.475	2.475	2.475	2.475	2.475	2.475	2.475
Depth(Point 6)
X	-2.475	-2.475	-2.475	-2.475	-2.475	-2.475	-2.475	-2.475	-2.475	-2.475
Y	2.475	2.475	2.475	2.475	2.475	2.475	2.475	2.475	2.475	2.475
Depth(Point 7)	0.268152	0.313086	0.384855	0.43603	0.447263	0.462865	0.468482	0.485332	0.50031	0.515288		0.0449338	0.0717693	0.116703	0.0511747	0.0112335	0.015602	0.00561673	0.0318281	0.0149779	0.247136
X	3.5	3.5	3.5	3.5	3.5	3.5	3.5	3.5	3.5	3.5
Y	0	0	0	0	0	0	0	0	0	0
Depth(Point 8)	0.304348	0.327439	0.419179	0.489077	0.500934	0.518408	0.525273	0.539003	0.560222	0.582065		0.023091	0.0917399	0.114831	0.0698971	0.0118575	0.0174743	0.00686489	0.0349485	0.0218428	0.277716
X	2.475	2.475	2.475	2.475	2.475	2.475	2.475	2.475	2.475	2.475
Y	-2.475	-2.475	-2.475	-2.475	-2.475	-2.475	-2.475	-2.475	-2.475	-2.475
Depth(Point 9)	0.314334	0.351779	0.439774	0.504054	0.516536	0.534634	0.540875	0.557101	0.576448	0.595794		0.0374449	0.0879955	0.12544	0.0642804	0.0124816	0.0180984	0.00624081	0.0355726	0.0193465	0.281461
											Average (mm)	0.0442206	0.0796149	0.123836	0.0577721	0.0113226	0.016137	0.00659743	0.0332546	0.0169393	0.265859
											Average (um)	44.2206	79.6149	123.836	57.7721	11.3226	16.137	6.59743	33.2546	16.9393	265.859
