# Supplementary material for: Multimodal imaging and functional analysis of the chick NMDA retinal damage model
Source: PLoS One. 2021 Sep 7;16(9):e0257148. doi: 10.1371/journal.pone.0257148 (PMC8423281; doi:10.1371/journal.pone.0257148)
Supplement: S1 File — (ZIP) [file pone.0257148.s004.zip › SD-OCT/C200727/005/D15-PWk3/C200727-005_OD_R_14_0_REGAVG0000096/Manual_PreDefineThreeByFourGridRadialRetina_1.csv]

Bioptigen	X	Y	Depth(Point 1)	X	Y	Depth(Point 2)	X	Y	Depth(Point 3)	X	Y	Depth(Point 4)	X	Y	Depth(Point 5)	X	Y	Depth(Point 6)	X	Y	Depth(Point 7)	X	Y	Depth(Point 8)	X	Y	Depth(Point 9)
Inner RNFL	0.000	-3.500	0.335822816786923	0.000	0.000	0.270648092395517	0.000	3.500		-2.475	-2.475	0.313085615856743	-3.500	0.000	0.261910955212324	2.475	2.475		-2.475	2.475	0.268151767486033	3.500	0.000	0.30434847867355	2.475	-2.475	0.314333778311485
Outer RNFL	0.000	-3.500	0.374515852883923	0.000	0.000	0.309965209719889	0.000	3.500		-2.475	-2.475	0.381110469640179	-3.500	0.000	0.319950509357824	2.475	2.475		-2.475	2.475	0.313085615856743	3.500	0.000	0.327439484086276	2.475	-2.475	0.351778651953744
Outer IPL	0.000	-3.500	0.458142737351633	0.000	0.000	0.397336581551824	0.000	3.500		-2.475	-2.475	0.448511242196244	-3.500	0.000	0.387351281913889	2.475	2.475		-2.475	2.475	0.384854957004405	3.500	0.000	0.419179424509808	2.475	-2.475	0.439774105013051
Outer INL	0.000	-3.500	0.514934129042391	0.000	0.000	0.460368785516293	0.000	3.500		-2.475	-2.475	0.500309984068035	-3.500	0.000	0.434781455194083	2.475	2.475		-2.475	2.475	0.436029617648825	3.500	0.000	0.489076521975357	2.475	-2.475	0.504054471432261
Outer OPL	0.000	-3.500	0.524919428680327	0.000	0.000	0.472850410063712	0.000	3.500		-2.475	-2.475	0.511543446160712	-3.500	0.000	0.444766754832018	2.475	2.475		-2.475	2.475	0.447263079741502	3.500	0.000	0.500934065295406	2.475	-2.475	0.51653609597968
Outer ONL	0.000	-3.500	0.541145540591972	0.000	0.000	0.489700603202728	0.000	3.500		-2.475	-2.475	0.525273233162874	-3.500	0.000	0.459744704288922	2.475	2.475		-2.475	2.475	0.462865110425776	3.500	0.000	0.518408339661793	2.475	-2.475	0.534634451573438
Inner IS/OS	0.000	-3.500	0.549258596547795	0.000	0.000	0.49718957793118	0.000	3.500		-2.475	-2.475	0.530889964209212	-3.500	0.000	0.465985516562631	2.475	2.475		-2.475	2.475	0.468481841472115	3.500	0.000	0.525273233162874	2.475	-2.475	0.540875263847148
Outer IS/OS	0.000	-3.500	0.561740221095214	0.000	0.000	0.510919364933341	0.000	3.500		-2.475	-2.475	0.547740157348228	-3.500	0.000	0.482211628474277	2.475	2.475		-2.475	2.475	0.485332034611131	3.500	0.000	0.539003020165035	2.475	-2.475	0.557101375758793
ETPRS	0.000	-3.500	0.581710820371085	0.000	0.000	0.52964180175447	0.000	3.500		-2.475	-2.475	0.563342188032503	-3.500	0.000	0.499061821613293	2.475	2.475		-2.475	2.475	0.500309984068035	3.500	0.000	0.560221781895648	2.475	-2.475	0.576447893807293
RPE	0.000	-3.500	0.597312851055359	0.000	0.000	0.548364238575599	0.000	3.500		-2.475	-2.475	0.577071975034664	-3.500	0.000	0.513415689842825	2.475	2.475		-2.475	2.475	0.515287933524938	3.500	0.000	0.582064624853632	2.475	-2.475	0.595794411855793
