# Supplementary material for: Multimodal imaging and functional analysis of the chick NMDA retinal damage model
Source: PLoS One. 2021 Sep 7;16(9):e0257148. doi: 10.1371/journal.pone.0257148 (PMC8423281; doi:10.1371/journal.pone.0257148)
Supplement: S1 File — (ZIP) [file pone.0257148.s004.zip › SD-OCT/C200727/005/D15-PWk3/C200727-005_OD_V_14X14_0_REGAVG0000100/C200727-005 OD V D15 PWk3.xlsx]

## Sheet: Sheet1
Bioptigen	X	Y	Depth(Point 1)	X	Y	Depth(Point 2)	X	Y	Depth(Point 3)	X	Y	Depth(Point 4)	X	Y	Depth(Point 5)	X	Y	Depth(Point 6)	X	Y	Depth(Point 7)	X	Y	Depth(Point 8)	X	Y	Depth(Point 9)	X	Y	Depth(Point 10)	X	Y	Depth(Point 11)	X	Y	Depth(Point 12)	X	Y	Depth(Point 13)	X	Y	Depth(Point 14)	X	Y	Depth(Point 15)	X	Y	Depth(Point 16)	X
Inner RNFL	-5.642	-4.839		-5.642	-2.459		-5.642	-0.219	0.380146	-5.642	2.161	0.342701	-5.642	4.541		-3.262	-4.839		-3.262	-2.459		-3.262	-0.219		-3.262	2.161	0.322731	-3.262	4.541	0.279045	-1.022	-4.839	0.21814	-1.022	-2.459	0.250294	-1.022	-0.219	0.282789	-1.022	2.161	0.28554	-1.022	4.541	0.272435	1.358	-4.839		1.358
Outer RNFL	-5.642	-4.839		-5.642	-2.459		-5.642	-0.219	0.430697	-5.642	2.161	0.388259	-5.642	4.541		-3.262	-4.839		-3.262	-2.459		-3.262	-0.219		-3.262	2.161	0.373281	-3.262	4.541	0.312121	-1.022	-4.839	0.288661	-1.022	-2.459	0.298973	-1.022	-0.219	0.305256	-1.022	2.161	0.323609	-1.022	4.541	0.299894	1.358	-4.839		1.358
Outer IPL	-5.642	-4.839		-5.642	-2.459		-5.642	-0.219	0.502466	-5.642	2.161	0.468142	-5.642	4.541		-3.262	-4.839		-3.262	-2.459		-3.262	-0.219		-3.262	2.161	0.451916	-3.262	4.541	0.396996	-1.022	-4.839	0.354813	-1.022	-2.459	0.376983	-1.022	-0.219	0.398869	-1.022	2.161	0.407236	-1.022	4.541	0.386018	1.358	-4.839		1.358
Outer INL	-5.642	-4.839		-5.642	-2.459		-5.642	-0.219	0.556137	-5.642	2.161	0.523061	-5.642	4.541		-3.262	-4.839		-3.262	-2.459		-3.262	-0.219		-3.262	2.161	0.508707	-3.262	4.541		-1.022	-4.839	0.397875	-1.022	-2.459	0.432526	-1.022	-0.219	0.467518	-1.022	2.161	0.474013	-1.022	4.541		1.358	-4.839		1.358
Outer OPL	-5.642	-4.839		-5.642	-2.459		-5.642	-0.219	0.56425	-5.642	2.161	0.53367	-5.642	4.541		-3.262	-4.839		-3.262	-2.459		-3.262	-0.219		-3.262	2.161	0.520564	-3.262	4.541		-1.022	-4.839	0.407236	-1.022	-2.459	0.441263	-1.022	-0.219	0.480623	-1.022	2.161	0.485246	-1.022	4.541		1.358	-4.839		1.358
Outer ONL	-5.642	-4.839		-5.642	-2.459		-5.642	-0.219	0.582973	-5.642	2.161	0.549272	-5.642	4.541		-3.262	-4.839		-3.262	-2.459		-3.262	-0.219		-3.262	2.161	0.538039	-3.262	4.541	0.487488	-1.022	-4.839	0.420342	-1.022	-2.459	0.459362	-1.022	-0.219	0.49997	-1.022	2.161	0.502721	-1.022	4.541	0.480254	1.358	-4.839		1.358
Inner IS/OS	-5.642	-4.839		-5.642	-2.459		-5.642	-0.219	0.591086	-5.642	2.161	0.557385	-5.642	4.541		-3.262	-4.839		-3.262	-2.459		-3.262	-0.219		-3.262	2.161	0.543031	-3.262	4.541	0.494353	-1.022	-4.839	0.427207	-1.022	-2.459	0.466227	-1.022	-0.219	0.506211	-1.022	2.161	0.510834	-1.022	4.541	0.487119	1.358	-4.839		1.358
Outer IS/OS	-5.642	-4.839		-5.642	-2.459		-5.642	-0.219	0.607312	-5.642	2.161	0.576108	-5.642	4.541		-3.262	-4.839		-3.262	-2.459		-3.262	-0.219		-3.262	2.161	0.556761	-3.262	4.541	0.512451	-1.022	-4.839	0.440313	-1.022	-2.459	0.479956	-1.022	-0.219	0.519316	-1.022	2.161	0.522691	-1.022	4.541	0.501473	1.358	-4.839		1.358
ETPRS	-5.642	-4.839		-5.642	-2.459		-5.642	-0.219	0.627282	-5.642	2.161	0.592334	-5.642	4.541		-3.262	-4.839		-3.262	-2.459		-3.262	-0.219		-3.262	2.161	0.577356	-3.262	4.541	0.528677	-1.022	-4.839	0.455915	-1.022	-2.459	0.49431	-1.022	-0.219	0.539287	-1.022	2.161	0.542038	-1.022	4.541	0.519571	1.358	-4.839		1.358
RPE	-5.642	-4.839		-5.642	-2.459		-5.642	-0.219	0.643508	-5.642	2.161	0.610432	-5.642	4.541		-3.262	-4.839		-3.262	-2.459		-3.262	-0.219		-3.262	2.161	0.600447	-3.262	4.541	0.548024	-1.022	-4.839	0.476509	-1.022	-2.459	0.515529	-1.022	-0.219	0.554265	-1.022	2.161	0.565129	-1.022	4.541	0.549527	1.358	-4.839		1.358
[truncated: 26 more columns]

## Sheet: Sheet2
Bioptigen	Inner RNFL	Outer RNFL	Outer IPL	Outer INL	Outer OPL	Outer ONL	Inner IS/OS	Outer IS/OS	ETPRS	RPE		RNFL	IPL	RNFL+IPL	INL	OPL	ONL	ELM	PR Segments	RPE	TOTAL
X	-5.642	-5.642	-5.642	-5.642	-5.642	-5.642	-5.642	-5.642	-5.642	-5.642
Y	-4.839	-4.839	-4.839	-4.839	-4.839	-4.839	-4.839	-4.839	-4.839	-4.839
Depth(Point 1)
X	-5.642	-5.642	-5.642	-5.642	-5.642	-5.642	-5.642	-5.642	-5.642	-5.642
Y	-2.459	-2.459	-2.459	-2.459	-2.459	-2.459	-2.459	-2.459	-2.459	-2.459
Depth(Point 2)
X	-5.642	-5.642	-5.642	-5.642	-5.642	-5.642	-5.642	-5.642	-5.642	-5.642
Y	-0.219	-0.219	-0.219	-0.219	-0.219	-0.219	-0.219	-0.219	-0.219	-0.219
Depth(Point 3)	0.380146	0.430697	0.502466	0.556137	0.56425	0.582973	0.591086	0.607312	0.627282	0.643508		0.0505506	0.0717693	0.12232	0.053671	0.00811306	0.0187224	0.00811306	0.0361967	0.0162261	0.263362
X	-5.642	-5.642	-5.642	-5.642	-5.642	-5.642	-5.642	-5.642	-5.642	-5.642
Y	2.161	2.161	2.161	2.161	2.161	2.161	2.161	2.161	2.161	2.161
Depth(Point 4)	0.342701	0.388259	0.468142	0.523061	0.53367	0.549272	0.557385	0.576108	0.592334	0.610432		0.0455579	0.0798824	0.12544	0.0549191	0.0106094	0.015602	0.00811306	0.0349485	0.0180984	0.267731
X	-5.642	-5.642	-5.642	-5.642	-5.642	-5.642	-5.642	-5.642	-5.642	-5.642
Y	4.541	4.541	4.541	4.541	4.541	4.541	4.541	4.541	4.541	4.541
Depth(Point 5)
X	-3.262	-3.262	-3.262	-3.262	-3.262	-3.262	-3.262	-3.262	-3.262	-3.262
Y	-4.839	-4.839	-4.839	-4.839	-4.839	-4.839	-4.839	-4.839	-4.839	-4.839
Depth(Point 6)
X	-3.262	-3.262	-3.262	-3.262	-3.262	-3.262	-3.262	-3.262	-3.262	-3.262
Y	-2.459	-2.459	-2.459	-2.459	-2.459	-2.459	-2.459	-2.459	-2.459	-2.459
Depth(Point 7)
X	-3.262	-3.262	-3.262	-3.262	-3.262	-3.262	-3.262	-3.262	-3.262	-3.262
Y	-0.219	-0.219	-0.219	-0.219	-0.219	-0.219	-0.219	-0.219	-0.219	-0.219
Depth(Point 8)
X	-3.262	-3.262	-3.262	-3.262	-3.262	-3.262	-3.262	-3.262	-3.262	-3.262
Y	2.161	2.161	2.161	2.161	2.161	2.161	2.161	2.161	2.161	2.161
Depth(Point 9)	0.322731	0.373281	0.451916	0.508707	0.520564	0.538039	0.543031	0.556761	0.577356	0.600447		0.0505506	0.0786342	0.129185	0.0567914	0.0118575	0.0174743	0.00499265	0.0343245	0.023091	0.277716
X	-3.262	-3.262	-3.262	-3.262	-3.262	-3.262	-3.262	-3.262	-3.262	-3.262
Y	4.541	4.541	4.541	4.541	4.541	4.541	4.541	4.541	4.541	4.541
Depth(Point 10)	0.279045	0.312121	0.396996			0.487488	0.494353	0.512451	0.528677	0.548024		0.0330763	0.084875	0.117951				0.00686489	0.0343245	0.0193465	0.268979
X	-1.022	-1.022	-1.022	-1.022	-1.022	-1.022	-1.022	-1.022	-1.022	-1.022
Y	-4.839	-4.839	-4.839	-4.839	-4.839	-4.839	-4.839	-4.839	-4.839	-4.839
Depth(Point 11)	0.21814	0.288661	0.354813	0.397875	0.407236	0.420342	0.427207	0.440313	0.455915	0.476509		0.0705212	0.0661526	0.136674	0.0430616	0.00936122	0.0131057	0.00686489	0.0287077	0.0205947	0.25837
X	-1.022	-1.022	-1.022	-1.022	-1.022	-1.022	-1.022	-1.022	-1.022	-1.022
Y	-2.459	-2.459	-2.459	-2.459	-2.459	-2.459	-2.459	-2.459	-2.459	-2.459
Depth(Point 12)	0.250294	0.298973	0.376983	0.432526	0.441263	0.459362	0.466227	0.479956	0.49431	0.515529		0.0486783	0.0780102	0.126688	0.0555432	0.00873714	0.0180984	0.00686489	0.0280837	0.0212188	0.265235
X	-1.022	-1.022	-1.022	-1.022	-1.022	-1.022	-1.022	-1.022	-1.022	-1.022
Y	-0.219	-0.219	-0.219	-0.219	-0.219	-0.219	-0.219	-0.219	-0.219	-0.219
Depth(Point 13)	0.282789	0.305256	0.398869	0.467518	0.480623	0.49997	0.506211	0.519316	0.539287	0.554265		0.0224669	0.0936122	0.116079	0.0686489	0.0131057	0.0193465	0.00624081	0.0330763	0.0149779	0.271475
X	-1.022	-1.022	-1.022	-1.022	-1.022	-1.022	-1.022	-1.022	-1.022	-1.022
Y	2.161	2.161	2.161	2.161	2.161	2.161	2.161	2.161	2.161	2.161
Depth(Point 14)	0.28554	0.323609	0.407236	0.474013	0.485246	0.502721	0.510834	0.522691	0.542038	0.565129		0.038069	0.0836269	0.121696	0.0667767	0.0112335	0.0174743	0.00811306	0.0312041	0.023091	0.279588
X	-1.022	-1.022	-1.022	-1.022	-1.022	-1.022	-1.022	-1.022	-1.022	-1.022
Y	4.541	4.541	4.541	4.541	4.541	4.541	4.541	4.541	4.541	4.541
Depth(Point 15)	0.272435	0.299894	0.386018			0.480254	0.487119	0.501473	0.519571	0.549527		0.0274596	0.0861232	0.113583				0.00686489	0.0324522	0.0299559	0.277092
X	1.358	1.358	1.358	1.358	1.358	1.358	1.358	1.358	1.358	1.358
Y	-4.839	-4.839	-4.839	-4.839	-4.839	-4.839	-4.839	-4.839	-4.839	-4.839
Depth(Point 16)
X	1.358	1.358	1.358	1.358	1.358	1.358	1.358	1.358	1.358	1.358
Y	-2.459	-2.459	-2.459	-2.459	-2.459	-2.459	-2.459	-2.459	-2.459	-2.459
Depth(Point 17)
X	1.358	1.358	1.358	1.358	1.358	1.358	1.358	1.358	1.358	1.358
Y	-0.219	-0.219	-0.219	-0.219	-0.219	-0.219	-0.219	-0.219	-0.219	-0.219
Depth(Point 18)
X	1.358	1.358	1.358	1.358	1.358	1.358	1.358	1.358	1.358	1.358
Y	2.161	2.161	2.161	2.161	2.161	2.161	2.161	2.161	2.161	2.161
Depth(Point 19)
X	1.358	1.358	1.358	1.358	1.358	1.358	1.358	1.358	1.358	1.358
Y	4.541	4.541	4.541	4.541	4.541	4.541	4.541	4.541	4.541	4.541
Depth(Point 20)
X	3.738	3.738	3.738	3.738	3.738	3.738	3.738	3.738	3.738	3.738
Y	-4.839	-4.839	-4.839	-4.839	-4.839	-4.839	-4.839	-4.839	-4.839	-4.839
Depth(Point 21)
X	3.738	3.738	3.738	3.738	3.738	3.738	3.738	3.738	3.738	3.738
Y	-2.459	-2.459	-2.459	-2.459	-2.459	-2.459	-2.459	-2.459	-2.459	-2.459
Depth(Point 22)
X	3.738	3.738	3.738	3.738	3.738	3.738	3.738	3.738	3.738	3.738
Y	-0.219	-0.219	-0.219	-0.219	-0.219	-0.219	-0.219	-0.219	-0.219	-0.219
Depth(Point 23)
X	3.738	3.738	3.738	3.738	3.738	3.738	3.738	3.738	3.738	3.738
Y	2.161	2.161	2.161	2.161	2.161	2.161	2.161	2.161	2.161	2.161
Depth(Point 24)
X	3.738	3.738	3.738	3.738	3.738	3.738	3.738	3.738	3.738	3.738
Y	4.541	4.541	4.541	4.541	4.541	4.541	4.541	4.541	4.541	4.541
Depth(Point 25)
											Average (mm)	0.0429923	0.0802985	0.123291	0.0570589	0.0104311	0.0171177	0.00700358	0.0325909	0.0207334	0.26995
											Average (um)	42.9923	80.2985	123.291	57.0589	10.4311	17.1177	7.00358	32.5909	20.7334	269.95
