# Supplementary material for: Multimodal imaging and functional analysis of the chick NMDA retinal damage model
Source: PLoS One. 2021 Sep 7;16(9):e0257148. doi: 10.1371/journal.pone.0257148 (PMC8423281; doi:10.1371/journal.pone.0257148)
Supplement: S1 File — (ZIP) [file pone.0257148.s004.zip › SD-OCT/C200727/005/D15-PWk3/C200727-005_OD_V_14X14_0_REGAVG0000100/Manual_PreDefineFiveByFiveGridRectangularRetina_1.csv]

Bioptigen	X	Y	Depth(Point 1)	X	Y	Depth(Point 2)	X	Y	Depth(Point 3)	X	Y	Depth(Point 4)	X	Y	Depth(Point 5)	X	Y	Depth(Point 6)	X	Y	Depth(Point 7)	X	Y	Depth(Point 8)	X	Y	Depth(Point 9)	X	Y	Depth(Point 10)	X	Y	Depth(Point 11)	X	Y	Depth(Point 12)	X	Y	Depth(Point 13)	X	Y	Depth(Point 14)	X	Y	Depth(Point 15)	X	Y	Depth(Point 16)	X
Inner RNFL	-5.642	-4.839		-5.642	-2.459		-5.642	-0.219	0.380146165676233	-5.642	2.161	0.342701292033975	-5.642	4.541		-3.262	-4.839		-3.262	-2.459		-3.262	-0.219		-3.262	2.161	0.322730692758104	-3.262	4.541	0.279045006842136	-1.022	-4.839	0.218139704296738	-1.022	-2.459	0.250294487883262	-1.022	-0.219	0.282789494206361	-1.022	2.161	0.285540476852803	-1.022	4.541	0.272434771078013	1.358	-4.839		1.358
Outer RNFL	-5.642	-4.839		-5.642	-2.459		-5.642	-0.219	0.430696745093282	-5.642	2.161	0.388259221632056	-5.642	4.541		-3.262	-4.839		-3.262	-2.459		-3.262	-0.219		-3.262	2.161	0.373281272175152	-3.262	4.541	0.312121311892797	-1.022	-4.839	0.288660882989658	-1.022	-2.459	0.298972823618198	-1.022	-0.219	0.305256418391716	-1.022	2.161	0.323609431722432	-1.022	4.541	0.299894345082335	1.358	-4.839		1.358
Outer IPL	-5.642	-4.839		-5.642	-2.459		-5.642	-0.219	0.502466086240943	-5.642	2.161	0.46814161873554	-5.642	4.541		-3.262	-4.839		-3.262	-2.459		-3.262	-0.219		-3.262	2.161	0.451915506823895	-3.262	4.541	0.396996358815249	-1.022	-4.839	0.354813493090981	-1.022	-2.459	0.376982977039569	-1.022	-0.219	0.398868602497362	-1.022	2.161	0.407236316190142	-1.022	4.541	0.386017554459529	1.358	-4.839		1.358
Outer INL	-5.642	-4.839		-5.642	-2.459		-5.642	-0.219	0.556137071794847	-5.642	2.161	0.523060766744185	-5.642	4.541		-3.262	-4.839		-3.262	-2.459		-3.262	-0.219		-3.262	2.161	0.508706898514653	-3.262	4.541		-1.022	-4.839	0.397875097779578	-1.022	-2.459	0.432526206275585	-1.022	-0.219	0.467517537508169	-1.022	2.161	0.474013007518836	-1.022	4.541		1.358	-4.839		1.358
Outer OPL	-5.642	-4.839		-5.642	-2.459		-5.642	-0.219	0.564250127750669	-5.642	2.161	0.533670147609492	-5.642	4.541		-3.262	-4.839		-3.262	-2.459		-3.262	-0.219		-3.262	2.161	0.520564441834701	-3.262	4.541		-1.022	-4.839	0.407236316190142	-1.022	-2.459	0.441263343458779	-1.022	-0.219	0.480623243282959	-1.022	2.161	0.485246469611514	-1.022	4.541		1.358	-4.839		1.358
Outer ONL	-5.642	-4.839		-5.642	-2.459		-5.642	-0.219	0.582972564571798	-5.642	2.161	0.549272178293766	-5.642	4.541		-3.262	-4.839		-3.262	-2.459		-3.262	-0.219		-3.262	2.161	0.538038716201089	-3.262	4.541	0.48748813678404	-1.022	-4.839	0.420342021964933	-1.022	-2.459	0.459361699052537	-1.022	-0.219	0.499969761331459	-1.022	2.161	0.502720743977901	-1.022	4.541	0.480253819792546	1.358	-4.839		1.358
Inner IS/OS	-5.642	-4.839		-5.642	-2.459		-5.642	-0.219	0.591085620527621	-5.642	2.161	0.557385234249589	-5.642	4.541		-3.262	-4.839		-3.262	-2.459		-3.262	-0.219		-3.262	2.161	0.543031366020056	-3.262	4.541	0.494353030285121	-1.022	-4.839	0.427206915466013	-1.022	-2.459	0.466226592553618	-1.022	-0.219	0.506210573605169	-1.022	2.161	0.510833799933723	-1.022	4.541	0.487118713293627	1.358	-4.839		1.358
Outer IS/OS	-5.642	-4.839		-5.642	-2.459		-5.642	-0.219	0.607311732439266	-5.642	2.161	0.576107671070718	-5.642	4.541		-3.262	-4.839		-3.262	-2.459		-3.262	-0.219		-3.262	2.161	0.556761153022218	-3.262	4.541	0.512451385878879	-1.022	-4.839	0.440312621240804	-1.022	-2.459	0.479956379555779	-1.022	-0.219	0.519316279379959	-1.022	2.161	0.522691343253772	-1.022	4.541	0.501472581523159	1.358	-4.839		1.358
ETPRS	-5.642	-4.839		-5.642	-2.459		-5.642	-0.219	0.627282331715137	-5.642	2.161	0.592333782982363	-5.642	4.541		-3.262	-4.839		-3.262	-2.459		-3.262	-0.219		-3.262	2.161	0.57735583352546	-3.262	4.541	0.528677497790524	-1.022	-4.839	0.455914651925078	-1.022	-2.459	0.494310247785312	-1.022	-0.219	0.53928687865583	-1.022	2.161	0.542037861302272	-1.022	4.541	0.519570937116917	1.358	-4.839		1.358
RPE	-5.642	-4.839		-5.642	-2.459		-5.642	-0.219	0.643508443626783	-5.642	2.161	0.610432138576121	-5.642	4.541		-3.262	-4.839		-3.262	-2.459		-3.262	-0.219		-3.262	2.161	0.600446838938186	-3.262	4.541	0.548024015839024	-1.022	-4.839	0.47650933242832	-1.022	-2.459	0.515529009515925	-1.022	-0.219	0.554264828112734	-1.022	2.161	0.565128866714998	-1.022	4.541	0.549526836030724	1.358	-4.839		1.358
[truncated: 26 more columns]
