# Supplementary material for: Multimodal imaging and functional analysis of the chick NMDA retinal damage model
Source: PLoS One. 2021 Sep 7;16(9):e0257148. doi: 10.1371/journal.pone.0257148 (PMC8423281; doi:10.1371/journal.pone.0257148)
Supplement: S1 File — (ZIP) [file pone.0257148.s004.zip › SD-OCT/C200727/005/D15-PWk3/C200727-005_OS_R_14_0_REGAVG0000085/C200727-005 OS R D15 PWk3.xlsx]

## Sheet: Sheet1
Bioptigen	X	Y	Depth(Point 1)	X	Y	Depth(Point 2)	X	Y	Depth(Point 3)	X	Y	Depth(Point 4)	X	Y	Depth(Point 5)	X	Y	Depth(Point 6)	X	Y	Depth(Point 7)	X	Y	Depth(Point 8)	X	Y	Depth(Point 9)
Inner RNFL	0	-3.5	0.534026	0	0	0.483475	0	3.5	0.429804	-2.475	-2.475	0.570223	-3.5	0	0.544635	2.475	2.475	0.440414	-2.475	2.475	0.498453	3.5	0	0.454768	2.475	-2.475	0.466625
Outer RNFL	0	-3.5	0.568975	0	0	0.511559	0	3.5	0.471618	-2.475	-2.475	0.605171	-3.5	0	0.602051	2.475	2.475	0.479731	-2.475	2.475	0.557741	3.5	0	0.477859	2.475	-2.475	0.493461
Outer IPL	0	-3.5	0.614532	0	0	0.566478	0	3.5	0.5178	-2.475	-2.475	0.649481	-3.5	0	0.64324	2.475	2.475	0.521544	-2.475	2.475	0.59893	3.5	0	0.533402	2.475	-2.475	0.543387
Outer INL	0	-3.5	0.659466	0	0	0.618277	0	3.5	0.568975	-2.475	-2.475	0.688798	-3.5	0	0.67382	2.475	2.475		-2.475	2.475	0.62639	3.5	0	0.580208	2.475	-2.475	0.596434
Outer OPL	0	-3.5	0.671948	0	0	0.632007	0	3.5	0.580832	-2.475	-2.475	0.699408	-3.5	0	0.685054	2.475	2.475		-2.475	2.475	0.636999	3.5	0	0.595186	2.475	-2.475	0.608292
Outer ONL	0	-3.5	0.689422	0	0	0.646985	0	3.5	0.593938	-2.475	-2.475	0.71813	-3.5	0	0.698783	2.475	2.475	0.60954	-2.475	2.475	0.653226	3.5	0	0.61266	2.475	-2.475	0.624518
Inner IS/OS	0	-3.5	0.696911	0	0	0.65697	0	3.5	0.600803	-2.475	-2.475	0.724371	-3.5	0	0.708145	2.475	2.475	0.617029	-2.475	2.475	0.660714	3.5	0	0.618277	2.475	-2.475	0.633879
Outer IS/OS	0	-3.5	0.711265	0	0	0.668203	0	3.5	0.618277	-2.475	-2.475	0.741221	-3.5	0	0.721874	2.475	2.475	0.631383	-2.475	2.475	0.678813	3.5	0	0.632631	2.475	-2.475	0.648857
ETPRS	0	-3.5	0.728115	0	0	0.68755	0	3.5	0.642616	-2.475	-2.475	0.756823	-3.5	0	0.739973	2.475	2.475	0.651977	-2.475	2.475	0.696911	3.5	0	0.655722	2.475	-2.475	0.669452
RPE	0	-3.5	0.750582	0	0	0.707521	0	3.5	0.656346	-2.475	-2.475	0.772425	-3.5	0	0.753078	2.475	2.475	0.668828	-2.475	2.475	0.708769	3.5	0	0.674444	2.475	-2.475	0.688174

## Sheet: Sheet2
Bioptigen	Inner RNFL	Outer RNFL	Outer IPL	Outer INL	Outer OPL	Outer ONL	Inner IS/OS	Outer IS/OS	ETPRS	RPE		RNFL	IPL	RNFL+IPL	INL	OPL	ONL	ELM	PR Segments	RPE	TOTAL
X	0	0	0	0	0	0	0	0	0	0
Y	-3.5	-3.5	-3.5	-3.5	-3.5	-3.5	-3.5	-3.5	-3.5	-3.5
Depth(Point 1)	0.534026	0.568975	0.614532	0.659466	0.671948	0.689422	0.696911	0.711265	0.728115	0.750582		0.0349485	0.0455579	0.0805065	0.0449338	0.0124816	0.0174743	0.00748898	0.0312041	0.0224669	0.216556
X	0	0	0	0	0	0	0	0	0	0
Y	0	0	0	0	0	0	0	0	0	0
Depth(Point 2)	0.483475	0.511559	0.566478	0.618277	0.632007	0.646985	0.65697	0.668203	0.68755	0.707521		0.0280837	0.0549191	0.0830028	0.0517987	0.0137298	0.014978	0.0099853	0.03058	0.0199706	0.224045
X	0	0	0	0	0	0	0	0	0	0
Y	3.5	3.5	3.5	3.5	3.5	3.5	3.5	3.5	3.5	3.5
Depth(Point 3)	0.429804	0.471618	0.5178	0.568975	0.580832	0.593938	0.600803	0.618277	0.642616	0.656346		0.0418134	0.046182	0.0879955	0.0511747	0.0118575	0.0131057	0.00686489	0.0418134	0.0137298	0.226541
X	-2.475	-2.475	-2.475	-2.475	-2.475	-2.475	-2.475	-2.475	-2.475	-2.475
Y	-2.475	-2.475	-2.475	-2.475	-2.475	-2.475	-2.475	-2.475	-2.475	-2.475
Depth(Point 4)	0.570223	0.605171	0.649481	0.688798	0.699408	0.71813	0.724371	0.741221	0.756823	0.772425		0.0349485	0.0443098	0.0792583	0.0393171	0.0106094	0.0187224	0.00624081	0.0324522	0.015602	0.202202
X	-3.5	-3.5	-3.5	-3.5	-3.5	-3.5	-3.5	-3.5	-3.5	-3.5
Y	0	0	0	0	0	0	0	0	0	0
Depth(Point 5)	0.544635	0.602051	0.64324	0.67382	0.685054	0.698783	0.708145	0.721874	0.739973	0.753078		0.0574155	0.0411894	0.0986048	0.03058	0.0112335	0.0137298	0.00936122	0.0318281	0.0131057	0.208443
X	2.475	2.475	2.475	2.475	2.475	2.475	2.475	2.475	2.475	2.475
Y	2.475	2.475	2.475	2.475	2.475	2.475	2.475	2.475	2.475	2.475
Depth(Point 6)	0.440414	0.479731	0.521544			0.60954	0.617029	0.631383	0.651977	0.668828		0.0393171	0.0418134	0.0811306				0.00748898	0.0349485	0.0168502	0.228414
X	-2.475	-2.475	-2.475	-2.475	-2.475	-2.475	-2.475	-2.475	-2.475	-2.475
Y	2.475	2.475	2.475	2.475	2.475	2.475	2.475	2.475	2.475	2.475
Depth(Point 7)	0.498453	0.557741	0.59893	0.62639	0.636999	0.653226	0.660714	0.678813	0.696911	0.708769		0.0592877	0.0411894	0.100477	0.0274596	0.0106094	0.0162261	0.00748898	0.0361967	0.0118575	0.210315
X	3.5	3.5	3.5	3.5	3.5	3.5	3.5	3.5	3.5	3.5
Y	0	0	0	0	0	0	0	0	0	0
Depth(Point 8)	0.454768	0.477859	0.533402	0.580208	0.595186	0.61266	0.618277	0.632631	0.655722	0.674444		0.023091	0.0555432	0.0786342	0.0468061	0.014978	0.0174743	0.00561673	0.0374449	0.0187224	0.219677
X	2.475	2.475	2.475	2.475	2.475	2.475	2.475	2.475	2.475	2.475
Y	-2.475	-2.475	-2.475	-2.475	-2.475	-2.475	-2.475	-2.475	-2.475	-2.475
Depth(Point 9)	0.466625	0.493461	0.543387	0.596434	0.608292	0.624518	0.633879	0.648857	0.669452	0.688174		0.0268355	0.0499265	0.076762	0.0530469	0.0118575	0.0162261	0.00936122	0.0355726	0.0187224	0.221549
											Average (mm)	0.0384157	0.0467367	0.0851524	0.0431396	0.0121696	0.0159921	0.00776634	0.0346712	0.0167809	0.217527
											Average (um)	38.4157	46.7367	85.1524	43.1396	12.1696	15.9921	7.76634	34.6712	16.7809	217.527
