# Supplementary material for: Multimodal imaging and functional analysis of the chick NMDA retinal damage model
Source: PLoS One. 2021 Sep 7;16(9):e0257148. doi: 10.1371/journal.pone.0257148 (PMC8423281; doi:10.1371/journal.pone.0257148)
Supplement: S1 File — (ZIP) [file pone.0257148.s004.zip › SD-OCT/C200727/005/D15-PWk3/C200727-005_OS_R_14_0_REGAVG0000085/Manual_PreDefineThreeByFourGridRadialRetina_1.csv]

Bioptigen	X	Y	Depth(Point 1)	X	Y	Depth(Point 2)	X	Y	Depth(Point 3)	X	Y	Depth(Point 4)	X	Y	Depth(Point 5)	X	Y	Depth(Point 6)	X	Y	Depth(Point 7)	X	Y	Depth(Point 8)	X	Y	Depth(Point 9)
Inner RNFL	0.000	-3.500	0.534025989353934	0.000	0.000	0.483475409936885	0.000	3.500	0.429804424382982	-2.475	-2.475	0.57022270054145	-3.500	0.000	0.544635370219241	2.475	2.475	0.440413805248288	-2.475	2.475	0.498453359393789	3.500	0.000	0.454767673477821	2.475	-2.475	0.466625216797869
Outer RNFL	0.000	-3.500	0.568974538086708	0.000	0.000	0.511559065168579	0.000	3.500	0.471617866616837	-2.475	-2.475	0.605171249274225	-3.500	0.000	0.60205084313737	2.475	2.475	0.479730922572659	-2.475	2.475	0.557741075994031	3.500	0.000	0.477858678890547	2.475	-2.475	0.493460709574821
Outer IPL	0.000	-3.500	0.614532467684789	0.000	0.000	0.566478213177225	0.000	3.500	0.517799877442289	-2.475	-2.475	0.649481016417564	-3.500	0.000	0.643240204143854	2.475	2.475	0.521544364806515	-2.475	2.475	0.598930437000515	3.500	0.000	0.533401908126563	2.475	-2.475	0.543387207764499
Outer INL	0.000	-3.500	0.659466316055499	0.000	0.000	0.618276955049015	0.000	3.500	0.568974538086708	-2.475	-2.475	0.688798133741935	-3.500	0.000	0.673820184285032	2.475	2.475		-2.475	2.475	0.626390011004838	3.500	0.000	0.580208000179386	2.475	-2.475	0.596434112091031
Outer OPL	0.000	-3.500	0.671947940602919	0.000	0.000	0.632006742051176	0.000	3.500	0.580832081406757	-2.475	-2.475	0.699407514607241	-3.500	0.000	0.685053646377709	2.475	2.475		-2.475	2.475	0.636999391870144	3.500	0.000	0.595185949636289	2.475	-2.475	0.60829165541108
Outer ONL	0.000	-3.500	0.689422214969306	0.000	0.000	0.64698469150808	0.000	3.500	0.593937787181547	-2.475	-2.475	0.71812995142837	-3.500	0.000	0.69878343337987	2.475	2.475	0.609539817865821	-2.475	2.475	0.653225503781789	3.500	0.000	0.612660224002676	2.475	-2.475	0.624517767322725
Inner IS/OS	0.000	-3.500	0.696911189697757	0.000	0.000	0.656969991146015	0.000	3.500	0.600802680682628	-2.475	-2.475	0.72437076370208	-3.500	0.000	0.708144651790435	2.475	2.475	0.617028792594273	-2.475	2.475	0.660714478510241	3.500	0.000	0.618276955049015	2.475	-2.475	0.633878985733289
Outer IS/OS	0.000	-3.500	0.71126505792729	0.000	0.000	0.668203453238693	0.000	3.500	0.618276955049015	-2.475	-2.475	0.741220956841096	-3.500	0.000	0.721874438792596	2.475	2.475	0.631382660823805	-2.475	2.475	0.678812834103999	3.500	0.000	0.632630823278547	2.475	-2.475	0.648856935190192
ETPRS	0.000	-3.500	0.728115251066306	0.000	0.000	0.687549971287193	0.000	3.500	0.642616122916483	-2.475	-2.475	0.756822987525371	-3.500	0.000	0.739972794386354	2.475	2.475	0.651977341327047	-2.475	2.475	0.696911189697757	3.500	0.000	0.655721828691273	2.475	-2.475	0.669451615693434
RPE	0.000	-3.500	0.750582175251661	0.000	0.000	0.707520570563064	0.000	3.500	0.656345909918644	-2.475	-2.475	0.772425018209645	-3.500	0.000	0.753078500161145	2.475	2.475	0.668827534466064	-2.475	2.475	0.708768733017806	3.500	0.000	0.674444265512402	2.475	-2.475	0.688174052514564
