# Supplementary material for: Multimodal imaging and functional analysis of the chick NMDA retinal damage model
Source: PLoS One. 2021 Sep 7;16(9):e0257148. doi: 10.1371/journal.pone.0257148 (PMC8423281; doi:10.1371/journal.pone.0257148)
Supplement: S1 File — (ZIP) [file pone.0257148.s004.zip › SD-OCT/C200727/005/D15-PWk3/C200727-005_OS_V_14X14_0_REGAVG0000089/C200727-005 OS V D15 PWk3.xlsx]

## Sheet: Sheet1
Bioptigen	X	Y	Depth(Point 1)	X	Y	Depth(Point 2)	X	Y	Depth(Point 3)	X	Y	Depth(Point 4)	X	Y	Depth(Point 5)	X	Y	Depth(Point 6)	X	Y	Depth(Point 7)	X	Y	Depth(Point 8)	X	Y	Depth(Point 9)	X	Y	Depth(Point 10)	X	Y	Depth(Point 11)	X	Y	Depth(Point 12)	X	Y	Depth(Point 13)	X	Y	Depth(Point 14)	X	Y	Depth(Point 15)	X	Y	Depth(Point 16)	X
Inner RNFL	-3.762	-5.8		-3.762	-3.42		-3.762	-1.18		-3.762	1.2		-3.762	3.58		-1.382	-5.8		-1.382	-3.42		-1.382	-1.18		-1.382	1.2		-1.382	3.58		0.858	-5.8		0.858	-3.42	0.319894	0.858	-1.18	0.317398	0.858	1.2	0.294931	0.858	3.58		3.238	-5.8		3.238
Outer RNFL	-3.762	-5.8		-3.762	-3.42		-3.762	-1.18		-3.762	1.2		-3.762	3.58		-1.382	-5.8		-1.382	-3.42		-1.382	-1.18		-1.382	1.2		-1.382	3.58		0.858	-5.8		0.858	-3.42	0.376686	0.858	-1.18	0.345481	0.858	1.2	0.321142	0.858	3.58		3.238	-5.8		3.238
Outer IPL	-3.762	-5.8		-3.762	-3.42		-3.762	-1.18		-3.762	1.2		-3.762	3.58		-1.382	-5.8		-1.382	-3.42		-1.382	-1.18		-1.382	1.2		-1.382	3.58		0.858	-5.8		0.858	-3.42	0.414754	0.858	-1.18	0.404769	0.858	1.2	0.364204	0.858	3.58		3.238	-5.8		3.238
Outer INL	-3.762	-5.8		-3.762	-3.42		-3.762	-1.18		-3.762	1.2		-3.762	3.58		-1.382	-5.8		-1.382	-3.42		-1.382	-1.18		-1.382	1.2		-1.382	3.58		0.858	-5.8		0.858	-3.42		0.858	-1.18		0.858	1.2		0.858	3.58		3.238	-5.8		3.238
Outer OPL	-3.762	-5.8		-3.762	-3.42		-3.762	-1.18		-3.762	1.2		-3.762	3.58		-1.382	-5.8		-1.382	-3.42		-1.382	-1.18		-1.382	1.2		-1.382	3.58		0.858	-5.8		0.858	-3.42		0.858	-1.18		0.858	1.2		0.858	3.58		3.238	-5.8		3.238
Outer ONL	-3.762	-5.8		-3.762	-3.42		-3.762	-1.18		-3.762	1.2		-3.762	3.58		-1.382	-5.8		-1.382	-3.42		-1.382	-1.18		-1.382	1.2		-1.382	3.58		0.858	-5.8		0.858	-3.42	0.473418	0.858	-1.18	0.463433	0.858	1.2	0.464057	0.858	3.58		3.238	-5.8		3.238
Inner IS/OS	-3.762	-5.8		-3.762	-3.42		-3.762	-1.18		-3.762	1.2		-3.762	3.58		-1.382	-5.8		-1.382	-3.42		-1.382	-1.18		-1.382	1.2		-1.382	3.58		0.858	-5.8		0.858	-3.42	0.479035	0.858	-1.18	0.473418	0.858	1.2	0.470922	0.858	3.58		3.238	-5.8		3.238
Outer IS/OS	-3.762	-5.8		-3.762	-3.42		-3.762	-1.18		-3.762	1.2		-3.762	3.58		-1.382	-5.8		-1.382	-3.42		-1.382	-1.18		-1.382	1.2		-1.382	3.58		0.858	-5.8		0.858	-3.42	0.495261	0.858	-1.18	0.487148	0.858	1.2	0.486524	0.858	3.58		3.238	-5.8		3.238
ETPRS	-3.762	-5.8		-3.762	-3.42		-3.762	-1.18		-3.762	1.2		-3.762	3.58		-1.382	-5.8		-1.382	-3.42		-1.382	-1.18		-1.382	1.2		-1.382	3.58		0.858	-5.8		0.858	-3.42	0.512111	0.858	-1.18	0.506494	0.858	1.2	0.507119	0.858	3.58		3.238	-5.8		3.238
RPE	-3.762	-5.8		-3.762	-3.42		-3.762	-1.18		-3.762	1.2		-3.762	3.58		-1.382	-5.8		-1.382	-3.42		-1.382	-1.18		-1.382	1.2		-1.382	3.58		0.858	-5.8		0.858	-3.42	0.53021	0.858	-1.18	0.520848	0.858	1.2	0.527089	0.858	3.58		3.238	-5.8		3.238
[truncated: 26 more columns]

## Sheet: Sheet2
Bioptigen	Inner RNFL	Outer RNFL	Outer IPL	Outer INL	Outer OPL	Outer ONL	Inner IS/OS	Outer IS/OS	ETPRS	RPE		RNFL	IPL	RNFL+IPL	INL	OPL	ONL	ELM	PR Segments	RPE	TOTAL
X	-3.762	-3.762	-3.762	-3.762	-3.762	-3.762	-3.762	-3.762	-3.762	-3.762
Y	-5.8	-5.8	-5.8	-5.8	-5.8	-5.8	-5.8	-5.8	-5.8	-5.8
Depth(Point 1)
X	-3.762	-3.762	-3.762	-3.762	-3.762	-3.762	-3.762	-3.762	-3.762	-3.762
Y	-3.42	-3.42	-3.42	-3.42	-3.42	-3.42	-3.42	-3.42	-3.42	-3.42
Depth(Point 2)
X	-3.762	-3.762	-3.762	-3.762	-3.762	-3.762	-3.762	-3.762	-3.762	-3.762
Y	-1.18	-1.18	-1.18	-1.18	-1.18	-1.18	-1.18	-1.18	-1.18	-1.18
Depth(Point 3)
X	-3.762	-3.762	-3.762	-3.762	-3.762	-3.762	-3.762	-3.762	-3.762	-3.762
Y	1.2	1.2	1.2	1.2	1.2	1.2	1.2	1.2	1.2	1.2
Depth(Point 4)
X	-3.762	-3.762	-3.762	-3.762	-3.762	-3.762	-3.762	-3.762	-3.762	-3.762
Y	3.58	3.58	3.58	3.58	3.58	3.58	3.58	3.58	3.58	3.58
Depth(Point 5)
X	-1.382	-1.382	-1.382	-1.382	-1.382	-1.382	-1.382	-1.382	-1.382	-1.382
Y	-5.8	-5.8	-5.8	-5.8	-5.8	-5.8	-5.8	-5.8	-5.8	-5.8
Depth(Point 6)
X	-1.382	-1.382	-1.382	-1.382	-1.382	-1.382	-1.382	-1.382	-1.382	-1.382
Y	-3.42	-3.42	-3.42	-3.42	-3.42	-3.42	-3.42	-3.42	-3.42	-3.42
Depth(Point 7)
X	-1.382	-1.382	-1.382	-1.382	-1.382	-1.382	-1.382	-1.382	-1.382	-1.382
Y	-1.18	-1.18	-1.18	-1.18	-1.18	-1.18	-1.18	-1.18	-1.18	-1.18
Depth(Point 8)
X	-1.382	-1.382	-1.382	-1.382	-1.382	-1.382	-1.382	-1.382	-1.382	-1.382
Y	1.2	1.2	1.2	1.2	1.2	1.2	1.2	1.2	1.2	1.2
Depth(Point 9)
X	-1.382	-1.382	-1.382	-1.382	-1.382	-1.382	-1.382	-1.382	-1.382	-1.382
Y	3.58	3.58	3.58	3.58	3.58	3.58	3.58	3.58	3.58	3.58
Depth(Point 10)
X	0.858	0.858	0.858	0.858	0.858	0.858	0.858	0.858	0.858	0.858
Y	-5.8	-5.8	-5.8	-5.8	-5.8	-5.8	-5.8	-5.8	-5.8	-5.8
Depth(Point 11)
X	0.858	0.858	0.858	0.858	0.858	0.858	0.858	0.858	0.858	0.858
Y	-3.42	-3.42	-3.42	-3.42	-3.42	-3.42	-3.42	-3.42	-3.42	-3.42
Depth(Point 12)	0.319894	0.376686	0.414754			0.473418	0.479035	0.495261	0.512111	0.53021		0.0567914	0.038069	0.0948603				0.00561673	0.0330763	0.0180984	0.210315
X	0.858	0.858	0.858	0.858	0.858	0.858	0.858	0.858	0.858	0.858
Y	-1.18	-1.18	-1.18	-1.18	-1.18	-1.18	-1.18	-1.18	-1.18	-1.18
Depth(Point 13)	0.317398	0.345481	0.404769			0.463433	0.473418	0.487148	0.506494	0.520848		0.0280837	0.0592877	0.0873714				0.0099853	0.0330763	0.0143539	0.20345
X	0.858	0.858	0.858	0.858	0.858	0.858	0.858	0.858	0.858	0.858
Y	1.2	1.2	1.2	1.2	1.2	1.2	1.2	1.2	1.2	1.2
Depth(Point 14)	0.294931	0.321142	0.364204			0.464057	0.470922	0.486524	0.507119	0.527089		0.0262114	0.0430616	0.069273				0.00686489	0.0361967	0.0199706	0.232158
X	0.858	0.858	0.858	0.858	0.858	0.858	0.858	0.858	0.858	0.858
Y	3.58	3.58	3.58	3.58	3.58	3.58	3.58	3.58	3.58	3.58
Depth(Point 15)
X	3.238	3.238	3.238	3.238	3.238	3.238	3.238	3.238	3.238	3.238
Y	-5.8	-5.8	-5.8	-5.8	-5.8	-5.8	-5.8	-5.8	-5.8	-5.8
Depth(Point 16)
X	3.238	3.238	3.238	3.238	3.238	3.238	3.238	3.238	3.238	3.238
Y	-3.42	-3.42	-3.42	-3.42	-3.42	-3.42	-3.42	-3.42	-3.42	-3.42
Depth(Point 17)
X	3.238	3.238	3.238	3.238	3.238	3.238	3.238	3.238	3.238	3.238
Y	-1.18	-1.18	-1.18	-1.18	-1.18	-1.18	-1.18	-1.18	-1.18	-1.18
Depth(Point 18)	0.251401	0.293838	0.351254	0.38745	0.397436	0.412414	0.419903	0.433632	0.451107	0.469205		0.0424375	0.0574155	0.099853	0.0361967	0.0099853	0.014978	0.00748897	0.0312041	0.0180984	0.217804
X	3.238	3.238	3.238	3.238	3.238	3.238	3.238	3.238	3.238	3.238
Y	1.2	1.2	1.2	1.2	1.2	1.2	1.2	1.2	1.2	1.2
Depth(Point 19)	0.291342	0.333779				0.461716	0.471077	0.484807	0.500409	0.519132		0.0424375						0.00936122	0.0293318	0.0187224	0.22779
X	3.238	3.238	3.238	3.238	3.238	3.238	3.238	3.238	3.238	3.238
Y	3.58	3.58	3.58	3.58	3.58	3.58	3.58	3.58	3.58	3.58
Depth(Point 20)	0.32629	0.362487	0.407421			0.490424	0.499161	0.512267	0.53411	0.554704		0.0361967	0.0449338	0.0811306				0.00873714	0.0349485	0.0205947	0.228414
X	5.618	5.618	5.618	5.618	5.618	5.618	5.618	5.618	5.618	5.618
Y	-5.8	-5.8	-5.8	-5.8	-5.8	-5.8	-5.8	-5.8	-5.8	-5.8
Depth(Point 21)
X	5.618	5.618	5.618	5.618	5.618	5.618	5.618	5.618	5.618	5.618
Y	-3.42	-3.42	-3.42	-3.42	-3.42	-3.42	-3.42	-3.42	-3.42	-3.42
Depth(Point 22)
X	5.618	5.618	5.618	5.618	5.618	5.618	5.618	5.618	5.618	5.618
Y	-1.18	-1.18	-1.18	-1.18	-1.18	-1.18	-1.18	-1.18	-1.18	-1.18
Depth(Point 23)
X	5.618	5.618	5.618	5.618	5.618	5.618	5.618	5.618	5.618	5.618
Y	1.2	1.2	1.2	1.2	1.2	1.2	1.2	1.2	1.2	1.2
Depth(Point 24)	0.305072	0.35063	0.404301	0.442994	0.453603	0.472325	0.477318	0.497913	0.511019	0.527245		0.0455579	0.053671	0.0992289	0.038693	0.0106094	0.0187224	0.00499265	0.0337004	0.0162261	0.222173
X	5.618	5.618	5.618	5.618	5.618	5.618	5.618	5.618	5.618	5.618
Y	3.58	3.58	3.58	3.58	3.58	3.58	3.58	3.58	3.58	3.58
Depth(Point 25)
											Average (mm)	0.0396737	0.0494064	0.0886195	0.0374449	0.0102973	0.0168502	0.00757813	0.0330763	0.0180092	0.220301
											Average (um)	39.6737	49.4064	88.6195	37.4449	10.2973	16.8502	7.57813	33.0763	18.0092	220.301
