# Supplementary material for: Multimodal imaging and functional analysis of the chick NMDA retinal damage model
Source: PLoS One. 2021 Sep 7;16(9):e0257148. doi: 10.1371/journal.pone.0257148 (PMC8423281; doi:10.1371/journal.pone.0257148)
Supplement: S1 File — (ZIP) [file pone.0257148.s004.zip › SD-OCT/C200727/005/D15-PWk3/C200727-005_OS_V_14X14_0_REGAVG0000089/Manual_PreDefineFiveByFiveGridRectangularRetina_1.csv]

Bioptigen	X	Y	Depth(Point 1)	X	Y	Depth(Point 2)	X	Y	Depth(Point 3)	X	Y	Depth(Point 4)	X	Y	Depth(Point 5)	X	Y	Depth(Point 6)	X	Y	Depth(Point 7)	X	Y	Depth(Point 8)	X	Y	Depth(Point 9)	X	Y	Depth(Point 10)	X	Y	Depth(Point 11)	X	Y	Depth(Point 12)	X	Y	Depth(Point 13)	X	Y	Depth(Point 14)	X	Y	Depth(Point 15)	X	Y	Depth(Point 16)	X
Inner RNFL	-3.762	-5.800		-3.762	-3.420		-3.762	-1.180		-3.762	1.200		-3.762	3.580		-1.382	-5.800		-1.382	-3.420		-1.382	-1.180		-1.382	1.200		-1.382	3.580		0.858	-5.800		0.858	-3.420	0.319894145112044	0.858	-1.180	0.31739782020256	0.858	1.200	0.294930896017205	0.858	3.580		3.238	-5.800		3.238
Outer RNFL	-3.762	-5.800		-3.762	-3.420		-3.762	-1.180		-3.762	1.200		-3.762	3.580		-1.382	-5.800		-1.382	-3.420		-1.382	-1.180		-1.382	1.200		-1.382	3.580		0.858	-5.800		0.858	-3.420	0.376685536802803	0.858	-1.180	0.345481475434254	0.858	1.200	0.321142307566786	0.858	3.580		3.238	-5.800		3.238
Outer IPL	-3.762	-5.800		-3.762	-3.420		-3.762	-1.180		-3.762	1.200		-3.762	3.580		-1.382	-5.800		-1.382	-3.420		-1.382	-1.180		-1.382	1.200		-1.382	3.580		0.858	-5.800		0.858	-3.420	0.414754491672432	0.858	-1.180	0.404769192034496	0.858	1.200	0.364203912255383	0.858	3.580		3.238	-5.800		3.238
Outer INL	-3.762	-5.800		-3.762	-3.420		-3.762	-1.180		-3.762	1.200		-3.762	3.580		-1.382	-5.800		-1.382	-3.420		-1.382	-1.180		-1.382	1.200		-1.382	3.580		0.858	-5.800		0.858	-3.420		0.858	-1.180		0.858	1.200		0.858	3.580		3.238	-5.800		3.238
Outer OPL	-3.762	-5.800		-3.762	-3.420		-3.762	-1.180		-3.762	1.200		-3.762	3.580		-1.382	-5.800		-1.382	-3.420		-1.382	-1.180		-1.382	1.200		-1.382	3.580		0.858	-5.800		0.858	-3.420		0.858	-1.180		0.858	1.200		0.858	3.580		3.238	-5.800		3.238
Outer ONL	-3.762	-5.800		-3.762	-3.420		-3.762	-1.180		-3.762	1.200		-3.762	3.580		-1.382	-5.800		-1.382	-3.420		-1.382	-1.180		-1.382	1.200		-1.382	3.580		0.858	-5.800		0.858	-3.420	0.473418127045303	0.858	-1.180	0.463432827407368	0.858	1.200	0.464056908634738	0.858	3.580		3.238	-5.800		3.238
Inner IS/OS	-3.762	-5.800		-3.762	-3.420		-3.762	-1.180		-3.762	1.200		-3.762	3.580		-1.382	-5.800		-1.382	-3.420		-1.382	-1.180		-1.382	1.200		-1.382	3.580		0.858	-5.800		0.858	-3.420	0.479034858091642	0.858	-1.180	0.473418127045303	0.858	1.200	0.470921802135819	0.858	3.580		3.238	-5.800		3.238
Outer IS/OS	-3.762	-5.800		-3.762	-3.420		-3.762	-1.180		-3.762	1.200		-3.762	3.580		-1.382	-5.800		-1.382	-3.420		-1.382	-1.180		-1.382	1.200		-1.382	3.580		0.858	-5.800		0.858	-3.420	0.495260970003287	0.858	-1.180	0.487147914047464	0.858	1.200	0.486523832820093	0.858	3.580		3.238	-5.800		3.238
ETPRS	-3.762	-5.800		-3.762	-3.420		-3.762	-1.180		-3.762	1.200		-3.762	3.580		-1.382	-5.800		-1.382	-3.420		-1.382	-1.180		-1.382	1.200		-1.382	3.580		0.858	-5.800		0.858	-3.420	0.512111163142303	0.858	-1.180	0.506494432095964	0.858	1.200	0.507118513323335	0.858	3.580		3.238	-5.800		3.238
RPE	-3.762	-5.800		-3.762	-3.420		-3.762	-1.180		-3.762	1.200		-3.762	3.580		-1.382	-5.800		-1.382	-3.420		-1.382	-1.180		-1.382	1.200		-1.382	3.580		0.858	-5.800		0.858	-3.420	0.530209518736061	0.858	-1.180	0.520848300325497	0.858	1.200	0.527089112599206	0.858	3.580		3.238	-5.800		3.238
[truncated: 26 more columns]
