# Supplementary material for: Multimodal imaging and functional analysis of the chick NMDA retinal damage model
Source: PLoS One. 2021 Sep 7;16(9):e0257148. doi: 10.1371/journal.pone.0257148 (PMC8423281; doi:10.1371/journal.pone.0257148)
Supplement: S1 File — (ZIP) [file pone.0257148.s004.zip › SD-OCT/C200727/005/D1-PWk1/C200727-005 D1PWk1 SDOCT Data Summary.xlsx]

## Sheet: 1st
OD	RNFL	IPL	RNFL+IPL	INL	OPL	ONL	ELM	PR Segments	RPE	TOTAL					RNFL	IPL	RNFL+IPL	INL	OPL	ONL	ELM	PR Segments	RPE	TOTAL
Radial	28.9418	89.0096	117.951	75.4358	11.7015	15.8361	6.86489	33.6224	23.7931	285.205				OD - Vehicle	25.8827	88.8146	114.697	75.0068	11.5455	16.5772	7.17693	31.4771	21.7542	279.728
Volumetric	22.8235	88.6195	111.443	74.5777	11.3895	17.3183	7.48897	29.3318	19.7154	274.251				OS - NMDA	29.0544	175.808	204.862	40.5653	11.7015	14.8219	5.61673	30.424	18.0191	342.792
Ave	25.8827	88.8146	114.697	75.0068	11.5455	16.5772	7.17693	31.4771	21.7542	279.728
STDEV	4.32624	0.275808	4.60205	0.606777	0.220646	1.04807	0.441292	3.03388	2.8834	7.74549
OS
Radial	27.3209	177.378	204.699	40.5653	11.7015	14.8219	5.61673	30.424	20.1093	335.062
Volumetric	30.788	174.238	205.026						15.9289	350.521
Ave	29.0544	175.808	204.862	40.5653	11.7015	14.8219	5.61673	30.424	18.0191	342.792
STDEV	2.45162	2.22047	0.231153	#DIV/0!	#DIV/0!	#DIV/0!	#DIV/0!	#DIV/0!	2.95596	10.9312
OD	%RNFL	%IPL	%RNFL-IPL	%INL	%OPL	%ONL	%ELM	%PRS	%RPE
Radial	0.101477	0.31209	0.413567	0.264497	0.0410284	0.0555252	0.02407	0.117888	0.0834245
Volumetric	0.0832213	0.323133	0.406354	0.271932	0.0415294	0.0631474	0.027307	0.106952	0.0718879
Ave	0.0923491	0.317611	0.40996	0.268214	0.0412789	0.0593363	0.0256885	0.11242	0.0776562
STDEV	0.0129088	0.00780846	0.00510032	0.00525751	0.000354198	0.00538972	0.00228887	0.00773298	0.0081576
	1.29088	0.780846	0.510032	0.525751	0.0354198	0.538972	0.228887	0.773298	0.81576
OS
Radial	0.0815397	0.529387	0.610927	0.121068	0.0349234	0.0442363	0.0167632	0.0908009	0.0600166
Volumetric	0.0878349	0.497081	0.584916						0.0454435
Ave	0.0846873	0.513234	0.597922	0.121068	0.0349234	0.0442363	0.0167632	0.0908009	0.05273				RNFL/Total	IPL/Total	RNFL+INL/Total	INL/Total	OPL/Total	ONL/Total	ERM/Total	PRS/Total	RPE/Total
STDEV	0.00445135	0.022844	0.0183927	#DIV/0!	#DIV/0!	#DIV/0!	#DIV/0!	#DIV/0!	0.0103047			OD - Vehicle	9.23491	31.7611	40.996	26.8214	4.12789	5.93363	2.56885	11.242	7.76562
	0.445135	2.2844	1.83927	#DIV/0!	#DIV/0!	#DIV/0!	#DIV/0!	#DIV/0!	1.03047			OS - NMDA	8.46873	51.3234	59.7922	12.1068	3.49234	4.42363	1.67632	9.08009	5.273
Ratio	RNFL	IPL	RNFL+IPL	INL	OPL	ONL	ELM	PR Segments	RPE	TOTAL
NMDA/Control	0.917034	1.61592	1.45849	0.451385	0.846036	0.745519	0.652558	0.807691	0.679019	1.22545
Control/Control	1	1	1	1	1	1	1	1	1	1
