# Supplementary material for: Multimodal imaging and functional analysis of the chick NMDA retinal damage model
Source: PLoS One. 2021 Sep 7;16(9):e0257148. doi: 10.1371/journal.pone.0257148 (PMC8423281; doi:10.1371/journal.pone.0257148)
Supplement: S1 File — (ZIP) [file pone.0257148.s004.zip › SD-OCT/C200727/005/D1-PWk1/C200727-005_OD_R_14_0_REGAVG0000016/C200727-005 OD R D1 Pwk1.xlsx]

## Sheet: Manual_PreDefineThreeByFourGrid
Bioptigen	X	Y	Depth(Point 1)	X	Y	Depth(Point 2)	X	Y	Depth(Point 3)	X	Y	Depth(Point 4)	X	Y	Depth(Point 5)	X	Y	Depth(Point 6)	X	Y	Depth(Point 7)	X	Y	Depth(Point 8)	X	Y	Depth(Point 9)
Inner RNFL	0	-3.5	0.321298	0	0	0.255925	0	3.5	0.199133	-2.475	-2.475		-3.5	0	0.23533	2.475	2.475	0.212863	-2.475	2.475	0.212239	3.5	0	0.266379	2.475	-2.475	0.291342
Outer RNFL	0	-3.5	0.350006	0	0	0.287129	0	3.5	0.222848	-2.475	-2.475		-3.5	0	0.284633	2.475	2.475	0.236578	-2.475	2.475	0.240947	3.5	0	0.288846	2.475	-2.475	0.315057
Outer IPL	0	-3.5	0.434881	0	0	0.379493	0	3.5	0.311468	-2.475	-2.475		-3.5	0	0.367635	2.475	2.475	0.328942	-2.475	2.475	0.335183	3.5	0	0.378713	2.475	-2.475	0.401804
Outer INL	0	-3.5	0.50665	0	0	0.451886	0	3.5	0.386982	-2.475	-2.475		-3.5	0	0.44627	2.475	2.475	0.401336	-2.475	2.475	0.424427	3.5	0	0.452355	2.475	-2.475	0.471701
Outer OPL	0	-3.5	0.514763	0	0	0.462496	0	3.5	0.398215	-2.475	-2.475		-3.5	0	0.457503	2.475	2.475	0.413817	-2.475	2.475	0.438781	3.5	0	0.464837	2.475	-2.475	0.484807
Outer ONL	0	-3.5	0.532861	0	0	0.477474	0	3.5	0.416314	-2.475	-2.475		-3.5	0	0.471857	2.475	2.475	0.429419	-2.475	2.475	0.45251	3.5	0	0.477942	2.475	-2.475	0.50353
Inner IS/OS	0	-3.5	0.539102	0	0	0.483714	0	3.5	0.423803	-2.475	-2.475		-3.5	0	0.479346	2.475	2.475	0.43566	-2.475	2.475	0.459999	3.5	0	0.485431	2.475	-2.475	0.50977
Outer IS/OS	0	-3.5	0.557825	0	0	0.49682	0	3.5	0.435036	-2.475	-2.475		-3.5	0	0.491203	2.475	2.475	0.448142	-2.475	2.475	0.473729	3.5	0	0.498537	2.475	-2.475	0.521628
ETPRS	0	-3.5	0.574675	0	0	0.516791	0	3.5	0.455631	-2.475	-2.475		-3.5	0	0.516167	2.475	2.475	0.472481	-2.475	2.475	0.4937	3.5	0	0.518507	2.475	-2.475	0.537854
RPE	0	-3.5	0.593397	0	0	0.545498	0	3.5	0.48309	-2.475	-2.475		-3.5	0	0.539882	2.475	2.475	0.491828	-2.475	2.475	0.516791	3.5	0	0.542847	2.475	-2.475	0.562817

## Sheet: Sheet1
Bioptigen	Inner RNFL	Outer RNFL	Outer IPL	Outer INL	Outer OPL	Outer ONL	Inner IS/OS	Outer IS/OS	ETPRS	RPE		RNFL	IPL	RNFL+IPL	INL	OPL	ONL	ELM	PR Segments	RPE	TOTAL
X	0	0	0	0	0	0	0	0	0	0
Y	-3.5	-3.5	-3.5	-3.5	-3.5	-3.5	-3.5	-3.5	-3.5	-3.5
Depth(Point 1)	0.321298	0.350006	0.434881	0.50665	0.514763	0.532861	0.539102	0.557825	0.574675	0.593397		0.0287077	0.084875	0.113583	0.0717693	0.00811306	0.0180984	0.00624081	0.0355726	0.0187224	0.272099
X	0	0	0	0	0	0	0	0	0	0
Y	0	0	0	0	0	0	0	0	0	0
Depth(Point 2)	0.255925	0.287129	0.379493	0.451886	0.462496	0.477474	0.483714	0.49682	0.516791	0.545498		0.0312041	0.092364	0.123568	0.0723934	0.0106094	0.0149779	0.00624081	0.0330763	0.0287077	0.289574
X	0	0	0	0	0	0	0	0	0	0
Y	3.5	3.5	3.5	3.5	3.5	3.5	3.5	3.5	3.5	3.5
Depth(Point 3)	0.199133	0.222848	0.311468	0.386982	0.398215	0.416314	0.423803	0.435036	0.455631	0.48309		0.0237151	0.0886195	0.112335	0.0755138	0.0112335	0.0180984	0.00748897	0.0318281	0.0274596	0.283957
X	-2.475	-2.475	-2.475	-2.475	-2.475	-2.475	-2.475	-2.475	-2.475	-2.475
Y	-2.475	-2.475	-2.475	-2.475	-2.475	-2.475	-2.475	-2.475	-2.475	-2.475
Depth(Point 4)
X	-3.5	-3.5	-3.5	-3.5	-3.5	-3.5	-3.5	-3.5	-3.5	-3.5
Y	0	0	0	0	0	0	0	0	0	0
Depth(Point 5)	0.23533	0.284633	0.367635	0.44627	0.457503	0.471857	0.479346	0.491203	0.516167	0.539882		0.0493024	0.0830028	0.132305	0.0786342	0.0112335	0.0143539	0.00748897	0.0368208	0.0237151	0.304552
X	2.475	2.475	2.475	2.475	2.475	2.475	2.475	2.475	2.475	2.475
Y	2.475	2.475	2.475	2.475	2.475	2.475	2.475	2.475	2.475	2.475
Depth(Point 6)	0.212863	0.236578	0.328942	0.401336	0.413817	0.429419	0.43566	0.448142	0.472481	0.491828		0.0237151	0.092364	0.116079	0.0723934	0.0124816	0.015602	0.00624081	0.0368208	0.0193465	0.278964
X	-2.475	-2.475	-2.475	-2.475	-2.475	-2.475	-2.475	-2.475	-2.475	-2.475
Y	2.475	2.475	2.475	2.475	2.475	2.475	2.475	2.475	2.475	2.475
Depth(Point 7)	0.212239	0.240947	0.335183	0.424427	0.438781	0.45251	0.459999	0.473729	0.4937	0.516791		0.0287077	0.0942363	0.122944	0.0892436	0.0143539	0.0137298	0.00748897	0.0337004	0.023091	0.304552
X	3.5	3.5	3.5	3.5	3.5	3.5	3.5	3.5	3.5	3.5
Y	0	0	0	0	0	0	0	0	0	0
Depth(Point 8)	0.266379	0.288846	0.378713	0.452355	0.464837	0.477942	0.485431	0.498537	0.518507	0.542847		0.0224669	0.0898677	0.112335	0.0736416	0.0124816	0.0131057	0.00748897	0.0330763	0.0243392	0.276468
X	2.475	2.475	2.475	2.475	2.475	2.475	2.475	2.475	2.475	2.475
Y	-2.475	-2.475	-2.475	-2.475	-2.475	-2.475	-2.475	-2.475	-2.475	-2.475
Depth(Point 9)	0.291342	0.315057	0.401804	0.471701	0.484807	0.50353	0.50977	0.521628	0.537854	0.562817		0.0237151	0.0867473	0.110462	0.0698971	0.0131057	0.0187224	0.00624081	0.0280837	0.0249632	0.271475
											Average (mm)	0.0289418	0.0890096	0.117951	0.0754358	0.0117015	0.0158361	0.00686489	0.0336224	0.0237931	0.285205
											Average (um)	28.9418	89.0096	117.951	75.4358	11.7015	15.8361	6.86489	33.6224	23.7931	285.205
