# Supplementary material for: Multimodal imaging and functional analysis of the chick NMDA retinal damage model
Source: PLoS One. 2021 Sep 7;16(9):e0257148. doi: 10.1371/journal.pone.0257148 (PMC8423281; doi:10.1371/journal.pone.0257148)
Supplement: S1 File — (ZIP) [file pone.0257148.s004.zip › SD-OCT/C200727/005/D1-PWk1/C200727-005_OD_R_14_0_REGAVG0000016/Manual_PreDefineThreeByFourGridRadialRetina_1.csv]

Bioptigen	X	Y	Depth(Point 1)	X	Y	Depth(Point 2)	X	Y	Depth(Point 3)	X	Y	Depth(Point 4)	X	Y	Depth(Point 5)	X	Y	Depth(Point 6)	X	Y	Depth(Point 7)	X	Y	Depth(Point 8)	X	Y	Depth(Point 9)
Inner RNFL	0.000	-3.500	0.321297818558155	0.000	0.000	0.255924800675572	0.000	3.500	0.199133408984813	-2.475	-2.475		-3.500	0.000	0.23533012017233	2.475	2.475	0.212863195986975	-2.475	2.475	0.212239114759604	3.500	0.000	0.266378670549509	2.475	-2.475	0.291341919644348
Outer RNFL	0.000	-3.500	0.35000555501722	0.000	0.000	0.28712886204412	0.000	3.500	0.22284849562491	-2.475	-2.475		-3.500	0.000	0.284632537134636	2.475	2.475	0.236578282627072	-2.475	2.475	0.240946851218668	3.500	0.000	0.288845594734864	2.475	-2.475	0.315057006284445
Outer IPL	0.000	-3.500	0.434880601939672	0.000	0.000	0.379492883695024	0.000	3.500	0.311468029911588	-2.475	-2.475		-3.500	0.000	0.367635340374976	2.475	2.475	0.328942304277975	-2.475	2.475	0.335183116551685	3.500	0.000	0.378713291476284	2.475	-2.475	0.40180429688901
Outer INL	0.000	-3.500	0.506649943087333	0.000	0.000	0.451886306070057	0.000	3.500	0.386981858423476	-2.475	-2.475		-3.500	0.000	0.446269575023718	2.475	2.475	0.401335726653008	-2.475	2.475	0.424426732065734	3.500	0.000	0.452354876306059	2.475	-2.475	0.471701394354559
Outer OPL	0.000	-3.500	0.514762999043156	0.000	0.000	0.462495686935363	0.000	3.500	0.398215320516153	-2.475	-2.475		-3.500	0.000	0.457503037116395	2.475	2.475	0.413817351200428	-2.475	2.475	0.438780600295266	3.500	0.000	0.464836500853478	2.475	-2.475	0.484807100129349
Outer ONL	0.000	-3.500	0.532861354636914	0.000	0.000	0.477473636392266	0.000	3.500	0.416313676109911	-2.475	-2.475		-3.500	0.000	0.471856905345928	2.475	2.475	0.429419381884702	-2.475	2.475	0.452510387297428	3.500	0.000	0.477942206628269	2.475	-2.475	0.503529536950478
Inner IS/OS	0.000	-3.500	0.539102166910624	0.000	0.000	0.483714448665976	0.000	3.500	0.423802650838363	-2.475	-2.475		-3.500	0.000	0.479345880074379	2.475	2.475	0.435660194158412	-2.475	2.475	0.459999362025879	3.500	0.000	0.48543118135672	2.475	-2.475	0.509770349224188
Outer IS/OS	0.000	-3.500	0.557824603731753	0.000	0.000	0.496820154440767	0.000	3.500	0.43503611293104	-2.475	-2.475		-3.500	0.000	0.491203423394428	2.475	2.475	0.448141818705831	-2.475	2.475	0.473729149028041	3.500	0.000	0.498536887131511	2.475	-2.475	0.521627892544237
ETPRS	0.000	-3.500	0.574674796870769	0.000	0.000	0.516790753716638	0.000	3.500	0.455630793434282	-2.475	-2.475		-3.500	0.000	0.516166672489267	2.475	2.475	0.472480986573299	-2.475	2.475	0.493699748303912	3.500	0.000	0.518507486407382	2.475	-2.475	0.537854004455882
RPE	0.000	-3.500	0.593397233691898	0.000	0.000	0.545498490175702	0.000	3.500	0.483090367438605	-2.475	-2.475		-3.500	0.000	0.539881759129364	2.475	2.475	0.491827504621799	-2.475	2.475	0.516790753716638	3.500	0.000	0.54284665427485	2.475	-2.475	0.562817253550721
