# Supplementary material for: Multimodal imaging and functional analysis of the chick NMDA retinal damage model
Source: PLoS One. 2021 Sep 7;16(9):e0257148. doi: 10.1371/journal.pone.0257148 (PMC8423281; doi:10.1371/journal.pone.0257148)
Supplement: S1 File — (ZIP) [file pone.0257148.s004.zip › SD-OCT/C200727/005/D1-PWk1/C200727-005_OD_V_14X14_0_REGAVG0000020/C200727-005 OD V D1Pwk1.xlsx]

## Sheet: Manual_PreDefineFiveByFiveGridR
Bioptigen	X	Y	Depth(Point 1)	X	Y	Depth(Point 2)	X	Y	Depth(Point 3)	X	Y	Depth(Point 4)	X	Y	Depth(Point 5)	X	Y	Depth(Point 6)	X	Y	Depth(Point 7)	X	Y	Depth(Point 8)	X	Y	Depth(Point 9)	X	Y	Depth(Point 10)	X	Y	Depth(Point 11)	X	Y	Depth(Point 12)	X	Y	Depth(Point 13)	X	Y	Depth(Point 14)	X	Y	Depth(Point 15)	X	Y	Depth(Point 16)	X
Inner RNFL	-3.802	-5.101		-3.802	-2.721		-3.802	-0.481		-3.802	1.899		-3.802	4.279		-1.422	-5.101		-1.422	-2.721		-1.422	-0.481		-1.422	1.899		-1.422	4.279		0.818	-5.101		0.818	-2.721		0.818	-0.481		0.818	1.899		0.818	4.279		3.198	-5.101	0.151561	3.198
Outer RNFL	-3.802	-5.101		-3.802	-2.721		-3.802	-0.481		-3.802	1.899		-3.802	4.279		-1.422	-5.101		-1.422	-2.721		-1.422	-0.481		-1.422	1.899		-1.422	4.279		0.818	-5.101		0.818	-2.721		0.818	-0.481		0.818	1.899		0.818	4.279		3.198	-5.101	0.180269	3.198
Outer IPL	-3.802	-5.101		-3.802	-2.721		-3.802	-0.481		-3.802	1.899		-3.802	4.279		-1.422	-5.101		-1.422	-2.721		-1.422	-0.481		-1.422	1.899		-1.422	4.279		0.818	-5.101		0.818	-2.721		0.818	-0.481		0.818	1.899		0.818	4.279		3.198	-5.101	0.26764	3.198
Outer INL	-3.802	-5.101		-3.802	-2.721		-3.802	-0.481		-3.802	1.899		-3.802	4.279		-1.422	-5.101		-1.422	-2.721		-1.422	-0.481		-1.422	1.899		-1.422	4.279		0.818	-5.101		0.818	-2.721		0.818	-0.481		0.818	1.899		0.818	4.279		3.198	-5.101		3.198
Outer OPL	-3.802	-5.101		-3.802	-2.721		-3.802	-0.481		-3.802	1.899		-3.802	4.279		-1.422	-5.101		-1.422	-2.721		-1.422	-0.481		-1.422	1.899		-1.422	4.279		0.818	-5.101		0.818	-2.721		0.818	-0.481		0.818	1.899		0.818	4.279		3.198	-5.101		3.198
Outer ONL	-3.802	-5.101		-3.802	-2.721		-3.802	-0.481		-3.802	1.899		-3.802	4.279		-1.422	-5.101		-1.422	-2.721		-1.422	-0.481		-1.422	1.899		-1.422	4.279		0.818	-5.101		0.818	-2.721		0.818	-0.481		0.818	1.899		0.818	4.279		3.198	-5.101		3.198
Inner IS/OS	-3.802	-5.101		-3.802	-2.721		-3.802	-0.481		-3.802	1.899		-3.802	4.279		-1.422	-5.101		-1.422	-2.721		-1.422	-0.481		-1.422	1.899		-1.422	4.279		0.818	-5.101		0.818	-2.721		0.818	-0.481		0.818	1.899		0.818	4.279		3.198	-5.101		3.198
Outer IS/OS	-3.802	-5.101		-3.802	-2.721		-3.802	-0.481		-3.802	1.899		-3.802	4.279		-1.422	-5.101		-1.422	-2.721		-1.422	-0.481		-1.422	1.899		-1.422	4.279		0.818	-5.101		0.818	-2.721		0.818	-0.481		0.818	1.899		0.818	4.279		3.198	-5.101	0.397449	3.198
ETPRS	-3.802	-5.101		-3.802	-2.721		-3.802	-0.481		-3.802	1.899		-3.802	4.279		-1.422	-5.101		-1.422	-2.721		-1.422	-0.481		-1.422	1.899		-1.422	4.279		0.818	-5.101		0.818	-2.721		0.818	-0.481		0.818	1.899		0.818	4.279		3.198	-5.101	0.419292	3.198
RPE	-3.802	-5.101		-3.802	-2.721		-3.802	-0.481		-3.802	1.899		-3.802	4.279		-1.422	-5.101		-1.422	-2.721		-1.422	-0.481		-1.422	1.899		-1.422	4.279		0.818	-5.101		0.818	-2.721		0.818	-0.481		0.818	1.899		0.818	4.279		3.198	-5.101	0.436766	3.198
[truncated: 26 more columns]

## Sheet: Sheet1
Bioptigen	Inner RNFL	Outer RNFL	Outer IPL	Outer INL	Outer OPL	Outer ONL	Inner IS/OS	Outer IS/OS	ETPRS	RPE		RNFL	IPL	RNFL+IPL	INL	OPL	ONL	ELM	PR Segments	RPE	TOTAL
X	-3.802	-3.802	-3.802	-3.802	-3.802	-3.802	-3.802	-3.802	-3.802	-3.802
Y	-5.101	-5.101	-5.101	-5.101	-5.101	-5.101	-5.101	-5.101	-5.101	-5.101
Depth(Point 1)
X	-3.802	-3.802	-3.802	-3.802	-3.802	-3.802	-3.802	-3.802	-3.802	-3.802
Y	-2.721	-2.721	-2.721	-2.721	-2.721	-2.721	-2.721	-2.721	-2.721	-2.721
Depth(Point 2)
X	-3.802	-3.802	-3.802	-3.802	-3.802	-3.802	-3.802	-3.802	-3.802	-3.802
Y	-0.481	-0.481	-0.481	-0.481	-0.481	-0.481	-0.481	-0.481	-0.481	-0.481
Depth(Point 3)
X	-3.802	-3.802	-3.802	-3.802	-3.802	-3.802	-3.802	-3.802	-3.802	-3.802
Y	1.899	1.899	1.899	1.899	1.899	1.899	1.899	1.899	1.899	1.899
Depth(Point 4)
X	-3.802	-3.802	-3.802	-3.802	-3.802	-3.802	-3.802	-3.802	-3.802	-3.802
Y	4.279	4.279	4.279	4.279	4.279	4.279	4.279	4.279	4.279	4.279
Depth(Point 5)
X	-1.422	-1.422	-1.422	-1.422	-1.422	-1.422	-1.422	-1.422	-1.422	-1.422
Y	-5.101	-5.101	-5.101	-5.101	-5.101	-5.101	-5.101	-5.101	-5.101	-5.101
Depth(Point 6)
X	-1.422	-1.422	-1.422	-1.422	-1.422	-1.422	-1.422	-1.422	-1.422	-1.422
Y	-2.721	-2.721	-2.721	-2.721	-2.721	-2.721	-2.721	-2.721	-2.721	-2.721
Depth(Point 7)
X	-1.422	-1.422	-1.422	-1.422	-1.422	-1.422	-1.422	-1.422	-1.422	-1.422
Y	-0.481	-0.481	-0.481	-0.481	-0.481	-0.481	-0.481	-0.481	-0.481	-0.481
Depth(Point 8)
X	-1.422	-1.422	-1.422	-1.422	-1.422	-1.422	-1.422	-1.422	-1.422	-1.422
Y	1.899	1.899	1.899	1.899	1.899	1.899	1.899	1.899	1.899	1.899
Depth(Point 9)
X	-1.422	-1.422	-1.422	-1.422	-1.422	-1.422	-1.422	-1.422	-1.422	-1.422
Y	4.279	4.279	4.279	4.279	4.279	4.279	4.279	4.279	4.279	4.279
Depth(Point 10)
X	0.818	0.818	0.818	0.818	0.818	0.818	0.818	0.818	0.818	0.818
Y	-5.101	-5.101	-5.101	-5.101	-5.101	-5.101	-5.101	-5.101	-5.101	-5.101
Depth(Point 11)
X	0.818	0.818	0.818	0.818	0.818	0.818	0.818	0.818	0.818	0.818
Y	-2.721	-2.721	-2.721	-2.721	-2.721	-2.721	-2.721	-2.721	-2.721	-2.721
Depth(Point 12)
X	0.818	0.818	0.818	0.818	0.818	0.818	0.818	0.818	0.818	0.818
Y	-0.481	-0.481	-0.481	-0.481	-0.481	-0.481	-0.481	-0.481	-0.481	-0.481
Depth(Point 13)
X	0.818	0.818	0.818	0.818	0.818	0.818	0.818	0.818	0.818	0.818
Y	1.899	1.899	1.899	1.899	1.899	1.899	1.899	1.899	1.899	1.899
Depth(Point 14)
X	0.818	0.818	0.818	0.818	0.818	0.818	0.818	0.818	0.818	0.818
Y	4.279	4.279	4.279	4.279	4.279	4.279	4.279	4.279	4.279	4.279
Depth(Point 15)
X	3.198	3.198	3.198	3.198	3.198	3.198	3.198	3.198	3.198	3.198
Y	-5.101	-5.101	-5.101	-5.101	-5.101	-5.101	-5.101	-5.101	-5.101	-5.101
Depth(Point 16)	0.151561	0.180269	0.26764					0.397449	0.419292	0.436766		0.0287077	0.0873714	0.116079						0.0174743	0.285205
X	3.198	3.198	3.198	3.198	3.198	3.198	3.198	3.198	3.198	3.198
Y	-2.721	-2.721	-2.721	-2.721	-2.721	-2.721	-2.721	-2.721	-2.721	-2.721
Depth(Point 17)	0.218877	0.245088	0.336828	0.412342	0.425447	0.445418	0.453531	0.465389	0.479742	0.501671		0.0262114	0.0917399	0.117951	0.0755138	0.0131057	0.0199706	0.00811306	0.0262114	0.0219284	0.282794
X	3.198	3.198	3.198	3.198	3.198	3.198	3.198	3.198	3.198	3.198
Y	-0.481	-0.481	-0.481	-0.481	-0.481	-0.481	-0.481	-0.481	-0.481	-0.481
Depth(Point 18)	0.195445	0.223529	0.310276	0.381421	0.392655	0.407633	0.415746	0.432596	0.448822	0.471289		0.0280837	0.0867473	0.114831	0.0711453	0.0112335	0.0149779	0.00811306	0.0330763	0.0224669	0.275844
X	3.198	3.198	3.198	3.198	3.198	3.198	3.198	3.198	3.198	3.198
Y	1.899	1.899	1.899	1.899	1.899	1.899	1.899	1.899	1.899	1.899
Depth(Point 19)	0.231912	0.253755	0.341126	0.416016	0.425377	0.442228	0.450341	0.465319	0.482793	0.503388		0.0218428	0.0873714	0.109214	0.0748897	0.00936122	0.0168502	0.00811306	0.0324522	0.0205947	0.271475
X	3.198	3.198	3.198	3.198	3.198	3.198	3.198	3.198	3.198	3.198
Y	4.279	4.279	4.279	4.279	4.279	4.279	4.279	4.279	4.279	4.279
Depth(Point 20)	0.200183	0.210793	0.308773					0.428597	0.447944	0.465418		0.0106094	0.0979808	0.10859						0.0174743	0.265235
X	5.578	5.578	5.578	5.578	5.578	5.578	5.578	5.578	5.578	5.578
Y	-5.101	-5.101	-5.101	-5.101	-5.101	-5.101	-5.101	-5.101	-5.101	-5.101
Depth(Point 21)
X	5.578	5.578	5.578	5.578	5.578	5.578	5.578	5.578	5.578	5.578
Y	-2.721	-2.721	-2.721	-2.721	-2.721	-2.721	-2.721	-2.721	-2.721	-2.721
Depth(Point 22)
X	5.578	5.578	5.578	5.578	5.578	5.578	5.578	5.578	5.578	5.578
Y	-0.481	-0.481	-0.481	-0.481	-0.481	-0.481	-0.481	-0.481	-0.481	-0.481
Depth(Point 23)	0.122144	0.142115	0.229486	0.306248	0.318105	0.33558	0.341196	0.350558	0.366784	0.388003		0.0199706	0.0873714	0.107342	0.076762	0.0118575	0.0174743	0.00561673	0.0255873	0.0212188	0.265859
X	5.578	5.578	5.578	5.578	5.578	5.578	5.578	5.578	5.578	5.578
Y	1.899	1.899	1.899	1.899	1.899	1.899	1.899	1.899	1.899	1.899
Depth(Point 24)	0.116967	0.141306	0.22306					0.349125	0.373464	0.390314		0.0243392	0.0817546	0.106094						0.0168502	0.273348
X	5.578	5.578	5.578	5.578	5.578	5.578	5.578	5.578	5.578	5.578
Y	4.279	4.279	4.279	4.279	4.279	4.279	4.279	4.279	4.279	4.279
Depth(Point 25)
											Average (mm)	0.0228235	0.0886195	0.111443	0.0745777	0.0113895	0.0173183	0.00748897	0.0293318	0.0197154	0.274251
											Average (um)	22.8235	88.6195	111.443	74.5777	11.3895	17.3183	7.48897	29.3318	19.7154	274.251
