# Supplementary material for: Multimodal imaging and functional analysis of the chick NMDA retinal damage model
Source: PLoS One. 2021 Sep 7;16(9):e0257148. doi: 10.1371/journal.pone.0257148 (PMC8423281; doi:10.1371/journal.pone.0257148)
Supplement: S1 File — (ZIP) [file pone.0257148.s004.zip › SD-OCT/C200727/005/D1-PWk1/C200727-005_OD_V_14X14_0_REGAVG0000020/Manual_PreDefineFiveByFiveGridRectangularRetina_1.csv]

Bioptigen	X	Y	Depth(Point 1)	X	Y	Depth(Point 2)	X	Y	Depth(Point 3)	X	Y	Depth(Point 4)	X	Y	Depth(Point 5)	X	Y	Depth(Point 6)	X	Y	Depth(Point 7)	X	Y	Depth(Point 8)	X	Y	Depth(Point 9)	X	Y	Depth(Point 10)	X	Y	Depth(Point 11)	X	Y	Depth(Point 12)	X	Y	Depth(Point 13)	X	Y	Depth(Point 14)	X	Y	Depth(Point 15)	X	Y	Depth(Point 16)	X
Inner RNFL	-3.802	-5.101		-3.802	-2.721		-3.802	-0.481		-3.802	1.899		-3.802	4.279		-1.422	-5.101		-1.422	-2.721		-1.422	-0.481		-1.422	1.899		-1.422	4.279		0.818	-5.101		0.818	-2.721		0.818	-0.481		0.818	1.899		0.818	4.279		3.198	-5.101	0.151561306459222	3.198
Outer RNFL	-3.802	-5.101		-3.802	-2.721		-3.802	-0.481		-3.802	1.899		-3.802	4.279		-1.422	-5.101		-1.422	-2.721		-1.422	-0.481		-1.422	1.899		-1.422	4.279		0.818	-5.101		0.818	-2.721		0.818	-0.481		0.818	1.899		0.818	4.279		3.198	-5.101	0.180269042918287	3.198
Outer IPL	-3.802	-5.101		-3.802	-2.721		-3.802	-0.481		-3.802	1.899		-3.802	4.279		-1.422	-5.101		-1.422	-2.721		-1.422	-0.481		-1.422	1.899		-1.422	4.279		0.818	-5.101		0.818	-2.721		0.818	-0.481		0.818	1.899		0.818	4.279		3.198	-5.101	0.267640414750222	3.198
Outer INL	-3.802	-5.101		-3.802	-2.721		-3.802	-0.481		-3.802	1.899		-3.802	4.279		-1.422	-5.101		-1.422	-2.721		-1.422	-0.481		-1.422	1.899		-1.422	4.279		0.818	-5.101		0.818	-2.721		0.818	-0.481		0.818	1.899		0.818	4.279		3.198	-5.101		3.198
Outer OPL	-3.802	-5.101		-3.802	-2.721		-3.802	-0.481		-3.802	1.899		-3.802	4.279		-1.422	-5.101		-1.422	-2.721		-1.422	-0.481		-1.422	1.899		-1.422	4.279		0.818	-5.101		0.818	-2.721		0.818	-0.481		0.818	1.899		0.818	4.279		3.198	-5.101		3.198
Outer ONL	-3.802	-5.101		-3.802	-2.721		-3.802	-0.481		-3.802	1.899		-3.802	4.279		-1.422	-5.101		-1.422	-2.721		-1.422	-0.481		-1.422	1.899		-1.422	4.279		0.818	-5.101		0.818	-2.721		0.818	-0.481		0.818	1.899		0.818	4.279		3.198	-5.101		3.198
Inner IS/OS	-3.802	-5.101		-3.802	-2.721		-3.802	-0.481		-3.802	1.899		-3.802	4.279		-1.422	-5.101		-1.422	-2.721		-1.422	-0.481		-1.422	1.899		-1.422	4.279		0.818	-5.101		0.818	-2.721		0.818	-0.481		0.818	1.899		0.818	4.279		3.198	-5.101		3.198
Outer IS/OS	-3.802	-5.101		-3.802	-2.721		-3.802	-0.481		-3.802	1.899		-3.802	4.279		-1.422	-5.101		-1.422	-2.721		-1.422	-0.481		-1.422	1.899		-1.422	4.279		0.818	-5.101		0.818	-2.721		0.818	-0.481		0.818	1.899		0.818	4.279		3.198	-5.101	0.397449310043384	3.198
ETPRS	-3.802	-5.101		-3.802	-2.721		-3.802	-0.481		-3.802	1.899		-3.802	4.279		-1.422	-5.101		-1.422	-2.721		-1.422	-0.481		-1.422	1.899		-1.422	4.279		0.818	-5.101		0.818	-2.721		0.818	-0.481		0.818	1.899		0.818	4.279		3.198	-5.101	0.419292153001368	3.198
RPE	-3.802	-5.101		-3.802	-2.721		-3.802	-0.481		-3.802	1.899		-3.802	4.279		-1.422	-5.101		-1.422	-2.721		-1.422	-0.481		-1.422	1.899		-1.422	4.279		0.818	-5.101		0.818	-2.721		0.818	-0.481		0.818	1.899		0.818	4.279		3.198	-5.101	0.436766427367756	3.198
[truncated: 26 more columns]
