# Supplementary material for: Multimodal imaging and functional analysis of the chick NMDA retinal damage model
Source: PLoS One. 2021 Sep 7;16(9):e0257148. doi: 10.1371/journal.pone.0257148 (PMC8423281; doi:10.1371/journal.pone.0257148)
Supplement: S1 File — (ZIP) [file pone.0257148.s004.zip › SD-OCT/C200727/005/D1-PWk1/C200727-005_OS_R_14_0_REGAVG0000005/C200727-005 OS R D1 Pwk1.xlsx]

## Sheet: Manual_PreDefineThreeByFourGrid
Bioptigen	X	Y	Depth(Point 1)	X	Y	Depth(Point 2)	X	Y	Depth(Point 3)	X	Y	Depth(Point 4)	X	Y	Depth(Point 5)	X	Y	Depth(Point 6)	X	Y	Depth(Point 7)	X	Y	Depth(Point 8)	X	Y	Depth(Point 9)
Inner RNFL	0	-3.5	0.313994	0	0	0.235317	0	3.5	0.225586	-2.475	-2.475	0.302093	-3.5	0	0.234947	2.475	2.475	0.159433	-2.475	2.475	0.198126	3.5	0	0.220821	2.475	-2.475	0.216026
Outer RNFL	0	-3.5	0.331468	0	0	0.27401	0	3.5	0.248677	-2.475	-2.475	0.322688	-3.5	0	0.272392	2.475	2.475	0.178156	-2.475	2.475	0.244932	3.5	0	0.24516	2.475	-2.475	0.234749
Outer IPL	0	-3.5	0.488736	0	0	0.455617	0	3.5	0.427788	-2.475	-2.475	0.479956	-3.5	0	0.419051	2.475	2.475	0.39284	-2.475	2.475	0.405321	3.5	0	0.433008	2.475	-2.475	0.446312
Outer INL	0	-3.5		0	0	0.496182	0	3.5	0.461489	-2.475	-2.475		-3.5	0		2.475	2.475	0.440894	-2.475	2.475	0.445262	3.5	0		2.475	-2.475
Outer OPL	0	-3.5		0	0	0.511785	0	3.5	0.469602	-2.475	-2.475		-3.5	0		2.475	2.475	0.455872	-2.475	2.475	0.453376	3.5	0		2.475	-2.475
Outer ONL	0	-3.5		0	0	0.526138	0	3.5	0.480835	-2.475	-2.475		-3.5	0		2.475	2.475	0.47397	-2.475	2.475	0.468978	3.5	0		2.475	-2.475
Inner IS/OS	0	-3.5		0	0	0.533003	0	3.5	0.485204	-2.475	-2.475		-3.5	0		2.475	2.475	0.482083	-2.475	2.475	0.472098	3.5	0		2.475	-2.475
Outer IS/OS	0	-3.5	0.592958	0	0	0.547981	0	3.5	0.496437	-2.475	-2.475	0.577937	-3.5	0	0.508295	2.475	2.475	0.492693	-2.475	2.475	0.485828	3.5	0	0.538478	2.475	-2.475	0.544917
ETPRS	0	-3.5	0.609808	0	0	0.566704	0	3.5	0.513911	-2.475	-2.475	0.594787	-3.5	0	0.526393	2.475	2.475	0.511415	-2.475	2.475	0.502054	3.5	0	0.554704	2.475	-2.475	0.561143
RPE	0	-3.5	0.627906	0	0	0.589171	0	3.5	0.532634	-2.475	-2.475	0.616006	-3.5	0	0.541371	2.475	2.475	0.532634	-2.475	2.475	0.527641	3.5	0	0.58154	2.475	-2.475	0.573001

## Sheet: Sheet1
Bioptigen	Inner RNFL	Outer RNFL	Outer IPL	Outer INL	Outer OPL	Outer ONL	Inner IS/OS	Outer IS/OS	ETPRS	RPE		RNFL	IPL	RNFL+IPL	INL	OPL	ONL	ELM	PR Segments	RPE	TOTAL
X	0	0	0	0	0	0	0	0	0	0
Y	-3.5	-3.5	-3.5	-3.5	-3.5	-3.5	-3.5	-3.5	-3.5	-3.5
Depth(Point 1)	0.313994	0.331468	0.488736					0.592958	0.609808	0.627906		0.0174743	0.157268	0.174743						0.0180984	0.313913
X	0	0	0	0	0	0	0	0	0	0
Y	0	0	0	0	0	0	0	0	0	0
Depth(Point 2)	0.235317	0.27401	0.455617	0.496182	0.511785	0.526138	0.533003	0.547981	0.566704	0.589171		0.038693	0.181608	0.220301	0.0405653	0.015602	0.0143539	0.00686489	0.0337004	0.0224669	0.353854
X	0	0	0	0	0	0	0	0	0	0
Y	3.5	3.5	3.5	3.5	3.5	3.5	3.5	3.5	3.5	3.5
Depth(Point 3)	0.225586	0.248677	0.427788	0.461489	0.469602	0.480835	0.485204	0.496437	0.513911	0.532634		0.023091	0.179111	0.202202	0.0337004	0.00811306	0.0112335	0.00436857	0.0287077	0.0187224	0.307048
X	-2.475	-2.475	-2.475	-2.475	-2.475	-2.475	-2.475	-2.475	-2.475	-2.475
Y	-2.475	-2.475	-2.475	-2.475	-2.475	-2.475	-2.475	-2.475	-2.475	-2.475
Depth(Point 4)	0.302093	0.322688	0.479956					0.577937	0.594787	0.616006		0.0205947	0.157268	0.177863						0.0212188	0.313913
X	-3.5	-3.5	-3.5	-3.5	-3.5	-3.5	-3.5	-3.5	-3.5	-3.5
Y	0	0	0	0	0	0	0	0	0	0
Depth(Point 5)	0.234947	0.272392	0.419051					0.508295	0.526393	0.541371		0.0374449	0.146659	0.184104						0.0149779	0.306424
X	2.475	2.475	2.475	2.475	2.475	2.475	2.475	2.475	2.475	2.475
Y	2.475	2.475	2.475	2.475	2.475	2.475	2.475	2.475	2.475	2.475
Depth(Point 6)	0.159433	0.178156	0.39284	0.440894	0.455872	0.47397	0.482083	0.492693	0.511415	0.532634		0.0187224	0.214684	0.233406	0.0480543	0.0149779	0.0180984	0.00811306	0.0293318	0.0212188	0.373201
X	-2.475	-2.475	-2.475	-2.475	-2.475	-2.475	-2.475	-2.475	-2.475	-2.475
Y	2.475	2.475	2.475	2.475	2.475	2.475	2.475	2.475	2.475	2.475
Depth(Point 7)	0.198126	0.244932	0.405321	0.445262	0.453376	0.468978	0.472098	0.485828	0.502054	0.527641		0.0468061	0.160389	0.207195	0.0399412	0.00811306	0.015602	0.00312041	0.0299559	0.0255873	0.329515
X	3.5	3.5	3.5	3.5	3.5	3.5	3.5	3.5	3.5	3.5
Y	0	0	0	0	0	0	0	0	0	0
Depth(Point 8)	0.220821	0.24516	0.433008					0.538478	0.554704	0.58154		0.0243392	0.187848	0.212188						0.0268355	0.360719
X	2.475	2.475	2.475	2.475	2.475	2.475	2.475	2.475	2.475	2.475
Y	-2.475	-2.475	-2.475	-2.475	-2.475	-2.475	-2.475	-2.475	-2.475	-2.475
Depth(Point 9)	0.216026	0.234749	0.446312					0.544917	0.561143	0.573001		0.0187224	0.211564	0.230286						0.0118575	0.356974
											Average (mm)	0.0273209	0.177378	0.204699	0.0405653	0.0117015	0.0148219	0.00561673	0.030424	0.0201093	0.335062
											Average (um)	27.3209	177.378	204.699	40.5653	11.7015	14.8219	5.61673	30.424	20.1093	335.062
