# Supplementary material for: Multimodal imaging and functional analysis of the chick NMDA retinal damage model
Source: PLoS One. 2021 Sep 7;16(9):e0257148. doi: 10.1371/journal.pone.0257148 (PMC8423281; doi:10.1371/journal.pone.0257148)
Supplement: S1 File — (ZIP) [file pone.0257148.s004.zip › SD-OCT/C200727/005/D1-PWk1/C200727-005_OS_R_14_0_REGAVG0000005/Manual_PreDefineThreeByFourGridRadialRetina_1.csv]

Bioptigen	X	Y	Depth(Point 1)	X	Y	Depth(Point 2)	X	Y	Depth(Point 3)	X	Y	Depth(Point 4)	X	Y	Depth(Point 5)	X	Y	Depth(Point 6)	X	Y	Depth(Point 7)	X	Y	Depth(Point 8)	X	Y	Depth(Point 9)
Inner RNFL	0.000	-3.500	0.31399355557491	0.000	0.000	0.235316538426359	0.000	3.500	0.225585896525381	-2.475	-2.475	0.302093229755052	-3.500	0.000	0.234947114935945	2.475	2.475	0.159433286424058	-2.475	2.475	0.198126322521058	3.500	0.000	0.220820740951429	2.475	-2.475	0.216026384623638
Outer RNFL	0.000	-3.500	0.331467829941297	0.000	0.000	0.274009574523359	0.000	3.500	0.248676901938107	-2.475	-2.475	0.322687910258294	-3.500	0.000	0.272391988578204	2.475	2.475	0.178155723245187	-2.475	2.475	0.244932414573881	3.500	0.000	0.245159908818896	2.475	-2.475	0.234748821444768
Outer IPL	0.000	-3.500	0.488736299238782	0.000	0.000	0.455617211688311	0.000	3.500	0.427788214193575	-2.475	-2.475	0.479956379555779	-3.500	0.000	0.419051077010382	2.475	2.475	0.392839665460801	-2.475	2.475	0.40532129000822	3.500	0.000	0.433008358257559	2.475	-2.475	0.446312357523527
Outer INL	0.000	-3.500		0.000	0.000	0.496182491467424	0.000	3.500	0.461488600471608	-2.475	-2.475		-3.500	0.000		2.475	2.475	0.440893919968366	-2.475	2.475	0.445262488559963	3.500	0.000		2.475	-2.475
Outer OPL	0.000	-3.500		0.000	0.000	0.511784522151699	0.000	3.500	0.469601656427431	-2.475	-2.475		-3.500	0.000		2.475	2.475	0.455871869425269	-2.475	2.475	0.453375544515785	3.500	0.000		2.475	-2.475
Outer ONL	0.000	-3.500		0.000	0.000	0.526138390381231	0.000	3.500	0.480835118520108	-2.475	-2.475		-3.500	0.000		2.475	2.475	0.473970225019027	-2.475	2.475	0.46897757520006	3.500	0.000		2.475	-2.475
Inner IS/OS	0.000	-3.500		0.000	0.000	0.533003283882312	0.000	3.500	0.485203687111705	-2.475	-2.475		-3.500	0.000		2.475	2.475	0.48208328097485	-2.475	2.475	0.472097981336914	3.500	0.000		2.475	-2.475
Outer IS/OS	0.000	-3.500	0.592957864209734	0.000	0.000	0.547981233339215	0.000	3.500	0.496437149204382	-2.475	-2.475	0.577937132253022	-3.500	0.000	0.508294692524431	2.475	2.475	0.492692661840156	-2.475	2.475	0.485827768339076	3.500	0.000	0.538478085683253	2.475	-2.475	0.54491719144814
ETPRS	0.000	-3.500	0.60980805734875	0.000	0.000	0.566703670160344	0.000	3.500	0.513911423570769	-2.475	-2.475	0.594787325392038	-3.500	0.000	0.526393048118189	2.475	2.475	0.511415098661286	-2.475	2.475	0.502053880250721	3.500	0.000	0.554704197594898	2.475	-2.475	0.561143303359785
RPE	0.000	-3.500	0.627906412942508	0.000	0.000	0.589170594345699	0.000	3.500	0.532633860391899	-2.475	-2.475	0.616006087122651	-3.500	0.000	0.541370997575092	2.475	2.475	0.532633860391899	-2.475	2.475	0.527641210572931	3.500	0.000	0.58153969037185	2.475	-2.475	0.573000846679834
