# Supplementary material for: Multimodal imaging and functional analysis of the chick NMDA retinal damage model
Source: PLoS One. 2021 Sep 7;16(9):e0257148. doi: 10.1371/journal.pone.0257148 (PMC8423281; doi:10.1371/journal.pone.0257148)
Supplement: S1 File — (ZIP) [file pone.0257148.s004.zip › SD-OCT/C200727/005/D1-PWk1/C200727-005_OS_V_14X14_0_REGAVG0000009/C200727-005 OS V D1Pwk1.xlsx]

## Sheet: Manual_PreDefineFiveByFiveGridR
Bioptigen	X	Y	Depth(Point 1)	X	Y	Depth(Point 2)	X	Y	Depth(Point 3)	X	Y	Depth(Point 4)	X	Y	Depth(Point 5)	X	Y	Depth(Point 6)	X	Y	Depth(Point 7)	X	Y	Depth(Point 8)	X	Y	Depth(Point 9)	X	Y	Depth(Point 10)	X	Y	Depth(Point 11)	X	Y	Depth(Point 12)	X	Y	Depth(Point 13)	X	Y	Depth(Point 14)	X	Y	Depth(Point 15)	X	Y	Depth(Point 16)	X
Inner RNFL	-4.62	-4.62		-4.62	-2.24		-4.62	0		-4.62	2.38		-4.62	4.76		-2.24	-4.62		-2.24	-2.24		-2.24	0		-2.24	2.38		-2.24	4.76		0	-4.62		0	-2.24		0	0		0	2.38		0	4.76		2.38	-4.62	0.110825	2.38
Outer RNFL	-4.62	-4.62		-4.62	-2.24		-4.62	0		-4.62	2.38		-4.62	4.76		-2.24	-4.62		-2.24	-2.24		-2.24	0		-2.24	2.38		-2.24	4.76		0	-4.62		0	-2.24		0	0		0	2.38		0	4.76		2.38	-4.62	0.169489	2.38
Outer IPL	-4.62	-4.62		-4.62	-2.24		-4.62	0		-4.62	2.38		-4.62	4.76		-2.24	-4.62		-2.24	-2.24		-2.24	0		-2.24	2.38		-2.24	4.76		0	-4.62		0	-2.24		0	0		0	2.38		0	4.76		2.38	-4.62	0.311155	2.38
Outer INL	-4.62	-4.62		-4.62	-2.24		-4.62	0		-4.62	2.38		-4.62	4.76		-2.24	-4.62		-2.24	-2.24		-2.24	0		-2.24	2.38		-2.24	4.76		0	-4.62		0	-2.24		0	0		0	2.38		0	4.76		2.38	-4.62		2.38
Outer OPL	-4.62	-4.62		-4.62	-2.24		-4.62	0		-4.62	2.38		-4.62	4.76		-2.24	-4.62		-2.24	-2.24		-2.24	0		-2.24	2.38		-2.24	4.76		0	-4.62		0	-2.24		0	0		0	2.38		0	4.76		2.38	-4.62		2.38
Outer ONL	-4.62	-4.62		-4.62	-2.24		-4.62	0		-4.62	2.38		-4.62	4.76		-2.24	-4.62		-2.24	-2.24		-2.24	0		-2.24	2.38		-2.24	4.76		0	-4.62		0	-2.24		0	0		0	2.38		0	4.76		2.38	-4.62		2.38
Inner IS/OS	-4.62	-4.62		-4.62	-2.24		-4.62	0		-4.62	2.38		-4.62	4.76		-2.24	-4.62		-2.24	-2.24		-2.24	0		-2.24	2.38		-2.24	4.76		0	-4.62		0	-2.24		0	0		0	2.38		0	4.76		2.38	-4.62		2.38
Outer IS/OS	-4.62	-4.62		-4.62	-2.24		-4.62	0		-4.62	2.38		-4.62	4.76		-2.24	-4.62		-2.24	-2.24		-2.24	0		-2.24	2.38		-2.24	4.76		0	-4.62		0	-2.24		0	0		0	2.38		0	4.76		2.38	-4.62	0.406015	2.38
ETPRS	-4.62	-4.62		-4.62	-2.24		-4.62	0		-4.62	2.38		-4.62	4.76		-2.24	-4.62		-2.24	-2.24		-2.24	0		-2.24	2.38		-2.24	4.76		0	-4.62		0	-2.24		0	0		0	2.38		0	4.76		2.38	-4.62	0.425986	2.38
RPE	-4.62	-4.62		-4.62	-2.24		-4.62	0		-4.62	2.38		-4.62	4.76		-2.24	-4.62		-2.24	-2.24		-2.24	0		-2.24	2.38		-2.24	4.76		0	-4.62		0	-2.24		0	0		0	2.38		0	4.76		2.38	-4.62	0.437219	2.38
[truncated: 26 more columns]

## Sheet: Sheet1
Bioptigen	Inner RNFL	Outer RNFL	Outer IPL	Outer INL	Outer OPL	Outer ONL	Inner IS/OS	Outer IS/OS	ETPRS	RPE		RNFL	IPL	RNFL+IPL	INL	OPL	ONL	ELM	PR Segments	RPE	TOTAL
X	-4.62	-4.62	-4.62	-4.62	-4.62	-4.62	-4.62	-4.62	-4.62	-4.62
Y	-4.62	-4.62	-4.62	-4.62	-4.62	-4.62	-4.62	-4.62	-4.62	-4.62
Depth(Point 1)
X	-4.62	-4.62	-4.62	-4.62	-4.62	-4.62	-4.62	-4.62	-4.62	-4.62
Y	-2.24	-2.24	-2.24	-2.24	-2.24	-2.24	-2.24	-2.24	-2.24	-2.24
Depth(Point 2)
X	-4.62	-4.62	-4.62	-4.62	-4.62	-4.62	-4.62	-4.62	-4.62	-4.62
Y	0	0	0	0	0	0	0	0	0	0
Depth(Point 3)
X	-4.62	-4.62	-4.62	-4.62	-4.62	-4.62	-4.62	-4.62	-4.62	-4.62
Y	2.38	2.38	2.38	2.38	2.38	2.38	2.38	2.38	2.38	2.38
Depth(Point 4)
X	-4.62	-4.62	-4.62	-4.62	-4.62	-4.62	-4.62	-4.62	-4.62	-4.62
Y	4.76	4.76	4.76	4.76	4.76	4.76	4.76	4.76	4.76	4.76
Depth(Point 5)
X	-2.24	-2.24	-2.24	-2.24	-2.24	-2.24	-2.24	-2.24	-2.24	-2.24
Y	-4.62	-4.62	-4.62	-4.62	-4.62	-4.62	-4.62	-4.62	-4.62	-4.62
Depth(Point 6)
X	-2.24	-2.24	-2.24	-2.24	-2.24	-2.24	-2.24	-2.24	-2.24	-2.24
Y	-2.24	-2.24	-2.24	-2.24	-2.24	-2.24	-2.24	-2.24	-2.24	-2.24
Depth(Point 7)
X	-2.24	-2.24	-2.24	-2.24	-2.24	-2.24	-2.24	-2.24	-2.24	-2.24
Y	0	0	0	0	0	0	0	0	0	0
Depth(Point 8)
X	-2.24	-2.24	-2.24	-2.24	-2.24	-2.24	-2.24	-2.24	-2.24	-2.24
Y	2.38	2.38	2.38	2.38	2.38	2.38	2.38	2.38	2.38	2.38
Depth(Point 9)
X	-2.24	-2.24	-2.24	-2.24	-2.24	-2.24	-2.24	-2.24	-2.24	-2.24
Y	4.76	4.76	4.76	4.76	4.76	4.76	4.76	4.76	4.76	4.76
Depth(Point 10)
X	0	0	0	0	0	0	0	0	0	0
Y	-4.62	-4.62	-4.62	-4.62	-4.62	-4.62	-4.62	-4.62	-4.62	-4.62
Depth(Point 11)
X	0	0	0	0	0	0	0	0	0	0
Y	-2.24	-2.24	-2.24	-2.24	-2.24	-2.24	-2.24	-2.24	-2.24	-2.24
Depth(Point 12)
X	0	0	0	0	0	0	0	0	0	0
Y	0	0	0	0	0	0	0	0	0	0
Depth(Point 13)
X	0	0	0	0	0	0	0	0	0	0
Y	2.38	2.38	2.38	2.38	2.38	2.38	2.38	2.38	2.38	2.38
Depth(Point 14)
X	0	0	0	0	0	0	0	0	0	0
Y	4.76	4.76	4.76	4.76	4.76	4.76	4.76	4.76	4.76	4.76
Depth(Point 15)
X	2.38	2.38	2.38	2.38	2.38	2.38	2.38	2.38	2.38	2.38
Y	-4.62	-4.62	-4.62	-4.62	-4.62	-4.62	-4.62	-4.62	-4.62	-4.62
Depth(Point 16)	0.110825	0.169489	0.311155					0.406015	0.425986	0.437219		0.0586636	0.141666	0.20033						0.0112335	0.326394
X	2.38	2.38	2.38	2.38	2.38	2.38	2.38	2.38	2.38	2.38
Y	-2.24	-2.24	-2.24	-2.24	-2.24	-2.24	-2.24	-2.24	-2.24	-2.24
Depth(Point 17)	0.185877	0.229147	0.379758					0.489597	0.508735	0.531202		0.0432696	0.150612	0.193881						0.0224669	0.345325
X	2.38	2.38	2.38	2.38	2.38	2.38	2.38	2.38	2.38	2.38
Y	0	0	0	0	0	0	0	0	0	0
Depth(Point 18)	0.187474	0.209317	0.410271					0.532866	0.561158	0.572808		0.0218428	0.200954	0.222797						0.0116495	0.385333
X	2.38	2.38	2.38	2.38	2.38	2.38	2.38	2.38	2.38	2.38
Y	2.38	2.38	2.38	2.38	2.38	2.38	2.38	2.38	2.38	2.38
Depth(Point 19)	0.167504	0.184354	0.361593					0.473927	0.492026	0.511372		0.0168502	0.177239	0.194089						0.0193465	0.343869
X	2.38	2.38	2.38	2.38	2.38	2.38	2.38	2.38	2.38	2.38
Y	4.76	4.76	4.76	4.76	4.76	4.76	4.76	4.76	4.76	4.76
Depth(Point 20)
X	4.76	4.76	4.76	4.76	4.76	4.76	4.76	4.76	4.76	4.76
Y	-4.62	-4.62	-4.62	-4.62	-4.62	-4.62	-4.62	-4.62	-4.62	-4.62
Depth(Point 21)
X	4.76	4.76	4.76	4.76	4.76	4.76	4.76	4.76	4.76	4.76
Y	-2.24	-2.24	-2.24	-2.24	-2.24	-2.24	-2.24	-2.24	-2.24	-2.24
Depth(Point 22)	0.119562	0.155759	0.323013					0.426781	0.447376	0.461106		0.0361967	0.167254	0.20345						0.0137298	0.341544
X	4.76	4.76	4.76	4.76	4.76	4.76	4.76	4.76	4.76	4.76
Y	0	0	0	0	0	0	0	0	0	0
Depth(Point 23)	0.199616	0.226451	0.401818					0.49543	0.511656	0.527882		0.0268355	0.175367	0.202202						0.0162261	0.328267
X	4.76	4.76	4.76	4.76	4.76	4.76	4.76	4.76	4.76	4.76
Y	2.38	2.38	2.38	2.38	2.38	2.38	2.38	2.38	2.38	2.38
Depth(Point 24)	0.0666143	0.0784718	0.285043					0.409591	0.432682	0.449532		0.0118575	0.206571	0.218428						0.0168502	0.382918
X	4.76	4.76	4.76	4.76	4.76	4.76	4.76	4.76	4.76	4.76
Y	4.76	4.76	4.76	4.76	4.76	4.76	4.76	4.76	4.76	4.76
Depth(Point 25)
											Average (mm)	0.030788	0.174238	0.205026						0.0159289	0.350521
											Average (um)	30.788	174.238	205.026						15.9289	350.521
