# Supplementary material for: Multimodal imaging and functional analysis of the chick NMDA retinal damage model
Source: PLoS One. 2021 Sep 7;16(9):e0257148. doi: 10.1371/journal.pone.0257148 (PMC8423281; doi:10.1371/journal.pone.0257148)
Supplement: S1 File — (ZIP) [file pone.0257148.s004.zip › SD-OCT/C200727/005/D1-PWk1/C200727-005_OS_V_14X14_0_REGAVG0000009/Manual_PreDefineFiveByFiveGridRectangularRetina_1.csv]

Bioptigen	X	Y	Depth(Point 1)	X	Y	Depth(Point 2)	X	Y	Depth(Point 3)	X	Y	Depth(Point 4)	X	Y	Depth(Point 5)	X	Y	Depth(Point 6)	X	Y	Depth(Point 7)	X	Y	Depth(Point 8)	X	Y	Depth(Point 9)	X	Y	Depth(Point 10)	X	Y	Depth(Point 11)	X	Y	Depth(Point 12)	X	Y	Depth(Point 13)	X	Y	Depth(Point 14)	X	Y	Depth(Point 15)	X	Y	Depth(Point 16)	X
Inner RNFL	-4.620	-4.620		-4.620	-2.240		-4.620	0.000		-4.620	2.380		-4.620	4.760		-2.240	-4.620		-2.240	-2.240		-2.240	0.000		-2.240	2.380		-2.240	4.760		0.000	-4.620		0.000	-2.240		0.000	0.000		0.000	2.380		0.000	4.760		2.380	-4.620	0.110824896680873	2.380
Outer RNFL	-4.620	-4.620		-4.620	-2.240		-4.620	0.000		-4.620	2.380		-4.620	4.760		-2.240	-4.620		-2.240	-2.240		-2.240	0.000		-2.240	2.380		-2.240	4.760		0.000	-4.620		0.000	-2.240		0.000	0.000		0.000	2.380		0.000	4.760		2.380	-4.620	0.169488532053744	2.380
Outer IPL	-4.620	-4.620		-4.620	-2.240		-4.620	0.000		-4.620	2.380		-4.620	4.760		-2.240	-4.620		-2.240	-2.240		-2.240	0.000		-2.240	2.380		-2.240	4.760		0.000	-4.620		0.000	-2.240		0.000	0.000		0.000	2.380		0.000	4.760		2.380	-4.620	0.311154970666955	2.380
Outer INL	-4.620	-4.620		-4.620	-2.240		-4.620	0.000		-4.620	2.380		-4.620	4.760		-2.240	-4.620		-2.240	-2.240		-2.240	0.000		-2.240	2.380		-2.240	4.760		0.000	-4.620		0.000	-2.240		0.000	0.000		0.000	2.380		0.000	4.760		2.380	-4.620		2.380
Outer OPL	-4.620	-4.620		-4.620	-2.240		-4.620	0.000		-4.620	2.380		-4.620	4.760		-2.240	-4.620		-2.240	-2.240		-2.240	0.000		-2.240	2.380		-2.240	4.760		0.000	-4.620		0.000	-2.240		0.000	0.000		0.000	2.380		0.000	4.760		2.380	-4.620		2.380
Outer ONL	-4.620	-4.620		-4.620	-2.240		-4.620	0.000		-4.620	2.380		-4.620	4.760		-2.240	-4.620		-2.240	-2.240		-2.240	0.000		-2.240	2.380		-2.240	4.760		0.000	-4.620		0.000	-2.240		0.000	0.000		0.000	2.380		0.000	4.760		2.380	-4.620		2.380
Inner IS/OS	-4.620	-4.620		-4.620	-2.240		-4.620	0.000		-4.620	2.380		-4.620	4.760		-2.240	-4.620		-2.240	-2.240		-2.240	0.000		-2.240	2.380		-2.240	4.760		0.000	-4.620		0.000	-2.240		0.000	0.000		0.000	2.380		0.000	4.760		2.380	-4.620		2.380
Outer IS/OS	-4.620	-4.620		-4.620	-2.240		-4.620	0.000		-4.620	2.380		-4.620	4.760		-2.240	-4.620		-2.240	-2.240		-2.240	0.000		-2.240	2.380		-2.240	4.760		0.000	-4.620		0.000	-2.240		0.000	0.000		0.000	2.380		0.000	4.760		2.380	-4.620	0.406015317227343	2.380
ETPRS	-4.620	-4.620		-4.620	-2.240		-4.620	0.000		-4.620	2.380		-4.620	4.760		-2.240	-4.620		-2.240	-2.240		-2.240	0.000		-2.240	2.380		-2.240	4.760		0.000	-4.620		0.000	-2.240		0.000	0.000		0.000	2.380		0.000	4.760		2.380	-4.620	0.425985916503214	2.380
RPE	-4.620	-4.620		-4.620	-2.240		-4.620	0.000		-4.620	2.380		-4.620	4.760		-2.240	-4.620		-2.240	-2.240		-2.240	0.000		-2.240	2.380		-2.240	4.760		0.000	-4.620		0.000	-2.240		0.000	0.000		0.000	2.380		0.000	4.760		2.380	-4.620	0.437219378595891	2.380
[truncated: 26 more columns]
