# Supplementary material for: Multimodal imaging and functional analysis of the chick NMDA retinal damage model
Source: PLoS One. 2021 Sep 7;16(9):e0257148. doi: 10.1371/journal.pone.0257148 (PMC8423281; doi:10.1371/journal.pone.0257148)
Supplement: S1 File — (ZIP) [file pone.0257148.s004.zip › SD-OCT/C200727/005/D8-PWk2/C200727-005 D8PWk2 SDOCT Data Summary.xlsx]

## Sheet: 1st
OD	RNFL	IPL	RNFL+IPL	INL	OPL	ONL	ELM	PR Segments	RPE	TOTAL					RNFL	IPL	RNFL+IPL	INL	OPL	ONL	ELM	PR Segments	RPE	TOTAL
Radial	39.228	82.8245	122.052	66.7767	10.1636	17.0285	7.0432	32.7197	18.1875	273.972				OD - Vehicle	40.3424	85.4546	125.797	70.9112	10.6985	17.7975	6.95405	30.7137	19.1682	277.538
Volumetric	41.4568	88.0846	129.541	75.0458	11.2335	18.5664	6.86489	28.7077	20.1489	281.104				OS - NMDA	46.4732	69.6319	113.318	22.1549	10.2973	24.0271	7.02091	32.2962	16.1949	224.087
Ave	40.3424	85.4546	125.797	70.9112	10.6985	17.7975	6.95405	30.7137	19.1682	277.538
STDEV	1.57604	3.71946	5.2955	5.84712	0.756501	1.08747	0.126083	2.83688	1.38692	5.04334
OS
Radial	45.1419	68.8986	115.081	20.5947	11.2335	19.3465	7.48897	36.1967	16.5382	225.501
Volumetric	47.8046	70.3652	111.555	23.7151	9.36122	28.7077	6.55285	28.3957	15.8517	222.672
Ave	46.4732	69.6319	113.318	22.1549	10.2973	24.0271	7.02091	32.2962	16.1949	224.087
STDEV	1.88285	1.03704	2.4933	2.20646	1.32388	6.61938	0.661938	5.51615	0.485421	2.00052
OD	%RNFL	%IPL	%RNFL-IPL	%INL	%OPL	%ONL	%ELM	%PRS	%RPE
Radial	0.143183	0.30231	0.445493	0.243736	0.0370973	0.0621542	0.0257078	0.119427	0.0663846
Volumetric	0.147479	0.313352	0.460831	0.266968	0.0399619	0.0660482	0.0244212	0.102125	0.0716778
Ave	0.145331	0.307831	0.453162	0.255352	0.0385296	0.0641012	0.0250645	0.110776	0.0690312
STDEV	0.00303775	0.00780781	0.0108456	0.0164276	0.00202561	0.00275345	0.000909757	0.0122346	0.00374281
	0.303775	0.780781	1.08456	1.64276	0.202561	0.275345	0.0909757	1.22346	0.374281
OS
Radial	0.200185	0.305535	0.510332	0.0913284	0.0498155	0.0857934	0.0332103	0.160517	0.0733395
Volumetric	0.214686	0.316003	0.500981	0.106502	0.0420404	0.128924	0.0294283	0.127522	0.0711883
Ave	0.207435	0.310769	0.505657	0.0989153	0.0459279	0.107359	0.0313193	0.14402	0.0722639				RNFL/Total	IPL/Total	RNFL+INL/Total	INL/Total	OPL/Total	ONL/Total	ERM/Total	PRS/Total	RPE/Total
STDEV	0.0102542	0.00740221	0.00661227	0.0107295	0.00549785	0.0304978	0.00267434	0.0233304	0.00152109			OD - Vehicle	14.5331	30.7831	45.3162	25.5352	3.85296	6.41012	2.50645	11.0776	6.90312
	1.02542	0.740221	0.661227	1.07295	0.549785	3.04978	0.267434	2.33304	0.152109			OS - NMDA	20.7435	31.0769	50.5657	9.89153	4.59279	10.7359	3.13193	14.402	7.22639
Ratio	RNFL	IPL	RNFL+IPL	INL	OPL	ONL	ELM	PR Segments	RPE	TOTAL
NMDA/Control	1.42733	1.00954	1.11584	0.387369	1.19202	1.67483	1.24955	1.3001	1.04683	0.80741
Control/Control	1	1	1	1	1	1	1	1	1	1
