# Supplementary material for: Multimodal imaging and functional analysis of the chick NMDA retinal damage model
Source: PLoS One. 2021 Sep 7;16(9):e0257148. doi: 10.1371/journal.pone.0257148 (PMC8423281; doi:10.1371/journal.pone.0257148)
Supplement: S1 File — (ZIP) [file pone.0257148.s004.zip › SD-OCT/C200727/005/D8-PWk2/C200727-005_OD_R_14_0_REGAVG0000038/C200727-005 OD R D8Pwk2.xlsx]

## Sheet: Manual_PreDefineThreeByFourGrid
Bioptigen	X	Y	Depth(Point 1)	X	Y	Depth(Point 2)	X	Y	Depth(Point 3)	X	Y	Depth(Point 4)	X	Y	Depth(Point 5)	X	Y	Depth(Point 6)	X	Y	Depth(Point 7)	X	Y	Depth(Point 8)	X	Y	Depth(Point 9)
Inner RNFL	0	-3.5		0	0	0.234551	0	3.5	0.253897	-2.475	-2.475		-3.5	0	0.287597	2.475	2.475	0.245784	-2.475	2.475	0.273868	3.5	0	0.267003	2.475	-2.475	0.280733
Outer RNFL	0	-3.5		0	0	0.270123	0	3.5	0.296959	-2.475	-2.475		-3.5	0	0.351254	2.475	2.475	0.277612	-2.475	2.475	0.321922	3.5	0	0.288222	2.475	-2.475	0.311937
Outer IPL	0	-3.5		0	0	0.357495	0	3.5	0.377465	-2.475	-2.475		-3.5	0	0.418654	2.475	2.475	0.362487	-2.475	2.475	0.394315	3.5	0	0.383706	2.475	-2.475	0.403677
Outer INL	0	-3.5		0	0	0.428016	0	3.5	0.439249	-2.475	-2.475		-3.5	0	0.471077	2.475	2.475	0.434881	-2.475	2.475	0.449859	3.5	0	0.462964	2.475	-2.475	0.47919
Outer OPL	0	-3.5		0	0	0.438625	0	3.5	0.44861	-2.475	-2.475		-3.5	0	0.482311	2.475	2.475	0.444242	-2.475	2.475	0.459844	3.5	0	0.47295	2.475	-2.475	0.4898
Outer ONL	0	-3.5		0	0	0.456723	0	3.5	0.467957	-2.475	-2.475		-3.5	0	0.495416	2.475	2.475	0.462964	-2.475	2.475	0.47607	3.5	0	0.487928	2.475	-2.475	0.508522
Inner IS/OS	0	-3.5		0	0	0.467957	0	3.5	0.473574	-2.475	-2.475		-3.5	0	0.502905	2.475	2.475	0.468581	-2.475	2.475	0.482935	3.5	0	0.493544	2.475	-2.475	0.515387
Outer IS/OS	0	-3.5		0	0	0.478566	0	3.5	0.488552	-2.475	-2.475		-3.5	0	0.516011	2.475	2.475	0.485431	-2.475	2.475	0.498537	3.5	0	0.50977	2.475	-2.475	0.530989
ETPRS	0	-3.5		0	0	0.494792	0	3.5	0.507274	-2.475	-2.475		-3.5	0	0.531613	2.475	2.475	0.50353	-2.475	2.475	0.513515	3.5	0	0.531613	2.475	-2.475	0.551584
RPE	0	-3.5		0	0	0.511019	0	3.5	0.519756	-2.475	-2.475		-3.5	0	0.550336	2.475	2.475	0.518507	-2.475	2.475	0.53411	3.5	0	0.552208	2.475	-2.475	0.575299

## Sheet: Sheet1
Bioptigen	Inner RNFL	Outer RNFL	Outer IPL	Outer INL	Outer OPL	Outer ONL	Inner IS/OS	Outer IS/OS	ETPRS	RPE		RNFL	IPL	RNFL+IPL	INL	OPL	ONL	ELM	PR Segments	RPE	TOTAL
X	0	0	0	0	0	0	0	0	0	0
Y	-3.5	-3.5	-3.5	-3.5	-3.5	-3.5	-3.5	-3.5	-3.5	-3.5
Depth(Point 1)
X	0	0	0	0	0	0	0	0	0	0
Y	0	0	0	0	0	0	0	0	0	0
Depth(Point 2)	0.234551	0.270123	0.357495	0.428016	0.438625	0.456723	0.467957	0.478566	0.494792	0.511019		0.0355726	0.0873714	0.122944	0.0705212	0.0106094	0.0180984	0.0112335	0.0268355	0.0162261	0.276468
X	0	0	0	0	0	0	0	0	0	0
Y	3.5	3.5	3.5	3.5	3.5	3.5	3.5	3.5	3.5	3.5
Depth(Point 3)	0.253897	0.296959	0.377465	0.439249	0.44861	0.467957	0.473574	0.488552	0.507274	0.519756		0.0430616	0.0805065	0.123568	0.061784	0.00936122	0.0193465	0.00561673	0.0337004	0.0124816	0.265859
X	-2.475	-2.475	-2.475	-2.475	-2.475	-2.475	-2.475	-2.475	-2.475	-2.475
Y	-2.475	-2.475	-2.475	-2.475	-2.475	-2.475	-2.475	-2.475	-2.475	-2.475
Depth(Point 4)
X	-3.5	-3.5	-3.5	-3.5	-3.5	-3.5	-3.5	-3.5	-3.5	-3.5
Y	0	0	0	0	0	0	0	0	0	0
Depth(Point 5)	0.287597	0.351254	0.418654	0.471077	0.482311	0.495416	0.502905	0.516011	0.531613	0.550336		0.0636563	0.0674008	0.131057	0.0524228	0.0112335	0.0131057	0.00748897	0.0287077	0.0187224	0.262738
X	2.475	2.475	2.475	2.475	2.475	2.475	2.475	2.475	2.475	2.475
Y	2.475	2.475	2.475	2.475	2.475	2.475	2.475	2.475	2.475	2.475
Depth(Point 6)	0.245784	0.277612	0.362487	0.434881	0.444242	0.462964	0.468581	0.485431	0.50353	0.518507		0.0318281	0.084875	0.116703	0.0723934	0.00936122	0.0187224	0.00561673	0.0349485	0.0149779	0.272723
X	-2.475	-2.475	-2.475	-2.475	-2.475	-2.475	-2.475	-2.475	-2.475	-2.475
Y	2.475	2.475	2.475	2.475	2.475	2.475	2.475	2.475	2.475	2.475
Depth(Point 7)	0.273868	0.321922	0.394315	0.449859	0.459844	0.47607	0.482935	0.498537	0.513515	0.53411		0.0480543	0.0723934	0.120448	0.0555432	0.0099853	0.0162261	0.00686489	0.03058	0.0205947	0.260242
X	3.5	3.5	3.5	3.5	3.5	3.5	3.5	3.5	3.5	3.5
Y	0	0	0	0	0	0	0	0	0	0
Depth(Point 8)	0.267003	0.288222	0.383706	0.462964	0.47295	0.487928	0.493544	0.50977	0.531613	0.552208		0.0212188	0.0954844	0.116703	0.0792583	0.0099853	0.0149779	0.00561673	0.038069	0.0205947	0.285205
X	2.475	2.475	2.475	2.475	2.475	2.475	2.475	2.475	2.475	2.475
Y	-2.475	-2.475	-2.475	-2.475	-2.475	-2.475	-2.475	-2.475	-2.475	-2.475
Depth(Point 9)	0.280733	0.311937	0.403677	0.47919	0.4898	0.508522	0.515387	0.530989	0.551584	0.575299		0.0312041	0.0917399	0.122944	0.0755138	0.0106094	0.0187224	0.00686489	0.0361967	0.0237151	0.294566
											Average (mm)	0.039228	0.0828245	0.122052	0.0667767	0.0101636	0.0170285	0.0070432	0.0327197	0.0181875	0.273972
											Average (um)	39.228	82.8245	122.052	66.7767	10.1636	17.0285	7.0432	32.7197	18.1875	273.972
