# Supplementary material for: Multimodal imaging and functional analysis of the chick NMDA retinal damage model
Source: PLoS One. 2021 Sep 7;16(9):e0257148. doi: 10.1371/journal.pone.0257148 (PMC8423281; doi:10.1371/journal.pone.0257148)
Supplement: S1 File — (ZIP) [file pone.0257148.s004.zip › SD-OCT/C200727/005/D8-PWk2/C200727-005_OD_R_14_0_REGAVG0000038/Manual_PreDefineThreeByFourGridRadialRetina_1.csv]

Bioptigen	X	Y	Depth(Point 1)	X	Y	Depth(Point 2)	X	Y	Depth(Point 3)	X	Y	Depth(Point 4)	X	Y	Depth(Point 5)	X	Y	Depth(Point 6)	X	Y	Depth(Point 7)	X	Y	Depth(Point 8)	X	Y	Depth(Point 9)
Inner RNFL	0.000	-3.500		0.000	0.000	0.23455052795359	0.000	3.500	0.25389704600209	-2.475	-2.475		-3.500	0.000	0.287597432280122	2.475	2.475	0.245783990046267	-2.475	2.475	0.273867645277961	3.500	0.000	0.26700275177688	2.475	-2.475	0.280732538779042
Outer RNFL	0.000	-3.500		0.000	0.000	0.270123157913735	0.000	3.500	0.296958650690687	-2.475	-2.475		-3.500	0.000	0.351253717471961	2.475	2.475	0.277612132642187	-2.475	2.475	0.321921899785526	3.500	0.000	0.288221513507493	2.475	-2.475	0.31193660014759
Outer IPL	0.000	-3.500		0.000	0.000	0.357494529745671	0.000	3.500	0.377465129021542	-2.475	-2.475		-3.500	0.000	0.418654490028026	2.475	2.475	0.362487179564639	-2.475	2.475	0.394315322160559	3.500	0.000	0.383705941295252	2.475	-2.475	0.403676540571123
Outer INL	0.000	-3.500		0.000	0.000	0.428015708438591	0.000	3.500	0.439249170531268	-2.475	-2.475		-3.500	0.000	0.471077313127188	2.475	2.475	0.434880601939672	-2.475	2.475	0.449858551396575	3.500	0.000	0.462964257171365	2.475	-2.475	0.479190369083011
Outer OPL	0.000	-3.500		0.000	0.000	0.438625089303897	0.000	3.500	0.448610388941833	-2.475	-2.475		-3.500	0.000	0.482310775219865	2.475	2.475	0.444241820350236	-2.475	2.475	0.45984385103451	3.500	0.000	0.472949556809301	2.475	-2.475	0.489799749948317
Outer ONL	0.000	-3.500		0.000	0.000	0.456723444897656	0.000	3.500	0.467956906990333	-2.475	-2.475		-3.500	0.000	0.495416480994656	2.475	2.475	0.462964257171365	-2.475	2.475	0.476069962946156	3.500	0.000	0.487927506266204	2.475	-2.475	0.508522186769446
Inner IS/OS	0.000	-3.500		0.000	0.000	0.467956906990333	0.000	3.500	0.473573638036672	-2.475	-2.475		-3.500	0.000	0.502905455723108	2.475	2.475	0.468580988217704	-2.475	2.475	0.482934856447236	3.500	0.000	0.493544237312543	2.475	-2.475	0.515387080270527
Outer IS/OS	0.000	-3.500		0.000	0.000	0.47856628785564	0.000	3.500	0.488551587493575	-2.475	-2.475		-3.500	0.000	0.516011161497898	2.475	2.475	0.48543118135672	-2.475	2.475	0.498536887131511	3.500	0.000	0.509770349224188	2.475	-2.475	0.530989110954801
ETPRS	0.000	-3.500		0.000	0.000	0.494792399767285	0.000	3.500	0.507274024314704	-2.475	-2.475		-3.500	0.000	0.531613192182172	2.475	2.475	0.503529536950478	-2.475	2.475	0.513514836588414	3.500	0.000	0.531613192182172	2.475	-2.475	0.551583791458043
RPE	0.000	-3.500		0.000	0.000	0.51101851167893	0.000	3.500	0.519755648862124	-2.475	-2.475		-3.500	0.000	0.550335629003301	2.475	2.475	0.518507486407382	-2.475	2.475	0.534109517091656	3.500	0.000	0.552207872685414	2.475	-2.475	0.57529887809814
