# Supplementary material for: Multimodal imaging and functional analysis of the chick NMDA retinal damage model
Source: PLoS One. 2021 Sep 7;16(9):e0257148. doi: 10.1371/journal.pone.0257148 (PMC8423281; doi:10.1371/journal.pone.0257148)
Supplement: S1 File — (ZIP) [file pone.0257148.s004.zip › SD-OCT/C200727/005/D8-PWk2/C200727-005_OD_V_14X14_0_REGAVG0000042/Manual_PreDefineFiveByFiveGridRectangularRetina_1.csv]

Bioptigen	X	Y	Depth(Point 1)	X	Y	Depth(Point 2)	X	Y	Depth(Point 3)	X	Y	Depth(Point 4)	X	Y	Depth(Point 5)	X	Y	Depth(Point 6)	X	Y	Depth(Point 7)	X	Y	Depth(Point 8)	X	Y	Depth(Point 9)	X	Y	Depth(Point 10)	X	Y	Depth(Point 11)	X	Y	Depth(Point 12)	X	Y	Depth(Point 13)	X	Y	Depth(Point 14)	X	Y	Depth(Point 15)	X	Y	Depth(Point 16)	X
Inner RNFL	-5.478	-5.101		-5.478	-2.721		-5.478	-0.481		-5.478	1.899	0.303199462964397	-5.478	4.279		-3.098	-5.101		-3.098	-2.721	0.29259008209909	-3.098	-0.481	0.283228863688526	-3.098	1.899	0.272619482823219	-3.098	4.279		-0.858	-5.101		-0.858	-2.721	0.245159908818896	-0.858	-0.481	0.22830971567988	-0.858	1.899	0.230181959361993	-0.858	4.279		1.522	-5.101		1.522
Outer RNFL	-5.478	-5.101		-5.478	-2.721		-5.478	-0.481		-5.478	1.899	0.360614935882526	-5.478	4.279		-3.098	-5.101		-3.098	-2.721	0.354374123608816	-3.098	-0.481	0.306319869101252	-3.098	1.899	0.310064356465477	-3.098	4.279		-0.858	-5.101		-0.858	-2.721	0.302575381737026	-0.858	-0.481	0.2601378582758	-0.858	1.899	0.251400721092606	-0.858	4.279		1.522	-5.101		1.522
Outer IPL	-5.478	-5.101		-5.478	-2.721		-5.478	-0.481		-5.478	1.899	0.447362226487091	-5.478	4.279		-3.098	-5.101		-3.098	-2.721	0.434256520712301	-3.098	-0.481	0.40180429688901	-3.098	1.899	0.398683890752155	-3.098	4.279		-0.858	-5.101		-0.858	-2.721	0.378713291476284	-0.858	-0.481	0.349381473789849	-0.858	1.899	0.351877798699333	-0.858	4.279		1.522	-5.101		1.522
Outer INL	-5.478	-5.101		-5.478	-2.721		-5.478	-0.481		-5.478	1.899		-5.478	4.279		-3.098	-5.101		-3.098	-2.721		-3.098	-0.481	0.473573638036672	-3.098	1.899	0.47856628785564	-3.098	4.279		-0.858	-5.101		-0.858	-2.721		-0.858	-0.481	0.418654490028026	-0.858	1.899	0.431136114575446	-0.858	4.279		1.522	-5.101		1.522
Outer OPL	-5.478	-5.101		-5.478	-2.721		-5.478	-0.481		-5.478	1.899		-5.478	4.279		-3.098	-5.101		-3.098	-2.721		-3.098	-0.481	0.482934856447236	-3.098	1.899	0.490423831175688	-3.098	4.279		-0.858	-5.101		-0.858	-2.721		-0.858	-0.481	0.432384277030188	-0.858	1.899	0.441121414213381	-0.858	4.279		1.522	-5.101		1.522
Outer ONL	-5.478	-5.101		-5.478	-2.721		-5.478	-0.481		-5.478	1.899	0.53660584200114	-5.478	4.279		-3.098	-5.101		-3.098	-2.721	0.512890755361043	-3.098	-0.481	0.501033212040995	-3.098	1.899	0.506649943087333	-3.098	4.279		-0.858	-5.101		-0.858	-2.721	0.462340175943994	-0.858	-0.481	0.446114064032349	-0.858	1.899	0.467332825762962	-0.858	4.279		1.522	-5.101		1.522
Inner IS/OS	-5.478	-5.101		-5.478	-2.721		-5.478	-0.481		-5.478	1.899	0.545967060411705	-5.478	4.279		-3.098	-5.101		-3.098	-2.721	0.518507486407382	-3.098	-0.481	0.507274024314704	-3.098	1.899	0.512266674133672	-3.098	4.279		-0.858	-5.101		-0.858	-2.721	0.469829150672446	-0.858	-0.481	0.454851201215543	-0.858	1.899	0.47232547558193	-0.858	4.279		1.522	-5.101		1.522
Outer IS/OS	-5.478	-5.101		-5.478	-2.721		-5.478	-0.481		-5.478	1.899	0.558448684959124	-5.478	4.279		-3.098	-5.101		-3.098	-2.721	0.527244623590575	-3.098	-0.481	0.519131567634753	-3.098	1.899	0.526620542363204	-3.098	4.279		-0.858	-5.101		-0.858	-2.721	0.482934856447236	-0.858	-0.481	0.467956906990333	-0.858	1.899	0.486055262584091	-0.858	4.279		1.522	-5.101		1.522
ETPRS	-5.478	-5.101		-5.478	-2.721		-5.478	-0.481		-5.478	1.899	0.57529887809814	-5.478	4.279		-3.098	-5.101		-3.098	-2.721	0.544094816729591	-3.098	-0.481	0.534733598319027	-3.098	1.899	0.541598491820108	-3.098	4.279		-0.858	-5.101		-0.858	-2.721	0.498536887131511	-0.858	-0.481	0.484807100129349	-0.858	1.899	0.502905455723108	-0.858	4.279		1.522	-5.101		1.522
RPE	-5.478	-5.101		-5.478	-2.721		-5.478	-0.481		-5.478	1.899	0.595893558601382	-5.478	4.279		-3.098	-5.101		-3.098	-2.721	0.558448684959124	-3.098	-0.481	0.551583791458043	-3.098	1.899	0.565313578460205	-3.098	4.279		-0.858	-5.101		-0.858	-2.721	0.516635242725269	-0.858	-0.481	0.502905455723108	-0.858	1.899	0.532237273409543	-0.858	4.279		1.522	-5.101		1.522
[truncated: 26 more columns]
