# Supplementary material for: Multimodal imaging and functional analysis of the chick NMDA retinal damage model
Source: PLoS One. 2021 Sep 7;16(9):e0257148. doi: 10.1371/journal.pone.0257148 (PMC8423281; doi:10.1371/journal.pone.0257148)
Supplement: S1 File — (ZIP) [file pone.0257148.s004.zip › SD-OCT/C200727/005/D8-PWk2/C200727-005_OS_R_14_0_REGAVG0000027/C200727-005 OS R D8Pwk2.xlsx]

## Sheet: Manual_PreDefineThreeByFourGrid
Bioptigen	X	Y	Depth(Point 1)	X	Y	Depth(Point 2)	X	Y	Depth(Point 3)	X	Y	Depth(Point 4)	X	Y	Depth(Point 5)	X	Y	Depth(Point 6)	X	Y	Depth(Point 7)	X	Y	Depth(Point 8)	X	Y	Depth(Point 9)
Inner RNFL	0	-3.5	0.493702	0	0	0.423336	0	3.5		-2.475	-2.475	0.49573	-3.5	0	0.40823	2.475	2.475		-2.475	2.475		3.5	0	0.345822	2.475	-2.475	0.389054
Outer RNFL	0	-3.5	0.543004	0	0	0.477007	0	3.5		-2.475	-2.475	0.535671	-3.5	0	0.476255	2.475	2.475		-2.475	2.475		3.5	0	0.375778	2.475	-2.475	0.41901
Outer IPL	0	-3.5	0.598547	0	0	0.540039	0	3.5		-2.475	-2.475		-3.5	0	0.523061	2.475	2.475		-2.475	2.475		3.5	0	0.468766	2.475	-2.475	0.505134
Outer INL	0	-3.5		0	0	0.561258	0	3.5		-2.475	-2.475		-3.5	0		2.475	2.475		-2.475	2.475		3.5	0	0.488736	2.475	-2.475	0.525728
Outer OPL	0	-3.5		0	0	0.571243	0	3.5		-2.475	-2.475		-3.5	0		2.475	2.475		-2.475	2.475		3.5	0	0.501842	2.475	-2.475	0.536338
Outer ONL	0	-3.5	0.662204	0	0	0.589966	0	3.5		-2.475	-2.475		-3.5	0		2.475	2.475		-2.475	2.475		3.5	0	0.514948	2.475	-2.475	0.562549
Inner IS/OS	0	-3.5	0.669693	0	0	0.598703	0	3.5		-2.475	-2.475		-3.5	0		2.475	2.475		-2.475	2.475		3.5	0	0.522437	2.475	-2.475	0.56879
Outer IS/OS	0	-3.5	0.684671	0	0	0.613057	0	3.5		-2.475	-2.475	0.681706	-3.5	0	0.596702	2.475	2.475		-2.475	2.475		3.5	0	0.55052	2.475	-2.475	0.583768
ETPRS	0	-3.5	0.696528	0	0	0.631779	0	3.5		-2.475	-2.475	0.694811	-3.5	0	0.610432	2.475	2.475		-2.475	2.475		3.5	0	0.572987	2.475	-2.475	0.603114
RPE	0	-3.5	0.71213	0	0	0.648005	0	3.5		-2.475	-2.475	0.710413	-3.5	0	0.62541	2.475	2.475		-2.475	2.475		3.5	0	0.589837	2.475	-2.475	0.623085

## Sheet: Sheet1
Bioptigen	Inner RNFL	Outer RNFL	Outer IPL	Outer INL	Outer OPL	Outer ONL	Inner IS/OS	Outer IS/OS	ETPRS	RPE		RNFL	IPL	RNFL+IPL	INL	OPL	ONL	ELM	PR Segments	RPE	TOTAL
X	0	0	0	0	0	0	0	0	0	0
Y	-3.5	-3.5	-3.5	-3.5	-3.5	-3.5	-3.5	-3.5	-3.5	-3.5
Depth(Point 1)	0.493702	0.543004	0.598547			0.662204	0.669693	0.684671	0.696528	0.71213		0.0493024	0.0555432	0.104846				0.00748897	0.0268355	0.015602	0.218428
X	0	0	0	0	0	0	0	0	0	0
Y	0	0	0	0	0	0	0	0	0	0
Depth(Point 2)	0.423336	0.477007	0.540039	0.561258	0.571243	0.589966	0.598703	0.613057	0.631779	0.648005		0.053671	0.0630322	0.116703	0.0212188	0.0099853	0.0187224	0.00873714	0.0330763	0.0162261	0.224669
X	0	0	0	0	0	0	0	0	0	0
Y	3.5	3.5	3.5	3.5	3.5	3.5	3.5	3.5	3.5	3.5
Depth(Point 3)
X	-2.475	-2.475	-2.475	-2.475	-2.475	-2.475	-2.475	-2.475	-2.475	-2.475
Y	-2.475	-2.475	-2.475	-2.475	-2.475	-2.475	-2.475	-2.475	-2.475	-2.475
Depth(Point 4)	0.49573	0.535671						0.681706	0.694811	0.710413		0.0399412								0.015602	0.214684
X	-3.5	-3.5	-3.5	-3.5	-3.5	-3.5	-3.5	-3.5	-3.5	-3.5
Y	0	0	0	0	0	0	0	0	0	0
Depth(Point 5)	0.40823	0.476255	0.523061					0.596702	0.610432	0.62541		0.0680249	0.0468061	0.114831						0.0149779	0.21718
X	2.475	2.475	2.475	2.475	2.475	2.475	2.475	2.475	2.475	2.475
Y	2.475	2.475	2.475	2.475	2.475	2.475	2.475	2.475	2.475	2.475
Depth(Point 6)
X	-2.475	-2.475	-2.475	-2.475	-2.475	-2.475	-2.475	-2.475	-2.475	-2.475
Y	2.475	2.475	2.475	2.475	2.475	2.475	2.475	2.475	2.475	2.475
Depth(Point 7)
X	3.5	3.5	3.5	3.5	3.5	3.5	3.5	3.5	3.5	3.5
Y	0	0	0	0	0	0	0	0	0	0
Depth(Point 8)	0.345822	0.375778	0.468766	0.488736	0.501842	0.514948	0.522437	0.55052	0.572987	0.589837		0.0299559	0.0929881	0.122944	0.0199706	0.0131057	0.0131057	0.00748897	0.0505506	0.0168502	0.244016
X	2.475	2.475	2.475	2.475	2.475	2.475	2.475	2.475	2.475	2.475
Y	-2.475	-2.475	-2.475	-2.475	-2.475	-2.475	-2.475	-2.475	-2.475	-2.475
Depth(Point 9)	0.389054	0.41901	0.505134	0.525728	0.536338	0.562549	0.56879	0.583768	0.603114	0.623085		0.0299559	0.0861232	0.116079	0.0205947	0.0106094	0.0262114	0.00624081	0.0343245	0.0199706	0.23403
											Average (mm)	0.0451419	0.0688986	0.115081	0.0205947	0.0112335	0.0193465	0.00748897	0.0361967	0.0165382	0.225501
											Average (um)	45.1419	68.8986	115.081	20.5947	11.2335	19.3465	7.48897	36.1967	16.5382	225.501
