# Supplementary material for: Multimodal imaging and functional analysis of the chick NMDA retinal damage model
Source: PLoS One. 2021 Sep 7;16(9):e0257148. doi: 10.1371/journal.pone.0257148 (PMC8423281; doi:10.1371/journal.pone.0257148)
Supplement: S1 File — (ZIP) [file pone.0257148.s004.zip › SD-OCT/C200727/005/D8-PWk2/C200727-005_OS_R_14_0_REGAVG0000027/Manual_PreDefineThreeByFourGridRadialRetina_1.csv]

Bioptigen	X	Y	Depth(Point 1)	X	Y	Depth(Point 2)	X	Y	Depth(Point 3)	X	Y	Depth(Point 4)	X	Y	Depth(Point 5)	X	Y	Depth(Point 6)	X	Y	Depth(Point 7)	X	Y	Depth(Point 8)	X	Y	Depth(Point 9)
Inner RNFL	0.000	-3.500	0.493701785565808	0.000	0.000	0.423336117864257	0.000	3.500		-2.475	-2.475	0.495729540239289	-3.500	0.000	0.408229820907927	2.475	2.475		-2.475	2.475		3.500	0.000	0.345821698170829	2.475	-2.475	0.389054432858662
Outer RNFL	0.000	-3.500	0.543004202528114	0.000	0.000	0.47700710341816	0.000	3.500		-2.475	-2.475	0.535670738791031	-3.500	0.000	0.476254674691362	2.475	2.475		-2.475	2.475		3.500	0.000	0.375777597084636	2.475	-2.475	0.419010331772469
Outer IPL	0.000	-3.500	0.598547431764131	0.000	0.000	0.540039307382628	0.000	3.500		-2.475	-2.475		-3.500	0.000	0.523060766744185	2.475	2.475		-2.475	2.475		3.500	0.000	0.468765699962911	2.475	-2.475	0.505133541149663
Outer INL	0.000	-3.500		0.000	0.000	0.561258069113241	0.000	3.500		-2.475	-2.475		-3.500	0.000		2.475	2.475		-2.475	2.475		3.500	0.000	0.488736299238782	2.475	-2.475	0.525728221652905
Outer OPL	0.000	-3.500		0.000	0.000	0.571243368751177	0.000	3.500		-2.475	-2.475		-3.500	0.000		2.475	2.475		-2.475	2.475		3.500	0.000	0.501842005013572	2.475	-2.475	0.536337602518211
Outer ONL	0.000	-3.500	0.66220371695597	0.000	0.000	0.589965805572306	0.000	3.500		-2.475	-2.475		-3.500	0.000		2.475	2.475		-2.475	2.475		3.500	0.000	0.514947710788363	2.475	-2.475	0.562549014067792
Inner IS/OS	0.000	-3.500	0.669692691684421	0.000	0.000	0.5987029427555	0.000	3.500		-2.475	-2.475		-3.500	0.000		2.475	2.475		-2.475	2.475		3.500	0.000	0.522436685516814	2.475	-2.475	0.568789826341502
Outer IS/OS	0.000	-3.500	0.684670641141325	0.000	0.000	0.613056810985032	0.000	3.500		-2.475	-2.475	0.681705745995839	-3.500	0.000	0.59670235157396	2.475	2.475		-2.475	2.475		3.500	0.000	0.550520340748508	2.475	-2.475	0.583767775798405
ETPRS	0.000	-3.500	0.696528184461373	0.000	0.000	0.631779247806161	0.000	3.500		-2.475	-2.475	0.694811451770629	-3.500	0.000	0.610432138576121	2.475	2.475		-2.475	2.475		3.500	0.000	0.572987264933863	2.475	-2.475	0.603114293846905
RPE	0.000	-3.500	0.712130215145647	0.000	0.000	0.648005359717806	0.000	3.500		-2.475	-2.475	0.710413482454903	-3.500	0.000	0.625410088033025	2.475	2.475		-2.475	2.475		3.500	0.000	0.589837458072879	2.475	-2.475	0.623084893122776
