# Supplementary material for: Multimodal imaging and functional analysis of the chick NMDA retinal damage model
Source: PLoS One. 2021 Sep 7;16(9):e0257148. doi: 10.1371/journal.pone.0257148 (PMC8423281; doi:10.1371/journal.pone.0257148)
Supplement: S2 File — (ZIP) [file pone.0257148.s005.zip]

Archive with 38 entries (28 files):
- TUNEL/NMDA TUNEL Results.xlsx
- TUNEL/Thumbs.db
- TUNEL/TUNEL JMP.jmp
- TUNEL/TUNEL Stats, Non-parametric.png
- TUNEL/Untreated/
- TUNEL/Untreated/C190408-001/
- TUNEL/Untreated/C190408-001/image0144 Merge.tif
- TUNEL/Untreated/C190408-001/image0146 Merge.tif
- TUNEL/Untreated/C190408-001/Thumbs.db
- TUNEL/Untreated/C190408-002/
- TUNEL/Untreated/C190408-002/image0148 Merge.tif
- TUNEL/Untreated/C190408-002/image0150 Merge.tif
- TUNEL/Untreated/C190408-002/Thumbs.db
- TUNEL/Untreated/C190408-003/
- TUNEL/Untreated/C190408-003/image0152 Merge.tif
- TUNEL/Untreated/C190408-003/image0154 Merge.tif
- TUNEL/Untreated/C190408-003/Thumbs.db
- TUNEL/Untreated/C190408-004/
- TUNEL/Untreated/C190408-004/image0156 Merge.tif
- TUNEL/Untreated/C190408-004/image0158 Merge.tif
- TUNEL/Untreated/C190408-004/Thumbs.db
- TUNEL/Vehicle Treated/
- TUNEL/Vehicle Treated/C190408-005/
- TUNEL/Vehicle Treated/C190408-005/image0160 Merge.tif
- TUNEL/Vehicle Treated/C190408-005/image0162 Merge.tif
- TUNEL/Vehicle Treated/C190408-005/Thumbs.db
- TUNEL/Vehicle Treated/C190408-006/
- TUNEL/Vehicle Treated/C190408-006/image0164 Merge.tif
- TUNEL/Vehicle Treated/C190408-006/image0166 Merge.tif
- TUNEL/Vehicle Treated/C190408-006/Thumbs.db
- TUNEL/Vehicle Treated/C190408-007/
- TUNEL/Vehicle Treated/C190408-007/image0168 Merge.tif
- TUNEL/Vehicle Treated/C190408-007/image0170 Merge.tif
- TUNEL/Vehicle Treated/C190408-007/Thumbs.db
- TUNEL/Vehicle Treated/C190408-008/
- TUNEL/Vehicle Treated/C190408-008/image0172 Merge.tif
- TUNEL/Vehicle Treated/C190408-008/image0174 Merge.tif
- TUNEL/Vehicle Treated/C190408-008/Thumbs.db
