# Supplementary material for: Multimodal imaging and functional analysis of the chick NMDA retinal damage model
Source: PLoS One. 2021 Sep 7;16(9):e0257148. doi: 10.1371/journal.pone.0257148 (PMC8423281; doi:10.1371/journal.pone.0257148)
Supplement: S2 File — (ZIP) [file pone.0257148.s005.zip › TUNEL/NMDA TUNEL Results.xlsx]

## Sheet: Batch Processing Results 2020-1
21	image0249 MergeCA.tif	3.756	IsoData	MaxEntropy	3 (42.3226)	100 (1410.7536)	0.25	1	807509	57239.6	0.05724	105	0	1834.4	0		1834.4	0
	image0257 MergeCA.tif	3.756	IsoData	MaxEntropy	3 (42.3226)	100 (1410.7536)	0.25	1	457348	32418.7	0.032419	168	0	5182.19	0		5182.19	0
	image0253 MergeCA.tif	3.756	IsoData	MaxEntropy	3 (42.3226)	100 (1410.7536)	0.25	1	823699	58387.2	0.058387	259	0	4435.91	0		4435.91	0
	image0251C											0		0
	image0259C											0		0
	image0255C											0		0
22	image0269 MergeCA.tif	3.756	IsoData	MaxEntropy	3 (42.3226)	100 (1410.7536)	0.25	1	713099	50547.4	0.0505474	147	0	2908.16	0		2908.16	0
	image0261 MergeCA.tif	3.756	IsoData	MaxEntropy	3 (42.3226)	100 (1410.7536)	0.25	1	1360652	96448.6	0.0964486	274	0	2840.89	0		2840.89	0
	image0265 MergeCA.tif	3.756	IsoData	MaxEntropy	3 (42.3226)	100 (1410.7536)	0.25	1	785879	55706.3	0.0557063	234	0	4200.6	0		4200.6	0
	iamge0263C											0		0
	image0267C											0		0
	image0271C											0		0
23	image0273 MergeCA.tif	3.756	IsoData	MaxEntropy	3 (42.3226)	100 (1410.7536)	0.25	1	679973	48199.3	0.0481993	144	0	2987.6	0		2987.6	0
	image0277 MergeCA.tif	3.756	IsoData	MaxEntropy	3 (42.3226)	100 (1410.7536)	0.25	1	1265721	89719.5	0.0897195	438	0	4881.88	0		4881.88	0
	image0281 MergeCA.tif	3.756	IsoData	MaxEntropy	3 (42.3226)	100 (1410.7536)	0.25	1	758833	53789.2	0.0537892	249	0	4629.18	0		4629.18	0
	image0275C											0		0
	image0279C											0		0
	image0283C											0		0
24	image0285 MergeCA.tif	3.756	IsoData	MaxEntropy	3 (42.3226)	100 (1410.7536)	0.25	1	1112927	78888.8	0.0788888	180	0	2281.69	0		2281.69	0
	image0289 MergeCA.tif	3.756	IsoData	MaxEntropy	3 (42.3226)	100 (1410.7536)	0.25	1	1278004	90590.2	0.0905902	110	0	1214.26	0		1214.26	0
	image0293 MergeCA.tif	3.756	IsoData	MaxEntropy	3 (42.3226)	100 (1410.7536)	0.25	1	529396	37525.8	0.0375258	229	0	6102.47	0		6102.47	0
	image0287C											0		0
	image0291C											0		0
	image0295C											0		0

## Sheet: Sheet1
Subject	NMDA	C	AveRD	AveC		NMDA ONLY	Control
21	1834.4	0	3817.5	0		3817.5	0
	5182.19	0	1757.49	0		3316.55	0
	4435.91	0				4166.22	0
22	2908.16	0	3316.55	0		3199.48	0
	2840.89	0	766.347	0
	4200.6	0
23	2987.6	0	4166.22	0
	4881.88	0	1028.51	0
	4629.18	0
24	2281.69	0	3199.48	0
	1214.26	0	2570.1	0
	6102.47	0
								Vehicle	NMDA
							C190617-021	0	3817.5
							C190617-022	0	3316.55
							C190617-023	0	4166.22
							C190617-024	0	3199.48
							Ave	0	3624.94
							STDEV	0	449.513
